# Supplementary material for: Spatiotemporal profiles of gene activity in stamen delineate nucleo-cytoplasmic interaction in a male-sterile somatic cybrid citrus
Source: Hortic Res. 2023 May 12;10(7):uhad105. doi: 10.1093/hr/uhad105 (PMC10419853; doi:10.1093/hr/uhad105)
Supplement: Web_Material_uhad105 [file web_material_uhad105.zip]

Archive with 3 entries (3 files):
- Supplemental Data Set S1-S7.xlsx
- Supplemental Figure S1-S12.docx
- Supplemental Table S1-S3.xlsx
