# Supplementary material for: Spatiotemporal profiles of gene activity in stamen delineate nucleo-cytoplasmic interaction in a male-sterile somatic cybrid citrus
Source: Hortic Res. 2023 May 12;10(7):uhad105. doi: 10.1093/hr/uhad105 (PMC10419853; doi:10.1093/hr/uhad105)
Supplement: Web_Material_uhad105 [file web_material_uhad105.zip › Supplemental Data Set S1-S7.xlsx]

## Sheet: list
Supplemental Data Set S1. List of the whole transcriptome data derived from LMD.
Supplemental Data Set S2. List of the 4,114 differentially expressed genes in stamen tissues of G1+HBP compared with HBP
Supplemental Data Set S3. List of the whole transcriptome data derived from reanalysis of whole flower bud.
Supplemental Data Set S4. List of the genes preferentially expressed in stamen specific tissues derived from LMD.
Supplemental Data Set S5. GO enrichment results of c-means clustered DEGs
Supplemental Data Set S6. List of stamen development related genes
Supplemental Data Set S7. Gene distribution in WGCNA modules

## Sheet: DataS1
Supplemental Data Set S1. List of the whole transcriptome data derived by LMD.
					Average TPM											WGCNA modules
Gene ID	Cg ID	Annotation	Description		HBP-SP1	HBP-SP2	HBP-PMC	HBP-TE	HBP-MS	G1+HBP-SP1	G1+HBP-SP2	G1+HBP-PMC	G1+HBP-TE	G1+HBP-MS		modules	kwithin		DEGs
MSTRG.20094	Cg4g022830	AT1G16130			0	0	0	0	0.469994	0	0	0	0.0288771	2.18532		black	509.825		0
MSTRG.31206	Cg7g000460	AT5G59190			0.00693155	0.0240143	0	0	1.75671	0	0.0203048	0	0.0887856	8.59536		black	509.77		0
MSTRG.1341		AT3G14470			0	0.0241758	0	0	0.980725	0	0.0452384	0	0.0363328	4.78548		black	509.594		0
MSTRG.31779	Cg7g004890	AT2G37430			0	0	0	0	0.758479	0	0	0	0.0261649	3.67028		black	509.58		0
MSTRG.39313		AT2G29420			0.0135363	0	0	0.0205562	3.52132	0.0043612	0.0108123	0.0744648	0.0750333	16.8372		black	509.268		0
MSTRG.39327		AT2G29420			0.0271378	0	0	0.087599	11.1124	0	0	0.0468727	0.200995	55.2623		black	509.114		0
MSTRG.31609	Cg7g003600	AT4G31950			0.120571	0.0351051	0	0	4.06803	0.0796353	0.0296833	0.161929	0.0909203	19.2998		black	509.095		0
MSTRG.42483	Cg9g025850	AT5G51780			0	0	0	0	1.48682	0	0	0	0	7.15349		black	508.848		0
MSTRG.39700		AT2G24960			0	0	0.0318693	0.0123289	14.6532	0	0	0	0	71.0433		black	508.822		0
MSTRG.44302	CgUng004740	AT2G45550			0	0	0	0	0.524805	0	0	0.0149439	0	2.47741		black	508.682		0
MSTRG.30455		AT4G29090			0	0	0	0	0.505106	0	0	0	0	2.3519		black	508.669		0
MSTRG.16561	Cg4g002040	AT5G11130			0	0	0	0.073439	7.88264	0	0	0.120153	0.20544	41.5607		black	508.608		0
MSTRG.35615	Cg8g007570	AT5G66430			0.00560277	0.010953	0	0	0.834026	0.0189807	0	0	0	3.94445		black	508.582		0
MSTRG.3559	Cg1g023630	AT5G58350			0	0.0198695	0.0187945	0.0317537	1.66492	0	0	0	0.0818817	7.25078		black	508.291		0
MSTRG.856	Cg1g007160				0	0	0	0	6.01225	0	0	0	0	31.8514		black	508.171		0
MSTRG.2858	Cg1g020330	AT3G02645			0.0118169	0.00886457	0	0	0.291397	0	0	0	0	1.43831		black	508.121		0
MSTRG.35860	Cg8g010150	AT2G13770			0	0	0.0895113	0.0204099	3.22151	0.0290637	0	0.371708	0.361917	14.1975		black	508.114		0
MSTRG.5238	Cg2g004530	AT2G04100			0	0	0	0	1.22475	0	0	0.00687537	0.130477	5.1381		black	508.062		0
MSTRG.38699	Cg9g006840	AT2G31820			0	0.0958424	0	0	1.92246	0.0488455	0.170192	0	0	8.88461		black	508.018		0
MSTRG.20090		AT4G10200			0.0219272	0.0867658	0	0	1.35143	0.0143269	0.0539525	0	0	6.54086		black	508.015		0
MSTRG.27198	Cg5g042260	AT5G23850			0.0372846	0.0317099	0	0.0433339	8.37084	0	0.29067	0.0241022	0.0298824	45.12		black	507.976		0
MSTRG.36245	Cg8g011780	AT1G21270			0	0.0156325	0	0	0.62532	0	0	0	0.0835245	2.64178		black	507.925		0
MSTRG.44153	CgUng003780	AT2G45550			0	0.00271342	0	0	1.20053	0	0	0.041265	0.116142	5.00169		black	507.85		0
MSTRG.32237	Cg7g008040				0	0	0.0165882	0	0.291891	0	0	0	0	1.44529		black	507.755		0
MSTRG.11817	Cg2g044530	AT3G19620			0.156502	0.199599	0.18903	0.503507	67.7505	0.0530321	0.0230297	0.24356	0.372159	296.4		black	507.696		1
MSTRG.34454	Cg7g022950	AT2G34930			0	0	0	0	0.412502	0	0	0	0.00560355	1.7712		black	507.531		0
MSTRG.39336		AT3G09270			0	0	0	0	3.53246	0	0.00386556	0	0	19.5235		black	507.403		0
MSTRG.29273	Cg6g009190	AT3G51840	ACX4, ATG6, ATSCX		0	0	0	0	0.943844	0	0	0	0	5.25506		black	507.236		0
MSTRG.6307	Cg2g011650	AT2G20760			0.160412	0.46841	0.0701312	0.313018	9.71653	0.111691	0.921526	0.121984	0.158023	52.542		black	507.023		0
MSTRG.36236	Cg8g011700	AT1G21230			0	0.0305798	0	0	0.744217	0	0	0	0.131257	4.221		black	506.994		0
MSTRG.38864	Cg9g007850	AT2G39510			0	0	0	0	0.799349	0	0	0.106014	0	4.00529		black	506.695		0
MSTRG.27406	Cg5g043980	AT1G04410	c-NAD-MDH1		0.0679805	1.07839	0.904005	0.982512	24.2295	0.105975	1.04355	3.75204	5.95464	108.921		black	506.664		1
MSTRG.4227		AT1G67020			0	0	0	0	0.241061	0	0	0	0.028197	1.44335		black	506.248		0
MSTRG.29049	Cg6g008150	AT2G29420			0	0.213662	0.249466	0	2.30469	0	0.0919802	0.115472	0.119531	10.5256		black	506.198		0
MSTRG.44906	CgUng006800	AT5G17540			0	0	0	0	2.71244	0	0	0	0	11.2702		black	506.022		0
MSTRG.19742	Cg4g019920				0.0975532	0	0.231637	2.44111	1420.59	0	0	10.533	5.70557	8421.03		black	505.627		1
MSTRG.21894	Cg5g010820	AT3G02100			0	0	0	0.0568133	0.608084	0	0	0	0.166707	2.81619		black	505.393		0
MSTRG.47799	CgUng019660	AT2G07050			0	0	0	0	1.61463	0.128162	0	0	0	6.71617		black	505.34		0
MSTRG.17739	Cg4g009280	AT1G55190			0.0757974	0.309768	0.0859757	0	2.13403	0.18667	0.0131414	0	0.356715	9.18237		black	505.249		0
MSTRG.857	Cg1g007170	AT5G67020			0	0	0.28334	0.0814381	14.5949	0	0	0.257905	1.21854	57.3985		black	505.092		0
MSTRG.40405	Cg9g015850				0	0	0	0	3.41054	0	0	0	0	20.7463		black	504.809		0
MSTRG.25874	Cg5g032100	AT3G25180			0	0.0226855	0	0	3.31135	0	0.042733	0.0210055	0.212948	12.8686		black	504.544		0
MSTRG.12778	Cg3g003210				0.0138237	0.0216264	0.0640952	0	1.00255	0.0160934	0.0529566	0.120047	0.0720645	5.98499		black	504.227		0
MSTRG.13143		AT5G49410			0.122397	0	0.0460877	0	0.997618	0.109726	0.112792	0.0467399	0.00912503	5.60065		black	504.2		0
MSTRG.8554		AT2G01050			0	0	0	0	0.707075	0	0	0	0	4.41054		black	503.974		1
MSTRG.19743	Cg4g019910				0	0	0.819293	9.72385	4282.85	0	0	26.7823	12.036	26847.8		black	503.794		1
MSTRG.19795	Cg4g020410	AT2G07050			0	0	0	0	0.331597	0.0482994	0	0	0	1.39605		black	503.605		0
MSTRG.39610	Cg9g012190	AT3G07130			0.0393448	0.0794565	0	0.0269642	0.638184	0.0183243	0.127718	0	0	2.91256		black	503.538		0
MSTRG.39632	Cg9g012280	AT2G30810			0	0	0	0	0.420861	0	0	0	0.0866442	1.65845		black	503.373		0
MSTRG.42045	Cg9g023530	AT2G38870			0	0	0	0	0.17765	0.0247842	0	0	0	1.06155		black	503.372		0
MSTRG.36106	Cg8g011180	AT5G28680			0	0.0575778	0	0.175437	1.26707	0	0	0	0.1901	5.14486		black	503.117		0
MSTRG.18688	Cg4g013540	AT1G55915			0.0509509	0.0248586	0	0.023949	0.530325	0.0105847	0	0	0	2.15414		black	502.883		0
MSTRG.24913		AT1G33980			0	0.0327286	0	0	0.667488	0	0	0	0	2.63277		black	502.789		0
MSTRG.21831	Cg5g010330				0	0.134368	0	0	4.05128	0	0.0970828	0	0.162744	15.2586		black	501.924		0
MSTRG.26126	Cg5g034180	AT4G08290			0	0	0	0	0.235343	0	0	0	0	1.5546		black	501.875		0
MSTRG.26126	Cg5g034180	AT4G08300			0	0	0	0	0.235343	0	0	0	0	1.5546		black	501.875		0
MSTRG.39335		AT2G29420			0	0	0	0	0.822931	0.00729913	0	0.0096723	0.0869995	3.05234		black	501.625		0
MSTRG.21778	Cg5g009980	AT1G12780			1.75914	1.76993	0.796186	7.66667	48.8901	1.70789	2.15199	0.613434	2.86194	189.254		black	501.134		0
MSTRG.18317		AT1G18200			0.023594	0.504321	0.00279819	0	12.841	0.184658	0.481031	1.10425	0.550378	47.2708		black	500.28		1
MSTRG.22209	Cg5g012780	AT5G06660			0.0218866	0	0	0.0114162	2.17522	0.014624	0	0	0.00661628	8.13556		black	500.27		1
MSTRG.35344	Cg8g005540	AT3G19000			0	0.0172758	0	0	1.378	0	0.00258848	0	0	5.16375		black	500.193		0
MSTRG.16519		AT4G29090			0.130258	0.0248098	0	0.158776	0.953294	0.0409319	0	0	0.0490122	3.85899		black	499.665		0
MSTRG.34839	Cg8g001950	AT3G57230			0.0193195	0.0116096	0.00620856	0.0328719	0.481426	0.0338128	0.0169178	0.0359791	0.125851	1.76241		black	499.653		0
MSTRG.45484		ATCG00330			0	0	0.0326279	0	0.622732	0	0	0.0409632	0	2.35315		black	499.634		0
MSTRG.24005	Cg5g020800	AT1G17860			0.00678536	0.00603285	0	0	0.390284	0.000735497	0	0	0.00587454	2.71716		black	499.613		0
MSTRG.3530		AT3G53450			0.0221986	0.0168877	0	0	0.253855	0.0626902	0.0445209	0.0538748	0.00501072	1.3633		black	499.501		0
MSTRG.2626	Cg1g018500	AT1G52520			0.280781	0.179342	0	0.0247376	1.82564	0.203958	0.321369	0.175614	0.346162	6.4237		black	499.212		0
MSTRG.41766	Cg9g021800				0.167192	0.0688808	0.114431	0	1.13274	0.187231	0.421913	0.0797941	0.286183	4.81626		black	499.129		0
MSTRG.29542	Cg6g011700	AT4G27290			0.003651	0	0	0	1.17298	0.0130152	0	0.0698	0.0737449	4.23526		black	499.076		0
MSTRG.39631	Cg9g012290	AT4G13620			0	0.122581	0	0.0318787	6.04022	0	0.249429	0	0.162071	21.8958		black	498.961		0
MSTRG.17967	Cg4g010340	AT4G27570			0	0	0.126575	0	1.28103	0.0264665	0	0	0.0490164	4.79203		black	498.921		0
MSTRG.13386	Cg3g006020	AT1G74270			0	0	0	0	0.42581	0	0	0	0	1.56409		black	498.71		0
MSTRG.23083	Cg5g017150	AT4G26260			0.0114764	0.006511	0.114605	0.0744858	20.2722	0	0.216008	0.2302	0.189665	73.7272		black	498.448		1
MSTRG.11447		AT1G11080			0.202783	0.346826	0	0.213503	1.70048	0.328135	0.33273	0	0	7.90385		black	498.297		0
MSTRG.29715	Cg6g013180				0	0	0	0	1.47841	0	0	0	0.29942	5.39444		black	497.95		0
MSTRG.35932	Cg8g008070	AT3G51000			0.470418	0.574695	1.13515	0.152017	4.30565	0.954914	0.487252	0.61389	0.861935	15.8838		black	497.849		0
MSTRG.3303	Cg1g022820	AT4G36240			0	0.332123	0	0	4.05304	0.217138	1.03537	0.310521	0.114555	15.8071		black	497.658		0
MSTRG.38476	Cg9g005350	AT5G60900			0	0	0	0	2.23223	0	0	0.0999262	0.0801588	7.98474		black	497.617		0
MSTRG.5626		AT4G39480			0	0	0	0	0.636235	0.0502674	0	0	0	2.31896		black	497.393		0
MSTRG.6750	Cg2g013190	AT3G15660			0	0	0	0.0861163	1.17148	0	0	0.0188263	0.109471	4.1767		black	497.387		0
MSTRG.33887	Cg7g018020	AT4G13940			0.0559926	0.0313231	0.379659	0	1.99219	0.174724	0.0455911	0.512562	0	9.89559		black	497.271		0
MSTRG.22369		ATMG00860			0.01159	0.0528664	0	0	1.458	0.033256	0.0377303	0.0374476	0	5.23758		black	497.217		0
MSTRG.36982		AT5G42905			0.0175982	0.149839	0	0.0619529	1.71076	0.00568456	0.00487332	0.0712001	0.205593	6.05705		black	496.818		0
MSTRG.22411		AT3G53480			0	0.0184527	0	0.110351	2.68146	0	0.0182154	0.0671315	0	19.682		black	496.739		0
MSTRG.14980	Cg3g015400	AT4G08670			0	0.550903	0.167523	4.30505	883.006	0	0.0540595	1.80881	3.06814	3154.3		black	496.408		1
MSTRG.37558	Cg8g023300	AT2G29420			0	0.0480807	0.094518	0.206638	3.3993	0	0.0328142	0	0.483999	11.9617		black	496.388		0
MSTRG.30647	Cg6g019680	AT5G16080			0	0.142042	0.0927734	0.0279069	2.79405	0.382463	0	0.903167	0	16.0074		black	495.238		0
MSTRG.11620	Cg2g042880	AT4G18450			0	0	0	0	1.03952	0	0	0.363306	0	5.92997		black	495.19		0
MSTRG.19861	Cg4g020980	AT3G28345			0.0178616	0.0783475	0	0	0.410644	0.0500929	0.110771	0	0.130258	1.66204		black	495.084		0
MSTRG.7578		AT5G16990			0	0	0	0	2.78951	0	0	0.0155982	0	21.8237		black	494.562		0
MSTRG.6992	Cg2g014280	AT1G65690			0.0354072	0.0172058	0	0	0.66196	0	0.152517	0	0	4.87349		black	494.386		0
MSTRG.36666		AT5G42710			0.0501874	0.408536	0	0.0255385	1.24672	0	0.311676	0	0.0985958	6.58607		black	494.175		0
MSTRG.6113	Cg2g010530	AT4G13965			0.185628	0.0320434	0	0	1.49728	0.324295	0.624874	0.0365529	0.128018	8.58669		black	494.142		0
MSTRG.5223		AT4G08850			0	0	0	0	2.97579	0	0	0	0	10.3944		black	494.086		0
MSTRG.38983	Cg9g008590	AT1G11790			0.0216167	0.0795342	0	0	0.341594	0	0.0117853	0	0.0416059	2.4441		black	493.849		0
MSTRG.24927	Cg5g025370	AT1G33970			0.0430011	0.0103527	0.0243932	0.116714	0.525311	0	0.00431704	0.0766026	0.0336441	3.60284		black	493.807		0
MSTRG.44481	CgUng004990	AT1G34580			0.0135063	0.0272776	0	0	0.308541	0.0469907	0.0126741	0	0.053225	1.0669		black	493.66		0
MSTRG.1814	Cg1g013420	AT1G17260	AHA10		0.0228806	0.0259176	0.0852204	0	1.19913	0.0327684	0.0207801	0	0	4.20089		black	493.493		0
MSTRG.15735		AT4G31940			0.0933184	0.0503828	0.00838807	0.010962	0.675034	0.130815	0.0660167	0.080447	0.015247	2.38303		black	493.129		0
MSTRG.5910	Cg2g009120	AT3G59030			0.120723	0.0560491	0.0654686	0.0414567	0.799506	0.151242	0.0230054	0.0687365	0	2.90967		black	492.955		0
MSTRG.4774	Cg2g001030	AT4G31500	ATR4, CYP83B1, RED1, RNT1, SUR2, ATR4		0	0.0300348	0	0.0202428	0.344636	0	0	0	0	1.21751		black	492.462		0
MSTRG.30314	Cg6g016740	AT1G73370			0.0323192	0.0251336	0.0428169	0.100731	0.51181	0.00658267	0.00197586	0	0.0144352	3.71126		black	492.17		0
MSTRG.11705	Cg2g043520	AT1G29200			0.177296	0.0435218	0.0400297	0.20555	1.73887	0.00578201	0.0282686	0.00698193	0.916475	9.0795		black	491.819		0
MSTRG.1556	Cg1g011760	AT1G65810			0.290613	0.0798947	0	0	0.852971	0.188351	0.246954	0.0833552	0	4.47666		black	491.609		0
MSTRG.20986	Cg5g004170	AT1G18980			0	0	0	0	0.397372	0	0	0	0	3.34123		black	491.199		0
MSTRG.29778	Cg6g013560	AT3G11930			0	0	0.0539077	0	0.996548	0	0	0	0	3.40489		black	490.669		0
MSTRG.4411	Cg1g028250	AT5G45540			0	0	0	0	1.47481	0	0	0	0.157954	4.90308		black	490.617		0
MSTRG.38529		AT3G22560			0.289363	0.158125	0.250652	0.58621	1.90561	0.117969	0.314492	0.0974382	0.53719	6.69502		black	490.605		0
MSTRG.43867		sp|B9FJG3|RSLE1_ORYSJ Zinc finger BED domain-containing protein RICESLEEPER 1 OS=Oryza			0.0286666	0.0439369	0	0	0.287928	0.0545029	0.0682481	0	0	2.11929		black	490.465		0
MSTRG.9473		AT1G55730			0.114552	0	0	0	1.59184	0.209007	0.169068	0	0	5.4199		black	489.97		0
MSTRG.20733	Cg5g002370				0.0872163	0.217732	0.0169324	0.0898526	0.553082	0.159108	0.136812	0.0823298	0.0323163	2.54445		black	489.488		0
MSTRG.43347	CgUng001070	AT2G20760			0.439531	3.16774	0.0916486	0.969336	23.5647	1.13885	6.88467	0.261144	0.370495	86.6724		black	488.729		1
MSTRG.25116		AT4G34131			0	0	0.00914174	0.0103458	0.260432	0	0	0	0.0554597	2.28439		black	488.587		0
MSTRG.44279	CgUng004340	AT2G45550			0.0418322	0.0058191	0	0	3.7836	0.03198	0.0717744	0.0112653	0.413855	12.2812		black	488.431		0
MSTRG.29937	Cg6g014300	AT3G23530			0.0925499	0.0671724	0.0271836	0.017093	2.90768	0.115916	0.32298	0	0.314803	9.33764		black	488.42		0
MSTRG.17783	Cg4g009180	AT4G26140			0	0	0	0.130544	0.315989	0.0125647	0.0169905	0	0.010444	1.64313		black	488.399		0
MSTRG.19489	Cg4g017820	AT5G20710			0	0.0383697	0.0123543	0.485244	1.83392	0.0226061	0.128095	0.0544202	0.370424	6.60268		black	488.359		0
MSTRG.9814		AT3G60670			0	0.20281	0	0.139741	58.5366	0.0226999	0.10073	0.0229909	0.403819	193.801		black	488.291		0
MSTRG.38327		AT4G13440			0.0374882	0.287914	0	0	6.14214	0.0419129	0.185657	0.557721	0	20.4079		black	487.95		0
MSTRG.21763		AT1G47350			0.0134416	0	0	0.0703023	0.791329	0.00572627	0.00875675	0.0482348	0.199544	2.65193		black	487.867		0
MSTRG.20267	Cg4g023970	AT5G17420			0.0335492	0.0226729	0.0530673	0.10922	0.260909	0.0205604	0.00437243	0.00874178	0.0548782	1.62383		black	487.127		0
MSTRG.20979	Cg5g004180	AT1G18980			0	0.115333	0.197231	0	0.554257	0	0.0377614	0	0.044884	3.71197		black	486.898		0
MSTRG.13237	Cg3g005320	AT5G24690			0.0552397	0	0	0.314702	0.76218	0	0	0.0656326	0.146455	3.4318		black	486.606		0
MSTRG.21807	Cg5g010230	AT1G74480			0.0218107	0.217667	0.30547	0.453231	6.50456	0	0.00606789	0.748852	1.11434	21.0019		black	486.088		0
MSTRG.13676	Cg3g007350	AT3G54420			0.00786378	0.115993	0	0	0.523659	0	0.0824549	0	0.00505742	1.86465		black	485.403		0
MSTRG.13676	Cg3g007360	AT3G54420			0.00786378	0.115993	0	0	0.523659	0	0.0824549	0	0.00505742	1.86465		black	485.403		0
MSTRG.31540	Cg7g002770	AT3G56180			0.162976	0.555646	0	0.603929	6.79071	0	0.530111	0	1.27124	21.6643		black	484.88		0
MSTRG.8389	Cg2g021640				0.078448	0.0530859	0.0619445	0	0.443029	0.139223	0.0890265	0.182171	0.246886	2.11091		black	484.832		0
MSTRG.32969	Cg7g011820	AT2G20142			0.177575	0.23999	0	0.0346134	2.34288	0.318618	0.318425	0	0.340153	7.32957		black	484.322		0
MSTRG.13806	Cg3g008020	AT4G15880			0.0278514	0.0426491	0	0	0.760948	0.0403074	0.0135038	0.023063	0	7.19795		black	484.097		0
MSTRG.26108	Cg5g034120	AT5G24530			0	0.0839406	0	0	1.14093	0.509644	0.119196	0.0662569	0.33574	8.93374		black	484.003		0
MSTRG.47725	CgUng019460				0.0256127	0	0	0.104178	1.64462	0.0240932	0.061778	0	0	5.25327		black	483.258		0
MSTRG.20800	Cg5g002810	AT3G14260			0	0	0	0.153398	0.540478	0	0.159378	0	0.0344638	2.11452		black	482.722		0
MSTRG.26877	Cg5g039810	AT3G03200			0.303825	0.0198874	0.0616177	0.0186006	0.789719	0.196292	0.276167	0.101099	0.139248	6.13546		black	482.65		0
MSTRG.37158		AT2G29940			0.0294732	0.00816127	0	0	0.271702	0	0	0	0	2.67474		black	482.18		0
MSTRG.24697		AT4G13420			0.0173007	0	0.0132878	0	0.549895	0	0.00683778	0.130327	0	1.86821		black	481.258		0
MSTRG.1816		AT2G19230			0	0	0	0	0.236207	0	0	0	0	2.45386		black	481.03		0
MSTRG.30337	Cg6g017030	AT2G41400			0.0769763	0	0.307033	0.254803	3.04756	0	0	1.43394	1.53143	17.0343		black	480.893		0
MSTRG.27993	Cg6g001810	AT5G04220			0.0138008	0.0629679	0.022733	0.0360231	14.3549	0.0333411	0.0558144	0.0219313	0.092977	44.9194		black	480.484		0
MSTRG.18550	Cg4g012490	AT5G55110			0	0	0	0.451304	11.772	0	0	0	4.30291	40.8857		black	480.393		0
MSTRG.1981	Cg1g014620	AT2G25737			0	0.115104	0	0.0218153	0.407016	0.064756	0.0943234	0	0	3.60442		black	480.375		0
MSTRG.39271	Cg9g010410	AT1G04610	YUC3		0.123731	0.0711841	0.277359	0.106979	0.642899	0.0490514	0.0230903	0.122983	0.158535	2.40229		black	480.088		0
MSTRG.39347		AT2G29420			0.0263814	0	0	0	5.58864	0.0126805	0.00646412	0	0.193236	17.3197		black	480.015		0
MSTRG.33690		AT1G61110			0	0	0	0	0.987327	0	0	0	0	3.08135		black	479.612		0
CgUng005560	CgUng005560	AT2G21110			0	0	0	0	0.1696	0.0618877	0	0	0	1.62685		black	478.895		0
MSTRG.13009	Cg3g004320	AT4G32640			0	0	0	0	0.375037	0	0	0	0	4.08638		black	478.77		0
Cg1g004980	Cg1g004980	AT2G17030			0.0326974	0	0	0	0.233828	0	0	0.123757	0	1.79661		black	478.704		0
MSTRG.12156		AT5G49760			0	0	0	0.111778	4.68801	0	0	0.0782272	0.156946	14.3994		black	478.575		0
MSTRG.2933		AT1G74190			0.124994	0	0.202145	0.0159573	1.63047	0.070835	0.130964	0.358815	0.14793	5.08927		black	478.497		0
MSTRG.15631		AT3G14067			0	0	0	0	0.304674	0	0	0	0	3.36912		black	478.075		0
MSTRG.15224	Cg3g017430	AT1G16120			0.0835769	0	0	0	1.21587	0.0641279	0.0432138	0	0	3.74016		black	478.021		0
MSTRG.12855		ATMG00860			0.0946664	0.0319566	0	0	0.382013	0.0548849	0.020687	0	0	3.8143		black	477.689		0
MSTRG.30959		AT3G09510			0.0514395	0	0.316271	0	0.62406	0	0	0	0	4.57108		black	477.663		0
MSTRG.34931	Cg8g002730	AT3G19660			5.37283	4.91177	0.841923	0.307506	46.976	3.51787	4.57621	0.267057	2.08493	142.462		black	477.614		0
MSTRG.35178	Cg8g004370	AT1G49740			3.74079	4.44476	0.42263	0.135204	32.9102	4.81748	5.76067	1.40099	0.818076	101.548		black	477.38		0
MSTRG.335	Cg1g002980	AT1G49570			0	0.0238669	0.0883254	0.0652729	0.300079	0.0125714	0.134471	0	0.132403	2.42663		black	477.159		0
MSTRG.19070	Cg4g015500	AT4G15760			0	0	0	0	0.158023	0	0.0252388	0	0	1.77511		black	476.585		0
MSTRG.12042	Cg2g046340	AT3G13130			0.355807	0.142174	0.188809	0	1.65367	0.153522	0.0574598	0	0.174413	5.14799		black	476.271		0
MSTRG.15980	Cg3g023930				0.411694	0.430317	0.0299646	0.0707153	0.822303	0.225367	0.328148	0.193137	0.332379	4.57203		black	476.086		0
MSTRG.42372	Cg9g025100	AT2G45220			0.483984	0.0878148	0.110726	0	0.912928	0.159804	0.0570423	0	0.361908	4.38167		black	475.807		0
MSTRG.16684		AT4G29250			0.0409487	0.0686284	0	0.0831696	0.348555	0	0	0	0.0565801	3.55389		black	475.436		0
MSTRG.7794	Cg2g017900				0.472249	0.318694	0	0	4.89425	0.19152	0.123184	0.0118404	0	14.9299		black	475.324		0
MSTRG.29463	Cg6g011090				0.0355277	0.228119	0.274218	0	4.66992	0.0356673	0	0.0732869	0	14.275		black	475.134		0
MSTRG.1288		AT4G05100			0.011877	0	0	0	0.310977	0	0	0.0260522	0.102594	0.997484		black	474.178		0
MSTRG.25179	Cg5g027140	AT3G23990			5.43079	2.40765	0.679308	5.75487	45.2331	8.48946	2.70346	3.30962	6.854	130.964		black	473.422		1
MSTRG.34119		AT1G60200			0.0523933	0	0	0.223728	0.470908	0	0.0217945	0.118752	0	4.13395		black	473.311		0
MSTRG.2212		AT1G19390			0	0.132	0	0	1.93889	0	0.12074	0	0	5.83206		black	473.243		0
MSTRG.15169	Cg3g016950	AT1G11050			0.0508626	0.0617451	0.025563	0	0.765467	0.14937	0.0787649	0.0988717	0	2.31866		black	472.318		0
MSTRG.35221	Cg8g004630	AT3G19230			0.0702946	0.0211933	0.013081	0.777807	2.01762	0.0264833	0.0898936	0.69274	0.237271	7.96548		black	472.112		0
MSTRG.36028	Cg8g010650	AT5G22300			1.41265	1.6651	0	0	20.2096	2.26677	1.54682	0	0.709197	59.5078		black	471.924		0
MSTRG.13018	Cg3g004360	AT5G37990			0.0454273	0.370798	0	0	1.248	0.183009	0.570924	0	0	5.08415		black	470.748		0
MSTRG.39333	Cg9g010590	AT1G03410			0	0	0	0.0533011	0.185908	0	0	0	0	2.21603		black	470.45		0
MSTRG.1832	Cg1g013500	AT1G51800			0.00301272	0	0	0.0533711	0.916342	0	0	0	0.141333	12.0739		black	469.822		0
MSTRG.4546	Cg1g029050				0.01808	0.0646084	0	0	1.53652	0.437452	0.136451	0	0.0857525	4.83799		black	469.798		0
MSTRG.4008	Cg1g025780	AT5G60900			0.179335	0.734208	0	0	14.1742	0.0924281	0.0448764	0.958071	5.12435	45.0883		black	469.535		0
MSTRG.6445	Cg2g012230	AT5G02260			0	0	0	0	4.91269	0	0	0.165113	0.272223	14.2471		black	469.102		0
MSTRG.39578	Cg9g011880				0.133671	0.0805791	0	0	0.922961	0.153952	0.154619	0	0	2.78327		black	468.887		0
MSTRG.39578	Cg9g011890				0.133671	0.0805791	0	0	0.922961	0.153952	0.154619	0	0	2.78327		black	468.887		0
MSTRG.4006		AT5G24080			0.115239	0.127225	0.0180337	0	0.593312	0.0124601	0.0105861	0.00678087	0	1.90194		black	468.754		0
MSTRG.20186	Cg4g023320	AT5G63020			0.0380859	0.0186123	0.00979449	0.0864571	0.387565	0.154543	0.105424	0	0.0681801	1.30574		black	468.178		0
MSTRG.20384	Cg4g024920	AT2G47910			0.0332112	0.0436113	0	0	0.652128	0.0266966	0.0334314	0	0	8.73007		black	468.168		0
MSTRG.21780	Cg5g009990				0.18253	0.167873	0	0	1.43488	0.106221	0.121425	0	0	4.23195		black	467.934		0
MSTRG.30606	Cg6g019440	AT1G67050			0.270174	1.131	0	0	19.3048	0.0391062	1.48461	0.0702715	0.247144	55.6923		black	466.959		0
MSTRG.28318	Cg6g003930	AT2G37430			0	0	0	0.230676	2.87248	0	0	0	0.435109	8.30288		black	466.903		0
MSTRG.38530	Cg9g005770	AT2G32030			0.018537	0.452078	0	0.252805	3.73029	0.267771	2.22484	0	0.218857	15.9709		black	466.827		0
MSTRG.19886	Cg4g021200				0.255389	0.138861	0.0192445	0.288237	0.856923	0.398286	0.0773949	0.222194	0.405035	8.76611		black	466.305		0
MSTRG.8869	Cg2g024340				0	0.122398	0	0.194016	0.354587	0	0	0	0	3.13415		black	466.283		0
MSTRG.37166	Cg8g020170				0.640706	0.435784	0.0639809	0.0478365	2.20737	0.309335	0.338951	0.113843	0.205794	6.57881		black	466.053		0
MSTRG.37166	Cg8g020180	AT2G29940			0.640706	0.435784	0.0639809	0.0478365	2.20737	0.309335	0.338951	0.113843	0.205794	6.57881		black	466.053		0
MSTRG.29585	Cg6g012230	AT3G22142			0	0	0	0.0487913	0.246894	0	0	0	0	3.44077		black	465.572		0
MSTRG.13769		AT3G17380			0	0	0	0	2.37583	0	0	0	0.287563	6.75872		black	465.042		0
MSTRG.34505	Cg7g023330	AT1G07985			0.0836925	0.0115075	0.104822	0	0.544853	0.2078	0.0117771	0.0498575	0.00661753	1.88477		black	464.894		0
MSTRG.36775	Cg8g017500	AT3G44510			1.14607	1.32646	0.0717178	0.26181	3.48704	1.46404	2.43313	0.59249	0.475802	18.4166		black	464.724		0
MSTRG.12534	Cg3g001650				0.00989086	0.0181924	0	0	3.47225	0.0116808	0	0	0	9.95691		black	464.568		0
MSTRG.39315		AT3G09270			0	0	0	0	0.438716	0	0	0	0	6.60252		black	464.543		0
Cg2g001020	Cg2g001020	AT1G55230			0	0	0	0	0.502747	0	0	0	0	1.44065		black	464.336		0
MSTRG.13954		AT5G42905			0.00483316	0.0018744	0.0114321	0	0.845033	0.00805168	0.00192694	0.117354	0.0570818	2.41843		black	464.243		0
MSTRG.1432	Cg1g011310	AT4G27220			0	0.0152937	0	0	0.87442	0.00920039	0.0163082	0	0	2.4939		black	463.999		0
MSTRG.25761		AT3G03960			0	0.110184	0.206976	0.196036	0.722517	0.0408873	0.0223251	0.296753	0.615567	5.24576		black	463.949		0
MSTRG.14455	Cg3g012120	AT2G03200			0	0	0	0	0.108199	0.0117948	0	0	0	1.62881		black	463.883		0
MSTRG.21527	Cg5g008240	AT5G19410			0	0	0	0	0.914876	0	0	0.177481	0.0211755	2.70316		black	463.561		0
MSTRG.40015	Cg9g013370				1.96133	0.575793	3.05033	4.09851	7.45343	1.15813	1.02153	2.829	5.68089	41.7062		black	463.094		0
MSTRG.5888	Cg2g009110	AT3G59030			0.34844	0.179055	0.0874087	0	1.01109	0.366868	0.611334	0.151367	0.0462153	10.887		black	463.08		0
MSTRG.17163		AT5G57990			0	0	0.0615277	0	0.29453	0	0	0.132208	0.258008	2.4302		black	462.942		0
MSTRG.43984		AT3G42170			0	0	0	0	0.597306	0	0.00880182	0.0193807	0.0489724	1.67086		black	462.742		0
MSTRG.31829	Cg7g005060	AT3G09110			0.13966	0.0814727	0	0.156276	6.44637	0.139326	0.194071	0.0371576	0.293436	17.9869		black	462.622		0
MSTRG.28605	Cg6g005400	AT2G37820			0.0480457	0.0307394	0	0	4.10952	0	0.0727272	0	0	11.6311		black	462.401		0
MSTRG.3283		AT4G29090			0	0	0	0	0.231641	0	0	0	0	3.74166		black	461.746		0
MSTRG.24914		AT4G09960	STK		0	0	0	0	3.62501	0	0	0	0	10.2495		black	461.572		0
MSTRG.44339	CgUng004420				0	0	0.0913318	0	0.171543	0	0	0	0	2.23554		black	461.422		0
MSTRG.185		AT2G26910			0.028565	0.00566719	0	0	0.397965	0.0115428	0.172013	0	0	1.35074		black	460.692		0
MSTRG.8807	Cg2g023940	AT3G21710			0	0.243343	0	0	1.24172	0	0.296637	0	0.0796755	3.72038		black	460.361		0
MSTRG.27117	Cg5g041680	AT4G23490			0.0118958	0	0.139106	0.0611654	34.8238	0	0.0126248	0.272458	0.373247	97.4968		black	460.161		1
Cg6g007430	Cg6g007430				0	0	0	0	0.544885	0	0	0.0495122	0	1.53648		black	459.891		0
MSTRG.39042	Cg9g008870				0.175852	0	0	0	0.607097	0	0	0.105992	0.357827	2.40792		black	459.673		0
MSTRG.22756	Cg5g015660	AT1G17030			0	0	0.346375	0.177219	5.70544	0.0301764	0	0.176613	0.183934	96.0053		black	459.397		1
MSTRG.31808	Cg7g005220	AT3G09140			0	0.0516111	0	0.0527641	0.34779	0	0.306049	0	0	2.88518		black	459.359		0
MSTRG.31808	Cg7g005220	AT5G01150			0	0.0516111	0	0.0527641	0.34779	0	0.306049	0	0	2.88518		black	459.359		0
MSTRG.19839	Cg4g020780	AT4G37790			0.0252496	0.0163617	0	0.0455018	1.09487	0.0299422	0	0.0451957	0.0856214	2.99697		black	458.953		0
MSTRG.11198	Cg2g039590	AT1G24140			0	0	0	0.0436714	22.9153	0	0	0.136408	0.7101	63.5173		black	458.822		0
MSTRG.12131	Cg2g047030				0.0223496	0	0	0	0.338709	0	0	0	0.0750718	5.87113		black	458.787		0
MSTRG.17497		AT5G20710			0.0342078	0	0	0.0213189	0.0690171	0	0	0	0	0.937086		black	458.705		0
MSTRG.34823	Cg8g001910	AT4G34940			0.356704	0.0224366	0	0	2.43095	0.0564236	0.0175041	0	0.0785019	6.81162		black	457.801		0
MSTRG.4755	Cg2g000850				0	0	0	0	1.40055	0	0	0	0.0685082	3.85533		black	457.722		0
MSTRG.11678	Cg2g043390	AT1G29195			0.0499156	0	0	0	2.791	0.172052	0.458586	0	0	7.79057		black	457.102		0
MSTRG.27742		AT5G41980			0	0	0	0	1.31318	0	0	0	0	3.63351		black	456.89		0
MSTRG.30803	Cg6g023270	AT1G64940			0	0	0	0	1.26751	0	0	0	0.12789	3.46152		black	456.406		0
Cg3g000880	Cg3g000880	AT5G64620			0	0	0	0	0.0935412	0	0	0	0	1.76525		black	456.044		0
MSTRG.36199	Cg8g011460	AT1G21270			0	0	0	0	0.130549	0	0	0.0715274	0.078047	2.06217		black	456.015		0
MSTRG.42669	Cg9g026910	AT4G16260			0.0759977	0.0471786	0.298806	0.382234	4.80507	0.105815	0.0584268	0.0654344	0.762851	13.0229		black	455.828		0
MSTRG.19633	Cg4g019040	AT5G51160			0.113762	0.0234984	0	0	0.22961	0.0293638	0.0243829	0.0371631	0	3.64147		black	455.058		0
MSTRG.25994	Cg5g033080	AT4G13510			0.68896	0.186691	0.0371237	5.00535	276.941	0.108358	0.131145	3.93081	11.6619	751.164		black	454.57		0
MSTRG.885		AT2G01050			0	0	0	0	2.31571	0	0.15835	0	0.146259	6.24089		black	454.273		0
MSTRG.19928		AT4G38180			0.0764078	0.0122691	0.075524	0.143255	0.388524	0	0	0.313927	0.0461715	2.59845		black	454.155		0
MSTRG.41481		AT3G57750			0.513911	0.393143	0.295133	0.0984154	1.27451	0.273327	0.490183	0.893894	0.128375	5.62602		black	454.137		0
MSTRG.36183	Cg8g012010				0	0.0576745	0.0625467	0	0.180977	0	0	0	0	3.00107		black	454.038		0
MSTRG.14983	Cg3g015470	AT4G08570			0	0.0293554	0	0	0.148782	0.112356	0.0910915	0	0.0830604	1.80595		black	453.663		0
MSTRG.27582	Cg6g000100	AT1G09360			0	0	0	0	0.341247	0	0	0.324568	0	3.12183		black	453.603		0
MSTRG.42975	Cg9g029640	AT1G79250			0.00784866	0	0	0.0265993	4.90036	0	0	0.011094	0	13.2785		black	452.185		0
MSTRG.39230	Cg9g010210				0	0.0695636	0	0	0.632747	0	0.147252	0	0.540113	11.6835		black	452.021		0
MSTRG.5834		AT2G42600			0.293802	0.202571	0.22714	0	2.15961	0.301965	0.826501	0.0768535	0	6.45614		black	451.843		0
MSTRG.37247	Cg8g021130				1.67754	0.960875	0.544233	0.436583	6.30655	1.29733	0.986838	1.41266	7.61524	66.433		black	451.79		0
MSTRG.3224	Cg1g022140	AT1G78922			0.0212161	0	1.15448	0.40563	32.5203	0.00870683	0.0326334	12.1192	5.63246	99.5504		black	450.532		0
MSTRG.3224	Cg1g022170	AT1G78922			0.0212161	0	1.15448	0.40563	32.5203	0.00870683	0.0326334	12.1192	5.63246	99.5504		black	450.532		0
MSTRG.11673	Cg2g043300	AT4G24130			0.738375	0.438383	0	0	0.870671	0.270579	0.107289	0	0.396056	7.57327		black	450.516		0
MSTRG.3471		AT1G31130			0	0	0.0116583	2.19622	15.6038	0	0	0.0972865	0.93779	42.3583		black	450.106		0
MSTRG.31608	Cg7g003590	AT4G31940			0.316657	0.702901	0	0	2.35518	0.459272	0.174752	0	0.325549	6.77516		black	450.097		0
MSTRG.43528		ATMG00750			0.0168491	0.00189758	0.0101575	0.00891505	0.04485	0.00679481	0	0	0.00359096	0.835058		black	449.848		0
MSTRG.11724	Cg2g043690	AT1G29290			0	0	0	0.0790806	2.28348	0.527133	0.0439155	0	1.9298	11.2156		black	449.818		0
MSTRG.11260	Cg2g040130	AT5G36110			0	0.0039437	0	0.0255008	0.407989	0	0.00652187	0	0.028449	1.08241		black	449.733		0
MSTRG.28454		AT5G28950			0	0.0119754	0	0	1.4392	0	0	0	0	3.85483		black	449.34		0
MSTRG.10882	Cg2g037060	AT1G30900			0.173779	0.280792	0.143709	0.0605678	1.14401	0.109631	0.57653	0.157641	0.325123	3.38991		black	449.172		0
MSTRG.28789	Cg6g006620	AT5G01250			0.0474037	0.0373779	0	0	0.693763	0	0	0.00816798	0.378079	2.31647		black	448.017		0
MSTRG.4131	Cg1g026510	AT4G02180			0	0.0271172	0.0852367	0	0.697959	0.0428437	0.134229	0	0	1.90558		black	447.773		0
MSTRG.36421	Cg8g013490				0	0	0	0	0.378678	0	0	0	0.502501	6.42008		black	447.646		0
MSTRG.32486	Cg7g009050	AT3G47090			0	0.139592	0	0	0.633229	0	0	0	0	15.0186		black	447.385		0
MSTRG.11112	Cg2g038910	AT5G44400			0	0	0	0	1.51835	0	0	0	0	4.03425		black	447.371		0
MSTRG.25659		AT5G18390			0.339819	0.102976	1.12927	1.03264	2.39876	0.120966	0.165597	1.4654	0.900747	10.3347		black	447.222		0
MSTRG.14903	Cg3g014880				0	0	0	0.0123895	0.694621	0	0	0.204981	0.320077	2.24998		black	446.776		0
MSTRG.35256	Cg8g004740	AT1G49670			8.44495	6.97732	4.85177	6.2953	21.2073	11.9609	18.3996	4.08677	10.2756	88.6809		black	446.714		1
MSTRG.35256	Cg8g004750	AT1G49670			8.44495	6.97732	4.85177	6.2953	21.2073	11.9609	18.3996	4.08677	10.2756	88.6809		black	446.714		1
MSTRG.41898	Cg9g022780	AT4G25140			0	0.232586	0.0563334	0	1.55342	0.173449	0	0.327182	0	4.34161		black	446.404		0
MSTRG.15223	Cg3g017420	AT5G03970			0.151314	0	0	0	4.77994	0	0	0.808566	0	12.946		black	446.134		0
MSTRG.44905	CgUng006790	AT5G17540			0.343921	0.330005	0	0	0.473336	0.141046	0.224613	0.0191323	0	4.26902		black	446.012		0
MSTRG.578	Cg1g004960	AT2G16430			1.71037	1.05097	0.361648	1.85786	37.9965	0.525848	0.215579	0.415118	0.320994	99.7659		black	445.853		1
MSTRG.21761		AT1G12740			0.543751	0.207803	0.0909112	0.140633	0.953721	0.0977103	0.0260621	0.0311992	0.543926	3.83083		black	445.44		0
MSTRG.30244	Cg6g016290	AT3G52940			40.506	31.0808	31.2327	38.3144	51.8466	36.0275	41.7878	39.3171	48.6808	134.132		black	445.414		1
MSTRG.12508		AT2G34320			0	0	0	0	0.101283	0	0	0	0	2.74225		black	445.127		0
MSTRG.30871	Cg6g023720	AT5G40010			0	0.126373	0	0.0985406	2.11889	0.0221443	0.0592222	0.501674	0	54.8034		black	444.81		1
MSTRG.9813		AT5G42905			0	0	0.0618598	0	0.71261	0	0	0	0	19.4921		black	444.412		1
MSTRG.2553	Cg1g019030	AT1G74180			0.0594068	0	0.100827	0.0544793	0.731277	0.00965543	0.0117884	0.185305	0.416413	2.40494		black	444.407		0
MSTRG.31739	Cg7g004460	AT5G02500			0.0421466	0.328393	0.00756496	0.0309685	7.78776	0.307936	0.336106	0.184574	0.321289	20.0721		black	444.134		1
MSTRG.31739	Cg7g004470	AT2G16050			0.0421466	0.328393	0.00756496	0.0309685	7.78776	0.307936	0.336106	0.184574	0.321289	20.0721		black	444.134		1
MSTRG.40521	Cg9g016370				0.0709106	0.183585	0.486441	0.313831	1.20196	0.211862	0.5577	0.448705	0.209764	3.61324		black	443.743		0
MSTRG.14651		AT4G37770			0.107619	0.0811526	0	0	0.137009	0.0464966	0.0381332	0	0.0228073	2.28855		black	443.644		1
MSTRG.31782	Cg7g004900	AT2G28710			0	0	0	0	0.232772	0	0	0	0	6.69847		black	443.581		0
MSTRG.29122	Cg6g008620	AT1G08810			0.124196	0.204211	0.00997681	0	0.854769	0.181442	0.249181	0	0.216869	2.34324		black	442.94		0
MSTRG.39400		AT3G06910			0.0151605	0	0	0.0498216	14.1787	0	0	0.0130047	0	36.9908		black	442.813		0
MSTRG.18103	Cg4g010690	AT1G20925	PILS1		1.08017	0.547092	0.151125	1.59495	2.96264	0.757374	0.638737	0.828103	1.31933	8.77517		black	441.832		0
MSTRG.30599	Cg6g019340	AT5G38260			0.129523	0.0503961	0.0450653	0	0.980142	0.0451771	0.183182	0.0228645	0.218657	2.50799		black	441.479		0
MSTRG.4113	Cg1g026460	AT5G64750			0	0	0.0410272	0	0.304603	0.0386366	0	0.347859	0.173572	5.9566		black	441.167		0
MSTRG.6461	Cg2g012290				0	0	0.13991	0	2.18405	0	0	0	0	5.67474		black	440.293		0
MSTRG.26357	Cg5g035810	AT3G63110			0	0.0159219	0	0	1.68497	0	0	0.0949759	0	4.35126		black	440.108		0
MSTRG.32276	Cg7g008390	AT1G53330			1.63829	1.72935	2.24527	1.24074	3.25449	2.91995	1.62509	1.64944	0.47095	23.156		black	440.063		0
MSTRG.7826		AT3G21720			0.0180338	0.0185397	0.0110007	0	0.625173	0.0141028	0	0.104775	0.0602954	1.60705		black	439.321		0
MSTRG.8715	Cg2g023200	AT1G11530			0	0	0.00157349	0	2.87441	0.0437953	0.0392883	0	0.00713747	7.36949		black	439.018		0
MSTRG.3226	Cg1g022160				0.16249	0.0868484	1.13659	0.306902	2.66238	0.091194	0.143401	2.19905	1.18052	13.7138		black	438.973		1
MSTRG.23653		AT1G37113			0	0	0	0	0.167593	0	0.000630105	0	0	5.92013		black	438.935		0
MSTRG.37563	Cg8g023350	AT5G59030			0.0483116	0	3.10814	0.34302	202.206	0	0	0.314652	1.23811	518.592		black	438.596		0
MSTRG.37006	Cg8g019240	AT2G28160			0.0374135	0	0	0	0.422155	0	0	0.0151066	0	1.08665		black	438.487		0
MSTRG.10368	Cg2g033790	AT5G37820			0	0.0870096	0	0	0.20049	0.108379	0.133647	0.157981	0	1.50878		black	438.393		0
MSTRG.47807	CgUng019760	AT4G29740			0	0	0.195397	0	1.58092	0	0	0.153509	0.487001	4.25342		black	438.045		0
MSTRG.30638	Cg6g019650	AT1G13340			0.0671202	0.0218586	0	0	0.0840795	0.0348432	0.0779079	0.0440069	0.0708495	1.49234		black	438.022		0
MSTRG.28343		AT4G29090			0	0.0498885	0	0	0.30343	0.020908	0.0219207	0	0.179101	10.9923		black	437.276		0
MSTRG.14822		AT1G28230			11.9336	12.6403	0.0217182	0.179044	94.9398	7.90737	13.4789	0.312304	1.37115	243.228		black	437.038		1
MSTRG.8915		AT3G18670			0	0	0.250291	0	1.4841	0	0	0	0	3.9315		black	437.014		0
MSTRG.33857	Cg7g017760	AT3G27320			1.22496	0.929982	0.934021	2.24494	5.25333	1.00815	1.43726	2.34775	1.47245	13.1941		black	435.555		0
MSTRG.21321		ATCG00180			0.0554624	0.0179107	0.607794	0.387991	1.24668	0.0124333	0	0.261892	1.48155	9.20816		black	434.86		0
MSTRG.12455		AT5G35450			0	0.0674877	0	0.341048	0.737698	0	0	0.072015	0	2.39107		black	434.808		0
MSTRG.1265	Cg1g010320	AT3G14225			0	0	0.0168461	0	4.86016	0	0	0	0.302665	12.1959		black	434.691		0
MSTRG.18017		AT4G20520			0.0197461	0.0461443	0	0.0189326	0.108389	0.138719	0.0146958	0	0	1.44876		black	434.638		0
MSTRG.12206		AT3G16290			0	0	0	0	0.047189	0	0	0	0	2.10581		black	434.587		0
MSTRG.12929		AT5G35450			0.00898442	0.0158117	0.028233	0.17893	2.37295	0	0	0	0	6.03072		black	434.541		0
MSTRG.34541	Cg7g023670	AT2G44480			0.0175797	0.175495	0.172927	0.146435	1.03278	0.10455	0.797063	0.152729	0.0270672	4.22615		black	434.288		0
MSTRG.3972	Cg1g025500	AT1G77160			0.157318	0.250182	0	0	0.407269	0.0127766	0.0986286	0	0	1.69042		black	434.286		0
MSTRG.13934	Cg3g008710				0.0845988	0.226156	0	0	0.957412	0	0.205938	0.0127306	0.0851853	2.5219		black	433.542		0
MSTRG.42275	Cg9g024560	AT3G25750			0.023798	0.054071	0	0	0.356315	0	0	0	0.138585	16.9597		black	432.926		1
MSTRG.226		AT3G60130			0.199017	0.265451	0.0382778	0.12496	1.26628	0.181022	0.351827	0	0.236614	3.15791		black	432.903		0
MSTRG.128	Cg1g001240	AT5G42180			0.624552	0.108232	0.116137	0.729056	1.03283	0.154065	0.255413	0.35188	0.532316	4.24885		black	431.938		0
MSTRG.12415		AT1G59780			0.0163841	0.0216293	0	0.0263362	4.33168	0.036908	0.0188293	0.0813254	0.0595735	10.7796		black	431.495		0
MSTRG.47740	CgUng020310	AT2G34930			0	0	0	0	0.73059	0	0	0.0319006	0.119917	1.81695		black	431.087		0
MSTRG.37747	Cg8g024820	AT1G58430			0.164882	0.0507304	0.223763	0	0.384002	0.42397	0.129982	0.0708077	0.382215	3.71977		black	430.02		0
MSTRG.39346		AT1G03400			0	0	0	0.024565	3.30552	0	0	0	0	8.2133		black	429.503		0
MSTRG.28606	Cg6g005410	AT3G12490			0	0.729721	1.15313	0.666979	18.5604	0.448974	3.19062	3.5211	0.76115	46.3604		black	429.254		0
MSTRG.9575	Cg2g027920	AT3G07490			0	0	0	0.79721	0.768808	0	0	0.770009	0.595496	9.37671		black	429.066		0
MSTRG.38801	Cg9g007440	AT2G31335			0	0	0	0.00872195	0.0990373	0	0	0	0.237964	2.94547		black	428.857		0
MSTRG.41356		AT3G42170			0.0411988	0.0534833	0	0	0.086757	0.0729328	0.0270301	0.00175435	0	3.71261		black	428.83		1
MSTRG.1122	Cg1g009130	AT2G38290			0	0.00967533	0	0	7.40685	0	0	0.0578822	0.017553	18.3078		black	428.235		0
MSTRG.27287		AT4G37740			0.636786	0.492954	0.46734	1.00803	5.9339	0.860512	0.950378	1.5581	2.59719	14.7509		black	428.052		0
MSTRG.9265	Cg2g025930	AT3G13470			0.370315	0.0582611	0.196727	0	0.565068	0.0986643	0.0487622	0	0	2.25154		black	427.976		0
MSTRG.11944	Cg2g045420	AT1G62300			0.341773	0.989361	0.137989	0.320541	30.8072	4.01221	5.57072	0.213923	1.24087	76.2211		black	427.903		1
MSTRG.22916		AT1G17200			0	0	0	0	0.155884	0.265933	0.0330133	0	0	7.24122		black	427.117		0
MSTRG.2110	Cg1g015430	AT4G20800			0	0.0132445	0	0.0387596	4.51249	0.0258295	0	0	0.098663	11.0611		black	426.892		0
MSTRG.25687	Cg5g030210	AT5G39150			0	0.144542	0	0	2.59949	0.362922	0	0	0.141445	6.42408		black	426.891		0
MSTRG.17874	Cg4g009790	AT1G53130			0	0.075272	0.100585	0.414809	0.419688	0	0	0.425286	0.379493	18.1985		black	426.75		0
MSTRG.21682	Cg5g009260	AT1G12480			0.0762238	0.140979	0.22163	0.564979	5.43437	0.0917257	0.00399794	0	0.558073	13.2436		black	426.62		0
MSTRG.41140		AT3G11070			0	0	0	0	4.33696	0	0	0.11358	0	10.6298		black	425.755		0
MSTRG.14005	Cg3g009350	AT1G32350			0.207854	0	0.581406	0	0.596294	0.0607992	0.191945	0.420414	0.484192	4.4411		black	425.719		0
MSTRG.14005	Cg3g009360				0.207854	0	0.581406	0	0.596294	0.0607992	0.191945	0.420414	0.484192	4.4411		black	425.719		0
MSTRG.31398	Cg7g001710	AT1G16380			0.270867	0.0860402	0.0241061	0.190091	3.15422	0.289002	0.315299	0.328238	1.21482	7.95799		black	425.593		0
MSTRG.18234		AT3G31430			0.137428	0.126226	0.0549449	0	0.247082	0.11577	0.138691	0	0.538492	6.29455		black	425.082		0
MSTRG.30859	Cg6g023650	AT2G38110			0	0	0	0	0.0254122	0	0	0	0.0279709	2.51224		black	425.043		0
MSTRG.11094	Cg2g038780	AT4G20820			0	0	0.0329565	0	0.0317803	0	0	0	0	2.7265		black	424.354		0
MSTRG.30624	Cg6g019570				0	0	0	0	0.430383	0	0	0.492	0.385033	3.52248		black	424.155		0
MSTRG.7651	Cg2g017790	AT2G32300			0.225301	0.501128	0.0555293	0	0.472169	0.188797	0.20787	0.0421993	0.345435	3.2258		black	423.987		0
MSTRG.42391	Cg9g025290	AT5G62350			0.110761	0.32831	0.834731	0.443689	9.25314	0.138538	0.165433	2.74018	2.02504	23.5864		black	423.872		0
MSTRG.11103	Cg2g038860	AT5G44400			0	0	0.0301069	0	0.0290624	0	0	0	0.00640007	2.70602		black	423.856		0
MSTRG.31610		AT4G29090			0.0205458	0.0843949	0	0.0135069	1.00053	0.0809993	0.167885	0.00125237	0.0150895	2.43844		black	423.748		0
MSTRG.28616		AT4G23160			0.00936418	0	0.0078802	0	0.0100432	0.004837	0	0	0	0.829375		black	423.106		0
MSTRG.15264	Cg3g017770				0.0806764	0.170459	0.765249	0	1.02501	0	0	0.655613	0.224737	5.1121		black	423.025		0
MSTRG.37691	Cg8g024400				0.0932923	0.0821854	0.698191	0	1.17798	0.0918398	0	0	0	4.15463		black	422.462		0
MSTRG.33950	Cg7g018330				0.217981	0.0411939	0	0	0.411377	0.144092	0.101533	0.04352	0.0314952	1.27622		black	422.083		0
MSTRG.20211	Cg4g023590	AT5G35200			0.12634	0.108443	0.13949	0.492972	17.9197	0.170028	0.0937593	0.180171	0.837259	42.881		black	421.563		1
MSTRG.18195	Cg4g011100				1.3482	0.896197	0	0	4.30856	3.67678	2.17702	2.30288	2.44278	20.0734		black	420.553		0
MSTRG.13986		AT3G17380			0.0488996	0	0.0299744	0	1.09565	0.0396529	0	0.158695	0	2.66473		black	420.471		0
MSTRG.27799	Cg6g000950				0.00163646	0	0.00199894	0	0.0244611	0	0.000614216	0	0	6.44081		black	420.183		0
MSTRG.2861	Cg1g020370	AT2G12400			0	0	0	0.00990853	0.385405	0.011315	0.0204711	0	0.103886	0.944039		black	419.897		0
MSTRG.17672	Cg4g008890	AT5G56970			0	0	0.0654316	0	1.07484	0.0122263	0	0.179366	0.322213	2.70007		black	419.661		0
MSTRG.4815	Cg2g001310	AT3G58060			10.4013	7.67109	13.1477	12.9384	88.1835	8.24792	9.69865	5.6673	10.4274	200.158		black	418.915		0
MSTRG.25936	Cg5g032840	AT4G13230			0	0	0	0.148909	0.312214	0	0	0	0.515652	3.07336		black	418.768		0
MSTRG.6175	Cg2g010850	AT5G14130			0	0	0.086508	0	0.137062	0	0	0.297682	0	3.33531		black	418.419		0
MSTRG.43994	CgUng003330	AT1G52140			0	0.357214	0	0	0.157921	0.0878145	0.479103	0	0.307227	20.5306		black	417.52		1
MSTRG.11275	Cg2g040270	AT4G21760			0.00462507	0.039181	0	0	0.696194	0	0.00639266	0	0	1.66343		black	417.423		0
MSTRG.29148	Cg6g008740	AT5G17780			0	0	0	0.100146	3.82453	0	0	0	0	9.12862		black	417.4		0
MSTRG.29588	Cg6g012240	AT3G22142			0	0	0	0.131285	11.8264	0	0	0	0	28.2118		black	417.299		0
MSTRG.13567	Cg3g006790				0	0	0	0	0	0	0	0	0	1.576		black	417.239		0
MSTRG.23472		ATMG00860			0	0	0	0	0	0	0	0	0	1.56365		black	417.239		0
MSTRG.23652		AT1G37113			0	0	0	0	0	0	0	0	0	3.88385		black	417.239		0
MSTRG.36647		AT1G08370			0	0	0	0	0	0	0	0	0	2.57137		black	417.239		0
MSTRG.41087	Cg9g018600	AT5G58003			0	0	0	0	0	0	0	0	0	0.976209		black	417.239		0
MSTRG.42329	Cg9g024800	AT3G61040			0	0	0	0	0	0	0	0	0	2.9409		black	417.239		0
MSTRG.46263		sp|Q6XKE6|POLG_PVCV2 Genome polyprotein OS=Petunia vein clearing virus (isolate Hohn)			0	0	0	0	0	0	0	0	0	4.20281		black	417.239		0
MSTRG.5827	Cg2g008740				0	0	0	0	0	0	0	0	0	1.11959		black	417.239		0
Cg2g020940	Cg2g020940	AT1G64830			0	0	0	0	0.11618	0	0	0.176093	0	1.16572		black	417.191		0
MSTRG.28755	Cg6g006410	AT2G38080			0.00545528	0.0165974	0.0180995	0.0140648	0.180667	0.0163902	0.160234	0	0.343404	2.32913		black	416.954		0
MSTRG.22677		AT3G14840			0.0980582	0	0	1.66689	1.9068	0	0.0251945	0.163658	0.708546	8.88663		black	416.868		0
MSTRG.3684	Cg1g024070	AT1G17180			0	0	0	0	2.40472	0	0	0	0.0923434	5.69407		black	416.757		0
MSTRG.40349	Cg9g015600	AT1G04920			0.81051	0.319979	0.474713	0.617014	3.85876	1.41001	1.43798	1.75052	1.08661	9.59648		black	416.703		1
MSTRG.1821	Cg1g013460	AT2G19190			0	0	0	0	13.0848	0	0.0807189	0.0335244	0.132415	31.0714		black	416.686		0
MSTRG.8909	Cg2g024710	AT4G02600			0.0162847	0.021571	0.116505	0.349953	0.273101	0.0385759	0.0345003	0.0995015	0.479095	4.15905		black	416.503		0
MSTRG.23518		sp|Q91DM0|POLG_PVCV1 Genome polyprotein OS=Petunia vein clearing virus (isolate Shepherd)			0.0123622	0	0	0	0	0	0	0	0	2.1113		black	416.459		0
MSTRG.28354	Cg6g004050	AT5G17600			0	0.213172	0	0	0.127481	0	0.32729	0	0.0685367	4.85687		black	415.634		0
MSTRG.13367	Cg3g005840				0.013648	0.0968675	0	0	0.357622	0	0	1.0351	0.890683	17.0614		black	415.564		0
MSTRG.32512		AT2G37210			0.020221	0	0	0	0	0	0	0	0	1.7624		black	415.559		0
MSTRG.17248	Cg4g006260	AT3G53740			4.25502	6.75157	0.381921	0.641354	3.6647	2.06297	2.64693	1.16627	0.945101	88.688		black	415.483		1
MSTRG.27919	Cg6g001480	AT2G02240			19.339	20.4842	9.94482	12.131	60.7071	18.2081	26.0708	8.30553	12.3628	138.713		black	415.252		0
MSTRG.32484	Cg7g008990	AT3G47090			0.0440355	0.0174477	0	0	0	0	0	0	0	4.08713		black	415.071		0
MSTRG.18400		AT4G38180			0.0334351	0	0	0	0.0051019	0	0.0155491	0.0175416	0	1.67825		black	414.661		0
MSTRG.15284	Cg3g017920	AT1G43800			0.381562	3.15928	1.51739	0.758934	3.9574	6.52487	0.840715	0.761337	0.173347	56.2133		black	414.614		0
MSTRG.2927	Cg1g020850				0	0	0	0	0	0.0321662	0.0175196	0.082417	0.0744641	5.36807		black	414.241		0
MSTRG.31078	Cg6g025210	AT5G48480			0.59347	0.645074	0.0725105	0	0.477365	0.41365	0.389426	0.301885	0.120439	7.67911		black	414.199		0
MSTRG.10824		AT1G19260			0	0	0	0	0	0	0	0	0.0961818	2.26642		black	413.362		0
MSTRG.20517	Cg5g000730	AT4G00910			0	0.00901117	0.0304481	0	12.6507	0	0	0	0.156257	29.7189		black	413.111		0
MSTRG.24035	Cg5g020990	AT1G68400			0.00303268	0	0	0	0.00719913	0.0153259	0	0	0.115546	2.16576		black	413.02		0
MSTRG.24035	Cg5g021000	AT1G73190			0.00303268	0	0	0	0.00719913	0.0153259	0	0	0.115546	2.16576		black	413.02		0
MSTRG.26579	Cg5g037550				0.193034	0.255971	0.172253	0.0357572	0.881498	0.222873	0.418678	0.0987482	0.0580565	2.28466		black	412.927		0
MSTRG.22148		ATCG00280			0.0533004	0	0.0148833	0.0369486	1.32161	0.0167927	0.0123082	0.0739927	0	3.09268		black	412.826		0
MSTRG.28149	Cg6g002810	AT3G09640			0.0845906	0.19353	0.271109	0.143608	0.211939	0.146325	0.23201	0.354375	0.186995	4.3321		black	412.368		0
MSTRG.15238	Cg3g017520	AT1G55200			0	0.0455814	0	0	0.0753632	0.00906963	0.105344	0	0.191901	1.6822		black	412.32		0
MSTRG.17079	Cg4g005140				0.185995	0.136001	0.433372	0.229652	4.69303	0.162086	0.338071	0.235354	0.264289	10.7099		black	411.611		0
MSTRG.17079	Cg4g005150				0.185995	0.136001	0.433372	0.229652	4.69303	0.162086	0.338071	0.235354	0.264289	10.7099		black	411.611		0
MSTRG.23074		AT1G64260			0	0.0519006	0	0	0	0	0	0	0	1.77617		black	411.164		0
MSTRG.40820		AT2G17975			0.328078	0.174766	0.189021	0.0430759	0.953282	0.517922	0.635842	0.505549	0.462234	3.02187		black	410.513		0
MSTRG.7374	Cg2g015980	AT3G44670			0.00475851	0	0.0796647	0	0.144035	0.0604918	0.139191	0.265823	1.47989	21.3015		black	410.489		1
MSTRG.24918	Cg5g025280	AT4G09960	STK		0	0	0	0	1.16217	0	0	0	0	2.70646		black	409.561		0
MSTRG.12592	Cg3g002020				0	0	0.489406	0.297874	0.516628	0	0	0	0.947545	6.63892		black	409.486		0
MSTRG.5533	Cg2g006840	AT3G27785			0.0091045	0	0.0223644	0.682805	0.709716	0	0	0	0.51539	4.02472		black	409.42		0
MSTRG.15806	Cg3g022560	AT2G18500			0.0133233	0	0.120475	0	2.3617	0	0	0.0337319	0.220387	5.44658		black	409.232		0
MSTRG.39106	Cg9g009500				0	0	0	0	0	0.0793431	0.074418	0	0	2.54848		black	408.786		0
MSTRG.28356	Cg6g004060				0.029995	0.0365218	0.00482644	0.0285713	0.00611922	0.00704222	0.0271238	0.0317827	0.0217285	1.78535		black	408.456		0
MSTRG.35106	Cg8g003830	AT2G23270			0.0257553	0.130222	0	0	1.45973	0.119441	0.110055	0.245748	0.115867	3.3464		black	408.268		0
MSTRG.2016		AT5G17680			0	0.0739088	0	0	1.70762	0.101562	0.334766	0	0.661479	4.29319		black	408.162		0
MSTRG.8799	Cg2g023860	AT2G34930			0	0	0	0.199201	1.57822	0	0	0	0.31151	3.69917		black	407.39		0
MSTRG.20884	Cg5g003410	AT3G01270			0.155379	0.197855	0.318107	0.228209	2.06084	0.190688	0.205756	0.595706	0.665099	4.69555		black	407.274		0
MSTRG.2559		AT5G49290			0.0515328	0	0.338164	0.0464588	0.859058	0.00502588	0.0585963	0.0253219	0.0698105	2.25001		black	407.219		0
MSTRG.20014	Cg4g022320	AT5G57655			3.71078	7.02304	64.0417	87.7449	512.97	9.90729	16.8089	102.901	120.746	1200.84		black	407.09		1
MSTRG.20014	Cg4g022330	AT3G23760			3.71078	7.02304	64.0417	87.7449	512.97	9.90729	16.8089	102.901	120.746	1200.84		black	407.09		1
MSTRG.38		AT5G59890			0.0469514	0.0496219	0	0.0257468	0.887348	0.0283808	0.040494	0.131247	0.155323	2.00411		black	405.913		0
MSTRG.24973	Cg5g025730				0.203432	0.0430159	0.47527	0.368523	2.63404	0.185733	0.0870899	0.44985	1.38856	6.8603		black	405.904		0
MSTRG.39462	Cg9g011040	AT3G50170			0.0765494	0.211931	0	0	0.761063	0.148145	0.123504	0	0	1.87821		black	405.824		0
MSTRG.39462	Cg9g011040	AT4G31980			0.0765494	0.211931	0	0	0.761063	0.148145	0.123504	0	0	1.87821		black	405.824		0
MSTRG.25541	Cg5g029450	AT2G46860	PPa3		0	0	0	0.137505	4.65355	0	0	0.0583898	0.20673	10.6347		black	405.8		0
MSTRG.38451	Cg9g005200	AT5G26250			0.158845	0.271815	0.670627	0.878342	1.043	0.0267433	0.302492	1.07388	1.09412	7.26144		black	405.367		0
MSTRG.27754		AT1G53350			0.0547009	0.0497068	0.0342897	0.533923	1.09224	0.0272123	0.179358	0.212841	0.788026	3.69453		black	404.605		0
MSTRG.33065		AT1G31300			0.0751602	0.153251	0	0	4.9758	0.34617	0.472854	0.0177584	1.41122	11.5931		black	404.31		0
MSTRG.9399	Cg2g026820	AT3G07600			0.0482453	0	0	0	1.63369	0	0	0.136514	0	3.74291		black	403.738		0
MSTRG.5040		AT3G20860			9.89582	5.03395	5.87059	4.56529	17.094	3.73556	3.85686	5.07802	7.77436	39.6294		black	403.731		1
MSTRG.47851	CgUng020920	AT1G52520			0.00964537	0.00939068	0	0.00479061	0.71471	0	0.0138449	0.0903001	0.119691	1.62866		black	403.549		0
MSTRG.46342		ATCG00520			0	0	0	0.114301	0	0	0	0.078694	0	2.66602		black	402.933		0
MSTRG.26388	Cg5g035800	AT1G03260			0.0391012	0.125373	1.09684	0.514392	1.66622	0.0545617	0.0857809	0.126235	0.495093	5.49606		black	402.089		0
MSTRG.33696	Cg7g016530	AT1G26560			2.08097	0.84552	0.201307	1.18998	5.17234	1.50079	0.911959	0.0652755	0.675956	12.6859		black	401.748		0
MSTRG.5469	Cg2g006380	AT4G36470			0.13002	0.139274	0	0	7.50029	0.0475127	0.0880767	0	0.0109698	17.011		black	401.746		0
MSTRG.47446		ATCG00500			0	0.0653732	0.11657	0.286223	0.162255	0	0	0.075693	0.18533	2.19566		black	401.719		0
MSTRG.7813	Cg2g017990				0	0.132307	0.105828	0	0.0527614	0	0.170139	0	0	2.55262		black	401.526		0
MSTRG.23695	Cg5g019670				0.129926	0.0783824	0.0361133	0.0792712	0.539517	0.0819307	0.14546	0.0345346	0.0763171	1.17513		black	400.993		0
MSTRG.6747	Cg2g013120	AT5G53970			0.119376	2.68377	0.0261101	0.0832668	26.322	0.618524	2.50494	0.0664524	0.169292	59.5959		black	399.976		1
MSTRG.6747	Cg2g013130	AT5G36160			0.119376	2.68377	0.0261101	0.0832668	26.322	0.618524	2.50494	0.0664524	0.169292	59.5959		black	399.976		1
MSTRG.6747	Cg2g013140	AT5G36160			0.119376	2.68377	0.0261101	0.0832668	26.322	0.618524	2.50494	0.0664524	0.169292	59.5959		black	399.976		1
MSTRG.6747	Cg2g013140	AT5G53970			0.119376	2.68377	0.0261101	0.0832668	26.322	0.618524	2.50494	0.0664524	0.169292	59.5959		black	399.976		1
MSTRG.32325		AT4G20520			0	0	0	0	0.0689811	0	0	0	0.5257	4.50433		black	399.894		0
MSTRG.28381		AT5G42905			0.00307432	0.00478897	0.0621463	0.0950346	0.0456505	0.00527507	0	0	0.0698897	0.940953		black	399.441		0
MSTRG.41849	Cg9g022310	AT2G45990			5.89627	3.33075	5.24246	2.94168	7.30372	4.44109	3.6654	4.14302	3.48491	18.1132		black	399.319		0
MSTRG.37062	Cg8g019530	AT2G47110			11.2793	22.1486	4.77124	6.08346	578.652	15.4162	9.77463	4.93625	3.63243	1295.59		black	398.653		1
MSTRG.39129	Cg9g009650	AT2G33320			0.285075	0.127258	0.847166	1.12613	6.19592	0.202997	0.160847	0.406996	0.783396	13.8336		black	398.138		0
MSTRG.10213	Cg2g032680	AT4G37370			0	0.100128	0.152836	0	0.0627078	0	0.0582498	0.0553898	0.269174	2.70763		black	397.27		0
MSTRG.19929	Cg4g021570	AT3G11710			0.109521	0.172547	0.211064	0.418383	0.37036	0.113645	0.125825	0.14207	0.241506	1.65396		black	396.516		0
MSTRG.5933	Cg2g009430	AT5G13900			0.075467	0.0467455	0.0646563	0	0.305438	0	0.393642	0	0.0190278	1.85272		black	396.327		0
MSTRG.34304	Cg7g021980	AT5G15490			41.0719	36.181	2.192	11.5602	219.151	65.3966	54.5587	7.21685	7.7825	510.957		black	395.719		1
MSTRG.19556	Cg4g018330	AT4G33150			0.136825	0.288676	0.0542176	4.78089	7.48243	0.377849	0.669924	0.202575	0.396741	23.6383		black	395.367		0
MSTRG.37118	Cg8g019620	AT2G28080			0.448733	0.18145	0.158309	1.3155	1.13368	0.102503	0.603595	0.390337	0.651047	5.9261		black	395.169		0
MSTRG.10186	Cg2g032380	AT1G15690			0.10753	0.0152191	0.0946137	0.528339	4.30966	0.14251	0.00678622	0.00415618	0.0862269	9.64358		black	394.956		0
MSTRG.10186	Cg2g032390	AT1G15690			0.10753	0.0152191	0.0946137	0.528339	4.30966	0.14251	0.00678622	0.00415618	0.0862269	9.64358		black	394.956		0
MSTRG.36443	Cg8g013430	AT2G27310			0	0	0.472922	0.263277	0.27328	0	0	0.41061	1.20106	9.86735		black	394.141		0
MSTRG.32202		AT3G53480			0.0129704	0.0301403	0	0.0880158	0.119657	0	0.0245756	0	0.344401	2.0289		black	393.842		1
MSTRG.17609	Cg4g008660	AT3G50740			0.0173569	0.0175005	0	0	0.102588	0.222211	0.0871012	0.289751	0	2.77577		black	393.324		0
MSTRG.10813	Cg2g036400	AT3G19990			1.43303	3.95463	0.0545542	0.963041	85.0819	5.49381	11.4167	0.533776	0.874497	187.387		black	392.582		0
MSTRG.13130		AT5G49410			0.152157	0.0240084	0	0	0.903464	0.0433314	0.221601	0.0234401	0.0404499	2.04541		black	392.318		0
MSTRG.37407	Cg8g022260	AT1G53540			0.710564	2.70463	0.192079	0.103129	1.00882	1.0369	2.86846	0.039218	0.321931	30.2188		black	392.186		1
MSTRG.42987		AT3G53450			0.327238	0.165656	0	0	0.389564	0.503179	0.316203	0	0.0347337	2.96851		black	390.406		0
MSTRG.47657	CgUng018440	AT1G17860			0	0.299801	0	0	2.61541	0.0941289	1.81241	0.120583	0.183443	8.12142		black	388.229		0
MSTRG.823	Cg1g006850	AT3G49760			0	0.0669595	0.0366305	0	2.18005	0	0.0658947	0.221034	0.0239362	4.76031		black	388.025		0
MSTRG.16340		AT4G31420			0	0.309495	0	0	0	0	0.0142289	0	0	3.3833		black	385.58		0
MSTRG.16474	Cg4g001480	AT5G10930			0	0.201723	0.0631848	0	6.76218	0	0.186006	0	0.486414	14.5339		black	385.402		0
MSTRG.38137		AT3G16630			0.338894	0.19042	0	0.735687	0.413274	0.274361	0.153757	1.10816	2.27658	17.2412		black	384.683		0
MSTRG.21720	Cg5g009600	AT4G00230			0.0667979	0.00622611	0	0.837148	2.24547	0	0.064152	0.150141	1.85387	7.71356		black	383.409		0
MSTRG.21316	Cg5g006720	AT3G49180			0.065112	0.0721163	0.405403	0.541572	1.48819	0.0583088	0	0.0775083	0.193028	3.59439		black	382.869		0
MSTRG.23381	Cg5g018540	AT4G27420			0.00852565	0	0.0250286	0	13.1082	0	0	0.0828888	0.0169063	28.1729		black	381.709		0
MSTRG.29446	Cg6g010910	AT4G11150	emb2448, TUF, TUFF, VHA-E1		0.0519048	0.272206	0.589472	0.0450654	22.2311	0.18377	0.586472	0.929455	0.794614	47.2705		black	381.532		0
MSTRG.36864	Cg8g018030	AT2G36430			0	0.213363	0	0	0.117529	0.306787	1.05297	0.329673	0.585431	9.22043		black	381.469		0
MSTRG.35088	Cg8g003730	AT2G15220			0.0241328	0	0	0	0.84879	0	0	0	0.0276282	1.81191		black	380.99		0
MSTRG.30597	Cg6g019320	AT1G70250			0.0852509	0.0484526	0	0	0.983661	0	0.0799715	0	0	2.10522		black	380.533		0
MSTRG.2691	Cg1g019380				0	0	0	0	0.0690014	0.227008	0.134126	0.139981	0.0449374	1.82836		black	380.157		0
MSTRG.8673		AT5G42905			1.49172	0.810517	0.384433	1.29104	1.4639	2.16729	1.81511	1.52633	0.838644	11.7958		black	379.56		0
MSTRG.19490	Cg4g017810	AT1G31740			0.0102255	0	0.234485	1.72329	1305.64	0	0.0220419	5.26807	10.5818	2785.92		black	379.365		1
MSTRG.17075	Cg4g005110				0	0	0	0.176452	69.5107	0	0	0.873902	0.486141	148.146		black	379.018		0
MSTRG.6141	Cg2g010650	AT3G01980			31.4149	18.7112	0.0621383	3.12068	58.6352	20.2208	9.03065	0.435561	5.92546	159.146		black	378.8		1
MSTRG.30602	Cg6g019370	AT5G16170			0.021773	0	0	0.0250624	11.3771	0	0.0330353	0	0.0492762	24.2309		black	378.518		0
MSTRG.47880	CgUng021260	AT4G23550			0.128718	0.147336	0	0	0.0847818	0.631525	0.108649	0	0	4.91036		black	375.907		0
MSTRG.17245	Cg4g006240				0.0247919	0	0	0	1.51958	0.563505	0.966517	0.112872	0.248936	4.41458		black	375.78		0
MSTRG.47860	CgUng020960	AT1G71090	PILS2		0	0	0.302102	0.0534921	0.137652	0	0.0116535	0.897961	0.126968	6.64179		black	375.34		0
MSTRG.12457	Cg3g000370	AT1G48910	YUC10		0.224025	0.127246	0	2.17082	1.39517	0.2379	0.780905	0.0130696	0	10.6993		black	375.077		0
MSTRG.23667	Cg5g019450	AT4G27670			0.58738	0.964982	3.01917	0.185112	0.998665	0.751571	0.883164	2.26508	1.98555	23.2114		black	374.827		1
MSTRG.35977	Cg8g008460	AT2G16390			0.179468	0.0440808	0.0438286	0	1.27446	0.457312	0.374359	0.171319	0.539789	2.97695		black	372.319		0
MSTRG.16667	Cg4g002860	AT2G25600			0.00609981	0	0.0111475	0.0299443	2.52587	0	0	0.0792572	0.0159207	5.26729		black	370.945		0
MSTRG.28796	Cg6g006670				0	0	0	0	2.87582	0	0.0470668	0	0	5.98507		black	369.752		0
MSTRG.44598	CgUng005200	AT4G34800	SAUR4		0	0	0	0	0	0.382162	0.542579	0	0.21236	4.97297		black	369.173		0
MSTRG.20483	Cg5g000500	AT2G46680			0.157758	0.0694724	0.0899961	0.210639	0.0730981	0.0149365	0.064743	0.354378	0.311633	3.01516		black	369.007		0
MSTRG.20483	Cg5g000500	AT3G61890			0.157758	0.0694724	0.0899961	0.210639	0.0730981	0.0149365	0.064743	0.354378	0.311633	3.01516		black	369.007		0
MSTRG.42018	Cg9g023340	AT5G61520			0	0.0126888	0.221046	0	0	0	0	0.233315	0	2.5581		black	367.09		1
MSTRG.26369	Cg5g035910	AT3G63060			4.56213	4.21112	9.5721	0.119448	4.91338	4.53534	4.75582	10.3737	1.03309	73.5468		black	367.011		0
MSTRG.5499	Cg2g006580	AT3G01500			0.189445	0.121395	0.129131	1.1015	147.768	0.121221	0.040836	0.496447	3.29534	304.085		black	366.266		1
MSTRG.15007	Cg3g015640	AT3G56850			0	0	0.233437	0.253653	3.90999	0	0	0.16002	0.257385	8.00015		black	365.497		0
MSTRG.20322	Cg4g024610	AT3G16030			0.0324997	0.00821926	0	0	0.303791	0.373054	0.204194	0	0	1.64971		black	365.05		0
MSTRG.354	Cg1g003220	AT2G23540			1.56103	1.11411	0	0	2.29269	0.978496	0.555707	0	1.32903	7.60326		black	364.992		0
MSTRG.20572	Cg5g001140	AT1G64480			0.894253	1.78526	0.00764419	0.738276	1.18786	0.482954	1.22868	0.144481	0.393676	8.66743		black	363.47		0
MSTRG.19784	Cg4g020300	AT1G58440			0	0	0	0	1.60321	0	0	0	0.153456	3.26795		black	363.342		0
MSTRG.21760		AT1G12740			0	0	0	0	0	0	0	0.530255	0	3.80801		black	362.758		0
MSTRG.26276	Cg5g035250	AT3G22550			0.24009	0.298884	0	0.051672	4.08771	0.739144	1.25914	1.89066	1.55335	9.77217		black	362.057		0
MSTRG.26276	Cg5g035250	AT3G63210			0.24009	0.298884	0	0.051672	4.08771	0.739144	1.25914	1.89066	1.55335	9.77217		black	362.057		0
MSTRG.36449	Cg8g013660	AT2G33775			0.0680438	0.244505	13.5717	1.40185	9.46691	0.111998	0.349324	1.43845	4.75219	57.8016		black	361.98		0
MSTRG.9309	Cg2g026150	AT1G12210			0.0299523	0.0132117	0.0291116	0.0386638	0.225549	0.194063	0.0345126	0	0	0.764124		black	360.587		0
MSTRG.31192	Cg7g000300	AT1G53540			0	0	1.18368	0.0699301	1.53892	0.101953	0.168432	1.26278	0.564232	6.14652		black	360.006		0
MSTRG.31137	Cg6g025720	AT5G39280			0.0625215	0.0383371	0.446769	0.152287	0.490745	0.0414592	0	0.0407689	0.34391	1.91811		black	358.625		0
MSTRG.35316	Cg8g005270	AT1G49570			0.112306	0.375768	0	0.795282	0	0.526274	0	0	0	7.69641		black	358.337		0
MSTRG.9780	Cg2g029410				0.417475	0.645387	0	0.838629	2.40852	0.706279	0.934798	0.158713	1.82445	6.50195		black	358.046		0
MSTRG.39380	Cg9g010880				0.0549734	0.00541933	0.121007	0.408719	0.0698253	0.291787	0.155007	0.328007	0.441376	3.78392		black	355.389		0
MSTRG.24169	Cg5g021750	AT1G71530			0.314734	0.0286522	0.0363174	0.237173	0.637439	0.0702125	0.0177222	0.00685553	0.357612	1.73542		black	355.289		0
MSTRG.12096	Cg2g046810	AT4G05030			0.0218968	0.154637	0	0.0882302	22.7697	0.0418102	0.026322	0.151578	0.631896	45.5243		black	355.043		0
MSTRG.12195	Cg3g000020				0	0	0	0	0.733763	0	0	0	0	1.47047		black	354.101		0
MSTRG.548	Cg1g004720	AT2G18190			0.0253732	0.0174222	3.69136	0	1.28167	0.0580878	0.0359622	0	2.28303	20.4829		black	354.018		0
MSTRG.28618	Cg6g005500	AT1G34300			0.118241	0.116924	0	0.0252494	0.351412	0.621159	0.27151	0.0316468	0	2.66693		black	353.542		0
MSTRG.19514	Cg4g018020	AT1G69940			0	0.01783	0.217346	0.470386	0.531069	0	0	0.423541	0.424238	2.43003		black	353.431		0
MSTRG.31527	Cg7g002640	AT2G40370			0.0618783	0.0411983	0.0422516	0.237437	12.0932	0	0.0432905	0	0.0314637	24.1567		black	353.372		0
MSTRG.22926	Cg5g016490	AT1G17230			4.09506	0.341742	0.520018	0.0656079	3.43666	1.35823	0.374872	0.144057	0.163432	15.9456		black	353.282		0
MSTRG.41919	Cg9g022730	AT5G61620			0	0	0.0510955	1.1664	1049.75	0	0	4.76107	4.29226	2090.37		black	351.861		1
MSTRG.30790		AT4G12560			0	0	0	0.19189	18.3238	0	0	0	0.00514633	36.4955		black	351.678		0
MSTRG.19078	Cg4g015550	AT1G65440			2.07969	0.509647	1.56229	0.133538	3.24963	1.04205	0.478685	1.11804	0	9.18031		black	350.248		0
MSTRG.21702	Cg5g009520				0.945637	1.21623	0.2802	0.685409	1.90794	0.381569	2.17615	0.517277	0.237653	7.67804		black	349.725		0
MSTRG.13362		AT5G05400			0.0298269	0	0.016494	0.0157196	5.08906	0	0	0.0122123	0.021688	10.0654		black	349.195		0
MSTRG.397	Cg1g003540	AT2G23770			0.470641	0.537698	0.0990079	1.15045	1.00366	0.978317	0.957792	0.821011	0.762893	4.71928		black	349.137		0
MSTRG.31067	Cg6g025130	AT5G61430			0.0680122	0.0430275	0	0	0.362619	0.692779	0.0398396	0	0.30144	2.96946		black	348.93		0
MSTRG.25052		AT1G05720			0.505362	0.593789	0.510063	0.365841	1.37975	0.366724	0.788283	0.821195	0.865618	2.82735		black	348.568		0
MSTRG.1819	Cg1g013450	AT1G51800			0.0133597	0	0	0	31.6584	0	0	0.0269867	0.132222	62.2589		black	346.605		0
MSTRG.10995	Cg2g038010	AT5G45120			0.110208	0	0.35494	4.2459	123.389	0	0	0.103402	9.29905	240.737		black	345.822		0
MSTRG.46814		ATCG01130			0	0	0.111513	0.474685	0.141194	0	0	0.199337	0.503652	3.18977		black	345.511		0
MSTRG.26648	Cg5g038030	AT4G02160			0	0	0.21376	0	1.22677	0	0	1.19773	0	4.54533		black	343.753		0
MSTRG.21633	Cg5g008920	AT4G00110			12.56	5.92051	10.3972	13.3028	19.7531	13.3581	11.6386	10.3456	11.5581	37.5709		black	342.35		0
MSTRG.21633	Cg5g008930	AT4G12230			12.56	5.92051	10.3972	13.3028	19.7531	13.3581	11.6386	10.3456	11.5581	37.5709		black	342.35		0
MSTRG.1093	Cg1g008880				0.429192	0.0553961	0	0.61535	7.95939	0.501192	0.0721109	0	1.00201	15.3234		black	342.34		0
MSTRG.9306	Cg2g026140	AT1G12210			0.189778	0.0168065	0.153723	0.0810163	0.463767	0.186297	0.480525	0.0349786	0.00851348	1.70251		black	341.375		0
MSTRG.38600	Cg9g006300	AT3G22830			2.11931	0.470798	1.18904	1.11474	2.46665	1.5212	0.783012	1.16974	0.861055	6.46391		black	340.035		0
MSTRG.30225	Cg6g016060	AT1G66950			0.59345	1.2695	0.169374	0.628126	1.16136	0.335752	0.630224	0.493044	0.554088	3.94587		black	339.686		1
MSTRG.4762	Cg2g000880	AT5G17230			0.0657228	0	0.227254	0.678932	0.051302	0.0546963	0	0.988667	0.505933	6.83119		black	339.22		0
MSTRG.14682	Cg3g013370	AT1G58350			14.1148	7.81649	43.7144	48.35	84.3706	14.7991	15.3565	47.9268	35.2447	207.854		black	339.085		1
MSTRG.14682	Cg3g013380	AT5G49650			14.1148	7.81649	43.7144	48.35	84.3706	14.7991	15.3565	47.9268	35.2447	207.854		black	339.085		1
MSTRG.1763	Cg1g013170				0.105303	0.0424591	0.636644	4.95247	162.14	0	0	1.39608	12.487	310.861		black	338.674		0
MSTRG.1094		AT5G13250			0.315028	0.0370254	0.19824	0.14797	0.367227	0.54626	0.0466278	0	0.00226358	2.34089		black	338.143		0
MSTRG.25014	Cg5g026080	AT1G80500			22.4897	14.8594	25.3146	12.9871	21.9915	21.1072	17.3894	19.9522	21.3258	67.8262		black	338.049		0
MSTRG.20207	Cg4g023440	AT5G57810			0.0318948	0.0326699	0	0	5.70511	0	0.0190908	0.107782	0.757749	10.9159		black	336.742		0
MSTRG.37869	Cg9g000860	AT1G47980			0	0	0	0	1.88684	0	0	0	1.47044	5.28327		black	336.602		0
MSTRG.8891	Cg2g024550	AT1G32120			1.36937	0.646709	0.0580067	0.281257	1.49406	1.04868	0.847483	0	1.01787	5.40554		black	333.474		0
MSTRG.25372	Cg5g028270	AT4G24220			0.417687	0.649888	0.441088	0.368442	1.04188	0.877254	0.543288	0.2888	0.580422	2.36945		black	331.109		0
MSTRG.15683	Cg3g021730	AT1G47490			10.3669	5.3039	8.64282	4.23167	21.5984	18.3475	16.7974	3.76713	4.23281	64.7964		black	330.917		1
MSTRG.30110		AT3G52720			0	0	0	0	1.22755	0	0	0	0	2.32648		black	330.601		0
MSTRG.30554	Cg6g018910	AT1G71090	PILS2		0	0	1.92296	0.492061	0.425972	0	0.00732388	2.38797	0.377043	14.5059		black	330.499		0
MSTRG.1801	Cg1g012920	AT3G14170			0.00552959	0.755783	0.0111358	0	0.410709	0.0298561	0.445477	0.338543	1.00278	4.77303		black	328.978		0
MSTRG.11772	Cg2g044160	AT5G46530			0.192367	0.841258	0.338992	0.484567	0.457494	0.0883677	0.173148	0.428885	1.75396	7.40687		black	328.505		0
MSTRG.45593	CgUng011000				0.842419	0.636911	4.22805	1.27832	2.53685	0.411557	0.204111	0.250916	0.615201	15.5406		black	328.04		0
MSTRG.26092	Cg5g033890	AT3G23280			10.7832	8.00909	7.95212	7.91527	12.7221	9.91994	12.0433	3.60551	7.29747	33.0069		black	327.086		0
MSTRG.31778	Cg7g004880	AT2G37430			0.036768	0	0	0.426757	3.35465	0	0	0.0524925	5.52238	17.8958		black	325.917		0
MSTRG.42745	Cg9g027920	AT3G16520			0.637388	0.955152	2.04308	0	2.90311	0.583076	0.821345	0.176734	0.479694	7.4068		black	324.426		0
MSTRG.20697	Cg5g002150	AT4G01250			0.241707	0.133104	0	0	0.0640688	0.630103	0.462023	0	0	3.72248		black	324.059		0
MSTRG.9247	Cg2g025880	AT1G75130			0.943015	0.768823	0	0.0509231	1.91096	0.898651	0.490107	0.0499185	0.0814002	4.65388		black	319.379		0
MSTRG.21392	Cg5g007220				0.254531	0.341435	0.186916	0.129124	0.106826	0.719044	0.255033	0	0.311764	3.58304		black	318.429		0
MSTRG.1408	Cg1g011180	AT3G62980	TIR1		0.384871	0.275211	1.66289	0.0970955	1.03216	0.701405	0.19541	0.00465362	0	6.22785		black	317.051		0
MSTRG.13680	Cg3g007380	AT3G52460			0.542971	0.679979	1.47307	1.63357	1.76472	0.333134	0.324949	0.541792	1.53884	6.07352		black	316.443		0
MSTRG.9731	Cg2g029010	AT1G24650			0.153123	0.0723577	0.122055	0	0.528397	0.194452	0.0432123	0.35096	0.439425	1.51615		black	316.077		0
MSTRG.39338		AT1G15170			0	0	0.355909	0	0.013355	0	0	0	0	1.77383		black	315.497		0
MSTRG.17146		AT3G14460			3.03485	1.5029	0.287893	0.0396273	3.79237	3.13242	1.58166	0.3902	0.211558	12.73		black	314.36		0
MSTRG.24521		AT4G29090			0.106056	0.0752078	0	0.0412516	0.0663402	0.308211	0.27621	0.136332	0.0931008	1.61336		black	313.897		0
MSTRG.25531		AT5G54160			0	0.0727678	0	0	0.453808	0	0.0251545	0.922754	2.81558	11.1524		black	313.726		0
MSTRG.17409	Cg4g007410	AT5G15050			17.5551	12.3532	13.7956	10.4688	31.3269	20.1214	18.1265	28.6489	6.63855	79.2576		black	310.106		0
MSTRG.21368	Cg5g007060				0.120262	0	0	0	9.63771	0.0924094	0	0.00347046	0.122172	17.3885		black	310.078		0
MSTRG.38388	Cg9g004780				0.644827	0.589438	0.120483	0.0274849	0.859393	0.857628	0.294086	0.150518	0.214726	3.05306		black	309.143		0
MSTRG.14619	Cg3g012940				0.086483	0.0842485	0.113212	1.04313	0.232251	0.111551	0.0432714	0.0698634	0.425752	4.3288		black	308.479		0
MSTRG.29479	Cg6g011210	AT5G01015			0.165492	0.300009	0.048253	0	0.347124	0.0856527	0.390969	0	0.35562	1.57697		black	306.198		0
MSTRG.34650	Cg8g000480	AT4G35280			0	0	0	0.66899	0.802166	0	0	0.358967	1.35769	4.48262		black	305.781		0
MSTRG.17339	Cg4g006980	AT4G32285			16.0287	9.8752	10.1044	3.74853	24.7972	19.2813	17.6553	15.6405	2.6771	68.254		black	305.618		0
MSTRG.23495	Cg5g019050	AT3G17810			16.0412	20.7814	24.2602	24.7118	41.7168	21.4168	40.2252	17.8634	40.0841	105.148		black	304.895		1
MSTRG.44859		AT4G12240			0.142618	0.210047	0.307413	0.0370112	1.2548	0.131286	0.24836	1.46522	1.23752	5.12723		black	304.233		0
MSTRG.45266	CgUng009340				0.521126	0.164975	1.62063	0.939397	1.07005	0.351809	0.277054	0.271401	0.827041	5.33766		black	304.004		0
MSTRG.42280	Cg9g024590	AT3G19490			0.00299057	0.00431116	0.562536	0.845416	0.887103	0.0218149	0	0.0419471	0.234692	3.12342		black	301.748		0
MSTRG.29859	Cg6g014130				0.265455	0.328007	0	0	1.74746	1.67809	2.23369	0.0953137	0	8.04365		black	299.281		0
MSTRG.979	Cg1g008150				25.2915	76.645	1.07978	0.314657	127.324	89.744	79.4534	1.90539	12.0542	373.846		black	299.122		1
MSTRG.27299	Cg5g043190	AT1G24620			1.50389	0.686473	0.238027	0.527552	0.537898	0.405693	0.441724	0.38744	0.651165	5.23995		black	298.194		0
MSTRG.26628	Cg5g037930				0	0.15217	0.243065	0.250347	0.223294	0.0150916	0.469127	0	0.334823	1.94614		black	297.88		0
MSTRG.5732	Cg2g008200	AT2G20520			0	0.234061	0	0	0	0.0628417	0.23651	0.132914	0.0153582	1.50497		black	296.219		0
MSTRG.25747	Cg5g031160	AT4G04220			0.424121	0.207864	0.254004	0.108932	0.872633	0.136532	0.177142	0.0455748	1.64621	4.72923		black	293.92		0
MSTRG.41433	Cg9g020210				0.168977	0.110953	0	0.541611	0.692614	0.639398	0.447752	0	0.681635	2.70355		black	292.952		0
MSTRG.45719	CgUng011440				0.563104	0.458725	4.78393	0.707546	3.0787	0.477844	0.127599	0.215642	0.598802	14.9215		black	290.372		0
MSTRG.19935	Cg4g021680	AT2G17940			0	0.0201329	0.378662	1.03819	1.67871	0	0	0.434937	1.54471	5.0213		black	290.198		0
MSTRG.12606		AT5G43470			0.0981816	0.224804	0	0	0.512247	0.446211	1.25992	0.10725	0.00360385	4.11458		black	289.178		0
MSTRG.28515	Cg6g004810	AT5G02230			3.41499	3.94609	0.256548	2.92519	4.06415	2.08433	5.77267	0.291274	2.27094	18.5175		black	283.447		0
MSTRG.40009	Cg9g013090				0.476733	0.345415	1.45536	0.806504	0.730809	0.0941828	0.0774628	0.0869961	0.198245	5.0886		black	282.246		0
MSTRG.7570		AT3G14470			1.23714	0.660019	0.0961983	0	2.31164	1.51056	0.783722	0.169383	0.0434827	5.60311		black	281.166		0
MSTRG.3445	Cg1g023330	AT3G19380			0.328016	0.548874	0	0.0221756	1.10469	0.735495	1.45357	0.147171	0.0376127	4.36421		black	280.039		0
MSTRG.25467	Cg5g028790	AT3G59310			47.4606	32.9708	71.6163	87.1145	164.483	52.1187	38.9904	98.7619	173.525	421.233		black	279.096		1
MSTRG.25467	Cg5g028790	AT3G59340			47.4606	32.9708	71.6163	87.1145	164.483	52.1187	38.9904	98.7619	173.525	421.233		black	279.096		1
MSTRG.35393	Cg8g005900	AT5G66600			0.504059	1.07795	0.336244	0.920827	3.18657	0.850988	1.10706	0.639217	3.97958	9.86622		black	276.041		0
MSTRG.2837		AT3G42170			1.06248	0.271281	0.062143	0	0.438981	0.941853	0.719071	0.386286	0.298555	4.3311		black	275.569		0
MSTRG.28297	Cg6g003750				0.0293077	0.0609928	0.100592	0.0417023	1.74153	0	0.30334	0	1.95432	5.36845		black	274.865		0
MSTRG.10364		AT5G50650			1.87827	2.39092	1.36751	0	4.68131	2.53544	2.10696	3.73864	0.817534	11.3891		black	273.534		0
MSTRG.47523		AT2G07706			0	0	1.059	0.208458	1.2889	0	0	1.04215	1.49196	5.16863		black	273.507		0
MSTRG.25554	Cg5g029320	AT5G54160			0.00714706	0.0609678	0	0	0	0	0.040242	0.496773	0.682003	2.93469		black	270.821		0
MSTRG.42258	Cg9g024440				2.11067	0.119564	0	0	1.63327	1.33539	0.667602	0.859965	2.24742	8.16754		black	269.918		0
MSTRG.37572		AT2G29500			3.81678	6.14393	1.81551	1.78772	6.63343	4.57334	5.99568	4.07697	1.94264	17.7651		black	269.28		0
MSTRG.16726	Cg4g003320	AT2G25680			22.1387	11.1086	42.6896	22.0599	34.0196	17.3633	16.4425	34.3422	17.4449	110.146		black	269.15		1
MSTRG.30265	Cg6g016490	AT3G10040			0.307059	0.177989	0	0.176241	0.879955	0.363111	0.468399	0.211479	0.832625	2.19409		black	268.487		0
MSTRG.22596	Cg5g014930				0	0.115061	0	0	0.660035	0.15822	0	0	1.2407	3.36368		black	266.89		0
MSTRG.23525		AT2G01940			0.304655	0.0703973	0.0115428	0.00761685	0.0978318	0.0356304	0.199981	0.0296556	0.00650324	1.09302		black	263.349		0
MSTRG.36663	Cg8g017180	AT3G17760			3.33543	8.14559	6.41841	4.64715	6.18604	2.77211	5.19922	2.37964	3.93233	21.5293		black	262.237		0
MSTRG.29623	Cg6g012660	AT3G57990			54.0679	46.2685	55.6609	11.9549	62.451	58.9499	53.1563	33.9748	5.74856	208.631		black	260.903		1
MSTRG.28329	Cg6g003940	AT2G37440			0.312292	0.593157	4.35909	1.33683	7.27849	0.344791	0.357148	7.33593	6.87431	24.7687		black	259.137		0
MSTRG.38325	Cg9g004360	AT3G23600			0.260619	1.27364	0.237094	0.0547195	0.294897	0.643583	1.13873	0.0673527	0.363944	5.16947		black	256.812		1
MSTRG.38325	Cg9g004370	AT3G23600			0.260619	1.27364	0.237094	0.0547195	0.294897	0.643583	1.13873	0.0673527	0.363944	5.16947		black	256.812		1
MSTRG.38325	Cg9g004390	AT3G23600			0.260619	1.27364	0.237094	0.0547195	0.294897	0.643583	1.13873	0.0673527	0.363944	5.16947		black	256.812		1
MSTRG.24527		AT5G17680			4.5386	1.35928	0.162067	0.0391364	5.67373	5.10675	5.80013	1.49722	0.853281	19.567		black	256.289		1
MSTRG.45500	CgUng010390	ATMG00665	NAD5, NAD5.2, NAD5B		0.149397	0.0628656	0.331986	0.12708	0.0870912	0.295429	0.126453	0.147618	0.109031	1.27466		black	256.256		0
MSTRG.27317	Cg5g043350	AT2G45380			8.90263	11.0985	3.44062	4.29942	13.9324	14.1722	20.2424	6.04003	13.0513	52.6629		black	255.385		0
MSTRG.45151		sp|Q3BAI2|YCX91_PHAAO Uncharacterized protein ORF91 OS=Phalaenopsis aphrodite subsp.			0	0	0.569423	0.519132	1.20031	0	0	0.934669	0.299528	3.05423		black	251.432		0
MSTRG.35916	Cg8g010370	AT3G56070			244.1	222.023	177.103	122.827	203.545	352.468	162.588	155.553	238.277	858.892		black	250.739		0
MSTRG.8743		AT4G36195			2.79417	1.81672	0.985025	0.0862812	3.27676	2.25746	3.32215	0.403999	0.0878824	10.6503		black	249.744		0
MSTRG.27085	Cg5g041330	AT5G24090			0.256999	0.468081	0	0	0	0.342163	0.101025	0	0.360863	2.28749		black	247.953		0
MSTRG.33353		sp|P09523|POL_FMVD Enzymatic polyprotein OS=Figwort mosaic virus (strain DxS) OX=10650			0.61036	0.338889	0	0.0557384	0.382037	0.933969	0.254045	0.6078	0.820403	3.48255		black	246.303		0
MSTRG.7563		AT3G14460			0	0.198926	0	0.264207	0.259436	0.103713	0.254415	0	1.40557	4.04018		black	246.121		0
MSTRG.36837	Cg8g017830	AT1G50270			0	0.105987	0.42115	0.319368	0.784084	0	0.042572	2.91493	2.79007	11.0202		black	245.956		0
MSTRG.2388	Cg1g017180	AT5G11280			0.537396	0.24891	1.75234	0.362183	1.72759	0.422234	0.468767	0.285186	0.149598	4.56766		black	245.947		0
MSTRG.2323		AT1G52720			0.462066	1.27996	0.144923	0.0164349	0.666011	1.02177	1.02671	0.12263	0.0114358	4.69402		black	243.621		0
MSTRG.41366	Cg9g019700	AT2G19640			72.7861	57.1905	24.3768	25.8158	91.1704	64.1033	67.429	32.9533	30.9404	192.176		black	239.653		1
MSTRG.46798		ATCG00050			0.208056	0.110559	0.745425	0.976825	1.2699	0.313449	0.150025	0.836115	1.14243	3.36408		black	239.13		0
MSTRG.391	Cg1g003520	AT3G21630			0.134959	0.263301	0.0619721	0.606132	0.693205	0.239223	0.0564716	0.230581	2.01575	5.18926		black	238.896		0
MSTRG.21956	Cg5g011360	AT1G64060			0.744296	0.348111	0.276267	0.77544	1.10924	0.513202	0.428049	0.13977	0.93052	2.47592		black	238.663		0
MSTRG.17600	Cg4g008580				4.00086	1.41485	3.43814	1.71204	3.96881	2.7462	2.31043	6.03836	3.45279	14.3378		black	238.479		0
MSTRG.5261	Cg2g004630	AT5G17540			1.90899	1.13524	0	0	1.28078	1.18706	1.06225	0.00948059	0	6.18906		black	238.076		0
MSTRG.30372	Cg6g017520	AT3G56630			0.0910673	0.571337	0.0465535	0	1.2027	0.279511	1.20047	0.0500036	0.0259374	3.2633		black	236.098		0
MSTRG.37737	Cg8g024770	AT5G58460			0.916223	0.0392555	0	0	0.652169	0.376211	0.137561	0	0	2.5297		black	235.645		0
MSTRG.1856	Cg1g013720	AT4G25150			1.31566	2.26823	0.354693	0.199661	1.9052	2.14912	3.72205	0.481999	0.311516	10.7122		black	235.216		0
MSTRG.45879	CgUng012540				0.094647	0.0221187	4.53491	0.232634	0.382374	1.05048	1.27615	5.07708	3.79467	21.9655		black	233.839		0
MSTRG.30153	Cg6g015810	AT3G52780			0.0349047	0.123037	0.382526	0.0731001	0.613366	0.178662	0.0861624	1.20285	0.252642	3.08591		black	233.263		0
MSTRG.19470	Cg4g017770				0.114713	0.599552	1.01663	0	0.564773	0.108063	0.697259	0.967775	0.346551	3.70543		black	232.878		0
MSTRG.3437		AT3G14460			0.42705	0	0	0	0	1.09114	0.744316	0	0.0597734	4.25003		black	231.408		0
MSTRG.2897	Cg1g020590	AT1G15740			18.1413	7.77213	2.47081	5.51549	26.4331	16.86	22.5934	7.74878	3.62655	62.9638		black	231.098		1
MSTRG.45370	CgUng007540				0.411169	0.130868	1.70643	3.56856	1.87743	0.654964	0.385329	3.05228	2.47007	11.6668		black	230.456		0
MSTRG.6586	Cg2g012460	AT2G36835			11.4495	14.9869	3.00399	3.43677	31.0964	16.1998	22.1783	2.58541	2.34536	66.0207		black	230.09		1
MSTRG.6586	Cg2g012470	AT3G53200			11.4495	14.9869	3.00399	3.43677	31.0964	16.1998	22.1783	2.58541	2.34536	66.0207		black	230.09		1
MSTRG.38540	Cg9g005820	AT3G22600			2.53786	0.989192	2.5688	0.216127	0.901859	1.55628	0.847465	0.241139	0.615462	9.81206		black	229.969		0
MSTRG.27840		AT1G20960			0.276463	0.197511	0	0.212327	0.846771	0.249963	0.308387	1.01604	0.340447	2.40939		black	229.233		0
MSTRG.32876	Cg7g011300	AT3G29590			0	0.0532268	1.5007	0	0.867029	0.0134228	0.0363464	0.517562	0	4.13284		black	228.808		0
MSTRG.10020		AT5G35450			0.0233301	0.649596	0.0592032	0.560111	0.850109	0	0	1.14753	0	3.47478		black	225.092		0
MSTRG.29619	Cg6g012330	AT3G12700			0.258783	0.265343	1.07901	0.719546	0.773912	0.195988	0.196903	1.29381	2.10205	5.76992		black	223.914		0
MSTRG.7571	Cg2g016320				0.745221	0.572754	0.629293	0.454491	1.35366	0.740635	0.809948	1.5618	0.320287	3.36817		black	223.683		0
MSTRG.7571	Cg2g016340	AT5G16990			0.745221	0.572754	0.629293	0.454491	1.35366	0.740635	0.809948	1.5618	0.320287	3.36817		black	223.683		0
MSTRG.7571	Cg2g016350	AT5G16970			0.745221	0.572754	0.629293	0.454491	1.35366	0.740635	0.809948	1.5618	0.320287	3.36817		black	223.683		0
MSTRG.7571	Cg2g016380	AT5G16980			0.745221	0.572754	0.629293	0.454491	1.35366	0.740635	0.809948	1.5618	0.320287	3.36817		black	223.683		0
MSTRG.7571	Cg2g016510				0.745221	0.572754	0.629293	0.454491	1.35366	0.740635	0.809948	1.5618	0.320287	3.36817		black	223.683		0
MSTRG.2350	Cg1g016220	AT1G15520			0.450841	0.424446	0.0741158	0.571599	0.864053	0.646258	0.519398	0.0239086	0.777663	2.18427		black	220.707		0
MSTRG.42685	Cg9g027490	AT3G48950			0.364641	0.0633277	0.383857	0.462383	2.06364	0.113301	0	0.714153	2.42688	5.56433		black	218.273		0
MSTRG.7676		AT4G12010			0.262344	0.762731	0.707381	0.138755	1.28508	0.523176	1.65868	1.46169	0.193625	4.70403		black	218.139		0
MSTRG.45271	CgUng009390				0.335684	0.112397	1.48631	3.14686	1.64143	0.604923	0.341848	2.61674	2.06629	9.71574		black	218.024		0
MSTRG.26201	Cg5g034690	AT2G38840			26.3154	15.9939	7.2183	8.14834	40.9647	35.0804	25.0584	3.20879	7.78772	93.5508		black	216.439		1
MSTRG.42097	Cg9g023970	AT4G25200			144.407	269.603	251.331	79.2761	222.786	136.448	244.248	242.982	99.3197	752.144		black	214.931		1
MSTRG.3461	Cg1g023430	AT5G02700			0.155537	0.758414	0	0.0434223	4.18016	2.20366	3.80754	0.0251104	0.15885	10.3133		black	214.591		1
MSTRG.29687		AT5G06720			0.997239	2.66164	0.577556	0	1.39088	0.0704438	0.7835	0.0300737	0.128236	7.05746		black	212.608		1
MSTRG.12086	Cg2g046690	AT3G04030			64.344	53.1062	36.9036	99.2402	103.855	59.5604	53.4997	51.8874	115.586	233.72		black	210.073		0
MSTRG.12086	Cg2g046690	AT4G13640			64.344	53.1062	36.9036	99.2402	103.855	59.5604	53.4997	51.8874	115.586	233.72		black	210.073		0
MSTRG.30030	Cg6g014620	AT5G06340			20.0562	14.9106	21.2339	32.4879	37.9706	23.4834	14.9391	32.7545	23.2105	69.3674		black	207.431		0
MSTRG.33482	Cg7g014980	AT5G01210			0.0747387	0.178044	1.48112	2.96064	5.10226	0.222163	0	0.413795	3.89521	11.1607		black	207.298		0
MSTRG.46347	CgUng014440				0.386353	0.0706716	1.57274	4.56469	2.84043	0.749717	0.319124	4.28976	6.83532	19.1706		black	206.404		0
MSTRG.27443	Cg5g044040				0.586464	0.790242	0.261477	0	0	0.25046	0.470694	2.12237	0.2579	6.63678		black	205.798		0
MSTRG.38532	Cg9g005780	AT3G16780			0.278879	0.77688	0	0	0.247495	0.422846	0.585309	0	0.795315	2.93946		black	205.775		0
MSTRG.31040	Cg6g024960	AT1G26810			1.22086	0.105731	0.0243503	2.06148	2.16281	0.634933	0.534704	0.0494342	0.95938	5.40079		black	204.473		0
MSTRG.26229	Cg5g034900				0.214822	0.401301	0	0	0.306302	0.520197	0.711525	0	0	2.13388		black	203.398		0
MSTRG.11200	Cg2g039630	AT1G30280			0.123541	0.823997	0.0148732	0.0468932	0.694199	0.223605	0.838296	0.482529	0.241392	2.49784		black	202.917		0
MSTRG.24750	Cg5g024710	AT1G11680			175.679	172.984	129.726	91.0048	259.366	175.512	262.219	125.14	84.0499	517.526		black	200.383		1
MSTRG.45619		ATCG00220			0.121046	0	0.205662	1.42368	0.115543	0.427568	0	0	0	4.25304		black	200.145		0
MSTRG.727	Cg1g006180	AT4G34280			2.60527	2.62384	2.56838	4.38808	5.96167	3.16216	8.14022	0.265013	2.70973	17.7499		black	198.274		1
MSTRG.25684	Cg5g030180	AT5G18390			1.3052	0.491445	3.8234	4.40333	11.9338	1.46202	1.03936	5.93607	9.83266	23.8676		black	195.8		0
MSTRG.8004	Cg2g019510	AT2G44310			5.55829	1.62675	2.69821	2.1682	6.89889	2.06463	0.754489	7.23297	6.71978	19.0979		black	194.83		0
MSTRG.45893	CgUng012440				2.03209	2.03821	6.56827	9.15169	5.27969	0.36572	0.520124	3.37965	9.10497	27.5628		black	191.826		0
MSTRG.29777	Cg6g013550	AT3G11930			0.102471	0.121111	0.228182	0.146905	0	0.310595	0.667386	0.183622	0.750291	2.5222		black	191.168		0
MSTRG.4013	Cg1g025800	AT5G60900			0.149915	0.143399	0.0377907	0.10735	0.739074	0.113649	0.100585	0.940528	0.0906199	2.09187		black	188.804		0
MSTRG.23419	Cg5g018750				2.06744	2.54373	3.22391	2.95525	2.99222	1.4528	3.08185	0.608473	1.21567	8.63197		black	186.784		0
MSTRG.29270	Cg6g009160	AT5G46160			0.555881	0.175227	0.097492	2.96152	3.47535	0.13723	0.106985	0.367212	2.49993	7.98869		black	182.293		0
MSTRG.31399	Cg7g001720				0.0677571	0.107847	0	0	0	0.0268597	0.363887	0	0.272604	1.14999		black	181.241		0
MSTRG.7866	Cg2g018660	AT1G62300			2.55432	0.576497	0	0	2.52574	1.69187	1.33342	0.18367	0.0705853	6.5651		black	180.214		0
MSTRG.33847	Cg7g017620	AT3G48140			0.12781	0.107756	0.0533578	0.344305	0.525545	0.132963	0.0769796	0.0379704	0.714499	1.49085		black	179.267		0
MSTRG.45272	CgUng009400				0.251444	0.0251504	2.8767	2.74572	1.48118	0.624786	0.245778	3.20773	2.78249	10.7407		black	178.365		0
MSTRG.21326	Cg5g006760				0	0.0262621	0.0488642	2.67307	1.11693	0.0139942	0	1.34107	0.764557	6.63527		black	175.802		0
MSTRG.11459		AT5G01880			0	0	0	0	1.19803	0	0	1.28682	1.39748	3.80112		black	172.267		0
MSTRG.33782	Cg7g017120	AT1G67400			0.396273	0.607773	1.18132	4.20201	3.41058	0.486387	0.957031	2.57193	2.17016	9.26039		black	170.693		0
MSTRG.18728	Cg4g013930	AT1G55850			0.0105421	0.32081	0.0372669	0.0960591	0.341224	0.207497	0.71039	0.221758	0.162031	1.53769		black	169.036		0
MSTRG.7257	Cg2g015450	AT1G61290			0.0361993	0	0.838073	0	0.0637445	0	0	0.751578	1.36315	3.99697		black	168.916		0
MSTRG.19532	Cg4g018130				0.225094	0	0	0.895886	0.393187	0	0	0	0.0990127	2.05936		black	168.788		0
MSTRG.20640	Cg5g001650	AT1G64320			0.0190304	0	0	0.186404	0.542348	0	0	0.500714	1.19432	2.55081		black	168.703		0
MSTRG.28537	Cg6g004900	AT5G02180			13.8812	18.2904	4.57237	24.7729	33.722	22.9598	22.4876	6.03901	27.3429	67.355		black	167.862		0
MSTRG.28537	Cg6g004910	AT5G02160			13.8812	18.2904	4.57237	24.7729	33.722	22.9598	22.4876	6.03901	27.3429	67.355		black	167.862		0
MSTRG.28537	Cg6g004920	AT5G59550			13.8812	18.2904	4.57237	24.7729	33.722	22.9598	22.4876	6.03901	27.3429	67.355		black	167.862		0
MSTRG.26110	Cg5g034140	AT2G17570			0	0.0140682	1.40148	0	0.0674752	0.105602	0.328287	0	0.0369158	3.65689		black	166.486		0
MSTRG.11562		AT3G15270			0	0.0944993	0.327294	0.533282	1.31995	0.0636577	0	0.31812	1.597	3.26266		black	165.429		0
MSTRG.29382	Cg6g010390	AT2G38500			0.34024	0.708378	2.90446	0.318947	6.07256	0.711366	0.818991	12.302	2.74235	25.8866		black	164.429		0
MSTRG.16048	Cg3g024480	AT4G39330			0.168122	0.935136	0	0.196672	0.229432	0	0	0	0	2.28251		black	163.211		0
MSTRG.11011	Cg2g038060	AT5G45110			1.32115	1.85547	6.01148	4.43504	11.1243	1.7759	3.9405	2.61023	9.95496	20.8271		black	161.994		0
MSTRG.36000		AT3G50950			2.92366	1.02848	0.0511835	0.0316884	2.31776	2.6554	2.98266	0.290319	0	8.95557		black	161.959		0
MSTRG.26862	Cg5g039750	AT3G30340			0	0.243849	0.752279	0.192555	0.326968	0	0.226826	1.16025	0.369164	2.88633		black	161.721		0
MSTRG.29559	Cg6g011900	AT4G16660			39.0582	28.9879	16.1602	5.11212	66.2927	61.2003	37.2263	18.4273	7.22876	136.39		black	161.274		0
MSTRG.45436	CgUng008570				0.0614497	0.0182689	0.845878	0.491983	0.308508	0.133846	0.0351643	0.512944	0.616935	2.27156		black	159.005		0
MSTRG.1602	Cg1g012040	AT5G29560			7.1724	1.483	2.2307	0.867091	6.77117	3.05612	1.1997	3.0326	0.279686	15.389		black	157.57		0
MSTRG.331	Cg1g002940	AT3G50520			35.2489	38.4524	45.9707	60.7996	118.742	42.8533	45.9554	55.8429	134.491	228.668		black	155.443		0
MSTRG.10972	Cg2g037700	AT1G17860			0.143071	0	0.135495	0.851164	0.766458	0	0.160315	0	0.245915	1.82456		black	153.938		0
MSTRG.10817	Cg2g036420	AT1G50380			132.292	94.8906	260.267	354.699	374.999	184.034	161.593	282.003	195.098	699.202		black	152.529		0
MSTRG.25106	Cg5g026610	AT4G28460			0	0	0	0	0.371872	0	0	0.165121	0.619652	1.2193		black	152.359		0
MSTRG.37220	Cg8g020600	AT3G09740			0.601079	0.215526	0.447261	2.44309	2.4775	0.46469	0.560769	1.2221	2.33117	5.71068		black	151.292		0
MSTRG.10553	Cg2g034620	AT4G08850			0.244677	0.42062	0.106704	0.55599	0.104568	0.45041	0.466593	0.148864	1.29892	3.02268		black	149.473		0
MSTRG.37577	Cg8g023450	AT1G07400			9.94991	16.3385	1.96264	1.22628	15.9279	14.982	16.1949	8.97974	1.66847	44.4808		black	148.33		0
MSTRG.16158	Cg3g025340	AT4G38260			5.41228	5.10445	9.04946	1.35952	14.0649	9.52332	10.6605	2.34052	1.66202	27.1547		black	146.614		0
MSTRG.32746	Cg7g010520	AT5G50700			1.59288	0.48946	2.48159	1.56214	1.29452	0.670154	0.556932	1.17522	1.81404	5.46154		black	146.175		0
MSTRG.17591	Cg4g008560	AT2G47960			1.0742	0.779948	0.760641	1.16565	0.568966	1.73577	1.33372	0.499631	0.814227	3.95101		black	144.861		0
MSTRG.21169	Cg5g005560	AT5G47740			3.11199	2.30574	0.782635	0.328216	0.0155078	0.542379	1.48747	1.00496	2.26775	9.44731		black	144.424		1
MSTRG.30673	Cg6g019840	AT5G38640			31.2797	14.3008	12.9723	9.89897	42.7446	28.7722	28.9561	33.4936	9.57722	79.3253		black	143.517		1
MSTRG.15414	Cg3g018800				0.689823	0.641174	0.900587	0.0984719	0.211497	0.332022	0.487848	0.635915	0.976543	2.78587		black	142.241		0
MSTRG.34072	Cg7g020230				0.0976869	0.935237	0	0.457325	0.223618	0.229428	0.0688322	0	0.0890292	2.24683		black	141.614		0
MSTRG.9327		AT1G63800			1.34465	0.786164	0.0486013	0	0.368617	0.292889	0.53253	0.492369	0	3.29794		black	141.389		0
MSTRG.23321		AT4G15236			0.248935	0.136428	0	0	2.61646	2.33136	2.48919	0.0438535	0.039915	6.44322		black	141.292		1
MSTRG.22342		AT1G11910			0.442119	0.206918	0.0104733	0.0472273	0.205833	0.268016	0.132577	0.0325457	0.0531164	0.984794		black	140.523		0
MSTRG.22026	Cg5g011930				7.98475	4.69736	1.15575	1.06572	8.86394	4.84514	3.54144	1.2835	1.31698	17.237		black	140.294		1
MSTRG.10540		AT4G08850			1.59395	0.446037	0.809999	0.421387	1.69514	1.09121	0.876787	0.28362	0.467086	3.21296		black	140.211		0
MSTRG.10936	Cg2g037440	AT1G70190			131.233	118.987	39.1153	56.0449	143.31	128.157	101.821	62.1293	101.306	276.231		black	139.037		1
MSTRG.42008	Cg9g023280	AT4G25160			16.8893	8.6303	10.1257	20.2852	10.6891	14.9779	14.8691	12.1699	12.9474	39.9711		black	138.791		1
MSTRG.14757	Cg3g013950	AT1G58210			0.0876939	0.262127	0.458894	1.68176	2.1546	0.415705	0.214412	2.13432	3.76952	7.53989		black	137.642		0
MSTRG.23843	Cg5g020160	AT5G24650			68.3946	84.752	30.1471	39.3003	60.0008	79.7996	96.2409	58.7275	52.5235	192.527		black	136.908		1
MSTRG.19680	Cg4g019430	AT3G01300			1.64823	3.80347	0.949095	0.346533	4.50104	2.62576	7.46037	0.785104	1.34669	14.3198		black	136.801		0
MSTRG.1735	Cg1g012950				0.423916	0.802579	0.594951	0.411046	0.0128272	0.247966	0.154204	0.0467593	0.464548	2.35989		black	131.642		0
MSTRG.26775	Cg5g038940				0	0.120157	0	0	0	0	1.57953	0	0	3.46929		black	129.659		0
MSTRG.45371	CgUng007550				0.324708	0.054855	5.83314	2.9698	2.02245	0.778626	0.312844	4.10634	3.969	14.2968		black	128.194		0
MSTRG.14102	Cg3g010330	AT3G18970			20.9698	15.5684	7.66301	6.23957	14.3464	16.9611	11.2487	4.40535	4.0773	44.1743		black	126.164		1
MSTRG.5766		AT1G06260			3.1816	1.21116	1.59808	1.73689	3.02564	2.0613	1.53531	1.9994	3.31303	5.94899		black	126.079		0
MSTRG.2080	Cg1g015220	AT1G52360			1.71266	0.874874	0	0	0.949579	0.138393	0.391192	0	0.16284	3.58603		black	125.857		0
MSTRG.15164		sp|Q94HW2|POLR1_ARATH Retrovirus-related Pol polyprotein from transposon RE1 OS=Arabidopsis			0.4043	0.0311248	0.2729	0.0862812	0.704517	0.36273	0.267944	1.18095	2.46086	4.74599		black	125.448		0
MSTRG.1163		AT3G28410			0.692354	0.683499	0	0.842357	0.0634475	0.315749	1.13078	0	0.842804	3.39144		black	124.53		0
MSTRG.17139	Cg4g006200	AT1G09610			1.84365	4.1105	2.61922	9.84378	11.1451	1.4876	1.30413	4.25481	12.6068	25.0187		black	123.87		0
MSTRG.15226	Cg3g017450	AT2G34300			31.0788	18.4961	8.35101	22.009	26.8257	32.5956	23.6024	5.6413	5.25861	74.9349		black	123.59		0
MSTRG.5116	Cg2g003700	AT1G51410			10.6461	26.2144	19.4532	79.8527	30.8185	20.8996	29.2182	30.8895	34.8649	148.271		black	123.555		1
MSTRG.36981	Cg8g018770	AT5G22870			0.0432117	2.44852	0	0.208539	2.21468	0	1.35044	0.0485319	0	5.32515		black	123.154		0
MSTRG.30380	Cg6g017530	AT5G07050			0.0392735	0.745312	0	0.358687	1.14567	0.38289	1.15315	0	0	2.52075		black	122.097		0
MSTRG.15601	Cg3g020980	AT1G60060			0.648469	1.0677	0	0	0.590863	1.08244	1.60944	0.0306208	0.146146	3.7653		black	120.84		0
MSTRG.16202	Cg3g025720	AT2G33630			28.0062	15.2723	23.8965	19.0705	26.6485	25.1371	20.9231	36.894	5.23566	72.2416		black	120.387		0
MSTRG.5451	Cg2g006310	AT2G16890			0.303065	1.22173	0	0	5.13842	0.663754	5.72921	0.00926184	0.174928	11.0112		black	119.891		1
MSTRG.36729		AT1G15520			0.138883	0.0352506	0.547302	0.301837	0.714069	0.0363365	0	0.360866	0.880351	1.73261		black	119.775		0
MSTRG.21675	Cg5g009230	AT1G62960			14.3647	5.56318	0.916741	4.19416	8.14622	11.7328	6.93462	8.97571	2.16458	31.4514		black	119.285		0
MSTRG.33978	Cg7g018660	AT1G51940			0.0447206	0.034582	0.710976	0.0982218	0.0483899	0.00990011	0.0160131	0.226703	0	1.54585		black	118.342		0
MSTRG.15743	Cg3g022110	AT4G19390			0.980215	0.93644	0	2.06508	1.4088	0.399318	0.834685	0.581124	1.62309	4.20106		black	117.82		0
MSTRG.2604		AT3G15390			0.0502452	0.0341147	0	1.57545	1.16396	0.00309851	0.100369	0.0312353	0.122605	3.02532		black	117.337		0
MSTRG.35283	Cg8g005090	AT3G63470			0.457758	0.645738	0	0	0.24787	0.194387	0.401154	0	0	1.5559		black	116.13		0
MSTRG.36169	Cg8g012070	AT4G19170			0	0.269341	0	0.0221296	1.48193	0	3.52239	0	0.0559762	6.52118		black	116.115		0
MSTRG.45720	CgUng011450				0.23821	0.0792688	2.70798	0.397453	0.548309	0.206733	0.0915336	0.231295	0.699011	5.35669		black	115.949		0
MSTRG.20300		AT4G30900			1.76675	1.35345	0.501892	0.596552	1.77757	2.60112	1.85108	1.09438	1.9888	4.97552		black	114.296		0
MSTRG.18605	Cg4g012960	AT5G55380			0.311372	0.447252	0.145682	0	1.22138	1.01942	1.65294	0	0	3.2653		black	113.802		0
MSTRG.20863	Cg5g003290	AT3G47800			2.77201	0.942934	40.398	59.0287	55.9971	1.54029	1.42035	20.8085	36.9021	129.767		black	113.325		1
MSTRG.20863	Cg5g003300	AT3G47780			2.77201	0.942934	40.398	59.0287	55.9971	1.54029	1.42035	20.8085	36.9021	129.767		black	113.325		1
MSTRG.31491	Cg7g002410	AT4G35920			0.599909	1.40489	1.00826	0.684595	1.36473	2.04242	1.48954	2.7288	2.31557	5.64851		black	113.057		0
MSTRG.21058		AT1G60190			0.0590393	0	0.805754	0.330776	0.370735	0.524848	0.251987	1.06589	0.0939864	2.44112		black	112.852		0
MSTRG.40441	Cg9g016000	AT2G32810			4.68901	3.83637	2.37634	1.37849	7.68485	4.57231	7.92339	7.20664	10.4915	19.596		black	112.768		0
MSTRG.47871	CgUng021170	AT3G24500			2.55828	3.0782	5.83281	1.68675	2.79158	5.40079	6.90129	15.2479	2.14686	30.83		black	112.381		0
MSTRG.935	Cg1g007520	AT5G65620			2.62182	2.89965	1.2376	4.87828	5.19642	2.61974	4.4067	1.89063	8.87096	14.8561		black	112.219		0
MSTRG.935	Cg1g007550	AT4G37930			2.62182	2.89965	1.2376	4.87828	5.19642	2.61974	4.4067	1.89063	8.87096	14.8561		black	112.219		0
MSTRG.28172	Cg6g003070				0.843734	0.473216	0.167094	1.26719	0.704896	1.6623	2.08134	0.841911	0.26351	4.71806		black	111.516		1
MSTRG.22544	Cg5g014520	AT1G31817			171.549	190.693	43.4493	30.6873	187.001	91.9222	88.3911	96.9529	98.9405	378.206		black	111.246		1
MSTRG.12016	Cg2g045990				0.0295124	0.165159	0	0.936464	0.701661	0	0.0505951	0.0542368	0.403988	1.7807		black	110.571		0
MSTRG.45722	CgUng011470				0.0821931	0.0214011	0.203423	0.150872	0.255213	0.186097	0.0422164	0.919693	0.669856	1.89393		black	107.839		0
MSTRG.34927		AT1G17870			0.683911	0.311915	0.358317	0.0977585	0.695978	0.69805	0.790947	1.56924	1.30242	3.22606		black	107.777		0
MSTRG.33264	Cg7g013520	AT3G47570			0.166828	0.118433	0.192622	0.97322	0.609829	0.143681	0.139832	0.306099	0.663554	1.78552		black	107.355		0
MSTRG.33264	Cg7g013540	AT3G47570			0.166828	0.118433	0.192622	0.97322	0.609829	0.143681	0.139832	0.306099	0.663554	1.78552		black	107.355		0
MSTRG.33264	Cg7g013560	AT1G78380			0.166828	0.118433	0.192622	0.97322	0.609829	0.143681	0.139832	0.306099	0.663554	1.78552		black	107.355		0
MSTRG.33264	Cg7g013570	AT3G47570			0.166828	0.118433	0.192622	0.97322	0.609829	0.143681	0.139832	0.306099	0.663554	1.78552		black	107.355		0
MSTRG.33264	Cg7g013590	AT1G78340			0.166828	0.118433	0.192622	0.97322	0.609829	0.143681	0.139832	0.306099	0.663554	1.78552		black	107.355		0
Cg5g040190	Cg5g040190				0	0	0	0	0	0.720708	0.0976387	0	0	1.51575		black	106.843		0
MSTRG.26785	Cg5g038980	AT3G62260			1.42371	2.28016	0.284289	3.41737	9.9773	9.93366	13.5314	0.590223	7.19718	27.3925		black	106.514		1
MSTRG.32206	Cg7g007730	AT1G30480			0.102274	0.0634577	0	0.154079	0.167916	0.0789174	0	1.10125	1.85761	3.82589		black	105.177		0
MSTRG.16131	Cg3g025160	AT1G19250			4.34572	3.66639	0.0763445	0.703568	2.89244	4.61703	5.30776	0.349424	4.12228	13.2294		black	104.515		1
MSTRG.16131	Cg3g025170	AT1G20560			4.34572	3.66639	0.0763445	0.703568	2.89244	4.61703	5.30776	0.349424	4.12228	13.2294		black	104.515		1
MSTRG.29074		AT1G61050			5.78606	5.3282	10.1328	0.0814744	6.55237	6.89052	8.22847	10.7215	0.412953	26.6246		black	104.169		1
MSTRG.29324	Cg6g009970	AT2G38460			1.23902	0.98819	3.12616	3.1518	4.44606	1.62097	3.27385	2.49596	7.41974	11.885		black	103.976		1
MSTRG.29324	Cg6g009970	AT5G03570			1.23902	0.98819	3.12616	3.1518	4.44606	1.62097	3.27385	2.49596	7.41974	11.885		black	103.976		1
MSTRG.31305	Cg7g001210	AT5G05760			32.6409	31.9928	19.8156	84.7309	99.6538	39.1752	46.584	53.6322	137.556	221.114		black	100.523		0
MSTRG.9279	Cg2g025980	AT1G16080			32.0996	32.4333	12.8367	6.85383	23.0267	33.7527	41.2582	24.0824	35.4197	87.0778		black	100.509		0
MSTRG.21036	Cg5g004690	AT2G26730			0.288023	0.150809	0.030536	0.131584	1.55069	0.245384	0.151579	0.289525	2.93028	4.73379		black	100.111		0
MSTRG.24352	Cg5g022750	AT3G02550			36.825	82.1387	16.8924	3.36846	42.8674	85.433	54.1219	33.5458	15.7693	191.702		black	99.4115		1
Cg3g021630	Cg3g021630	AT1G47480			0.114093	0.501217	0.128124	0.197751	0.188758	0.150761	0.716942	0.191322	0.669478	1.66063		black	97.3348		0
MSTRG.47540		ATCG01310			0.162341	0.0502777	0.220305	0.266968	1.92551	0	0.166311	2.81552	2.50013	5.84641		black	96.1482		0
MSTRG.35151	Cg8g004180	AT4G34131			0.0342803	0.82027	0	0	0.0311108	1.22126	4.64924	0.0203686	0.10749	9.05841		black	95.4765		1
MSTRG.4650	Cg1g029490	AT5G65000			0.333452	0.156369	4.60608	0.517021	3.88123	0.219034	0.319339	2.44878	0.580953	8.6611		black	95.3578		0
MSTRG.29858		AT4G13980			0.644353	0.566548	0	0	0.982123	2.01866	1.98574	0.430004	3.58839	7.10399		black	94.6607		0
MSTRG.2791	Cg1g020090	AT1G80580			4.01643	0	0	0	1.98291	0	0	0	0.0265467	7.24454		black	94.5641		1
MSTRG.45330	CgUng010080				0.209461	0.0472633	3.0655	0.748051	1.16781	0.261762	0.0866985	0.926544	0.474191	5.36102		black	92.5445		0
MSTRG.18976		AT1G25360			0.911953	0.31871	0.995403	1.99936	0.564997	0.425924	0.215531	2.88988	0.561963	5.95562		black	91.32		0
MSTRG.15672	Cg3g021610				0	0	0	1.16778	0	0	0	0.104255	0	2.2916		black	90.1546		0
MSTRG.15859	Cg3g023120	AT3G50930			0.0320434	0.0242106	1.43681	1.61104	2.22375	0.065719	0.229752	2.88849	5.03192	8.81399		black	88.921		0
MSTRG.40008	Cg9g013080				0.239247	0.166856	2.20892	0.564523	0.7905	0.208342	0.0984089	0.217531	0.555675	3.75184		black	86.8134		0
MSTRG.18617	Cg4g013100	AT3G51020			0.174086	0	0.0223088	9.03498	5.4259	0.0196553	0	0.34116	8.99014	19.609		black	85.7468		0
MSTRG.4321		AT5G54160			0	0.730275	0	0	0.1649	0	0.00888552	0	0	1.3293		black	85.1096		0
MSTRG.36628	Cg8g013530	AT2G27330			0.120509	0.0605391	2.98309	0.838175	1.78996	0.0763767	0.0860697	1.12242	0.269803	5.17589		black	85.0158		0
MSTRG.36628	Cg8g013540	AT5G06210			0.120509	0.0605391	2.98309	0.838175	1.78996	0.0763767	0.0860697	1.12242	0.269803	5.17589		black	85.0158		0
MSTRG.36628	Cg8g013560	AT5G06210			0.120509	0.0605391	2.98309	0.838175	1.78996	0.0763767	0.0860697	1.12242	0.269803	5.17589		black	85.0158		0
MSTRG.36628	Cg8g013610	AT2G27330			0.120509	0.0605391	2.98309	0.838175	1.78996	0.0763767	0.0860697	1.12242	0.269803	5.17589		black	85.0158		0
MSTRG.17884	Cg4g009970	AT3G15260			14.7552	14.9429	41.2053	26.7062	40.3024	13.056	25.03	72.8667	35.7093	115.312		black	82.9901		1
MSTRG.46575		ATCG01010	NDHF		0.447787	0.0350638	2.57134	0.541045	2.69371	0.289997	0.172768	1.65639	5.67704	9.19662		black	80.2373		0
MSTRG.45601	CgUng010810	ATMG00070	NAD9		0.714725	0.214662	2.90536	1.92855	1.5069	1.52294	0.810769	4.89013	6.85005	12.6576		black	78.5653		1
MSTRG.45601	CgUng010790				0.714725	0.214662	2.90536	1.92855	1.5069	1.52294	0.810769	4.89013	6.85005	12.6576		black	78.5653		1
MSTRG.23239	Cg5g017900	AT5G54770			0.0318757	0	25.4465	5.72978	24.9808	0	0	24.8296	8.01133	55.2528		black	78.0736		0
MSTRG.9470	Cg2g027060	AT4G33000			5.00502	5.23474	6.67002	6.57654	11.6305	6.66693	9.9179	14.7677	6.54839	21.5425		black	78.0665		0
MSTRG.26547	Cg5g037320	AT1G02850			2.60453	1.73028	0.899542	1.07007	1.61916	4.64405	5.23382	1.84511	2.88439	10.1577		black	77.9857		1
MSTRG.466	Cg1g004100	AT2G25737			0.202703	0.625157	0.00704881	0.0757002	0.0606713	0.0593618	0.703868	0.0226754	0.123638	1.57056		black	77.379		0
MSTRG.15915	Cg3g023540	AT1G75540			0.546976	0.750079	0.672546	0.742368	0.871871	1.32492	2.25689	1.29242	0.291944	3.84487		black	75.723		0
MSTRG.11266	Cg2g040160	AT1G61870			10.7244	3.37178	10.4881	18.8918	12.4133	3.96029	4.33944	15.9073	9.68565	34.1157		black	75.0837		0
MSTRG.11266	Cg2g040170	AT1G61870			10.7244	3.37178	10.4881	18.8918	12.4133	3.96029	4.33944	15.9073	9.68565	34.1157		black	75.0837		0
MSTRG.11266	Cg2g040190	AT3G20530			10.7244	3.37178	10.4881	18.8918	12.4133	3.96029	4.33944	15.9073	9.68565	34.1157		black	75.0837		0
MSTRG.45833		ATCG01000			0.0189312	0	1.50363	1.02444	1.02636	0	0	0.516704	1.04372	2.98521		black	74.6003		0
MSTRG.19932	Cg4g021650	AT5G39030			0.37358	0.178055	0	0.600202	1.59513	0.566	0.482623	0.0759064	2.07284	3.14987		black	72.234		0
MSTRG.47408		ATCG01130			0.598289	0.457115	0.910848	3.23958	0.854136	0.774007	0.937432	2.05748	2.06033	5.84814		black	71.4396		0
MSTRG.19672	Cg4g019290	AT5G12010			9.7121	5.63784	5.06148	1.47377	4.53621	13.4137	9.98003	3.38691	5.84476	24.9641		black	71.1136		0
MSTRG.610	Cg1g005260	AT1G15380			0.214753	2.45899	0	0	0.844815	0.382983	4.04574	0.619627	0.148949	7.34575		black	70.151		0
MSTRG.32956	Cg7g011240	AT5G61900			12.7378	5.79678	5.6289	1.53461	13.7071	10.2763	8.92104	15.126	10.0331	26.7063		black	69.4345		0
MSTRG.32956	Cg7g011250	AT5G61890			12.7378	5.79678	5.6289	1.53461	13.7071	10.2763	8.92104	15.126	10.0331	26.7063		black	69.4345		0
MSTRG.2000	Cg1g014770	AT3G16030			0.27272	0.0347675	0	1.37504	0.696223	0.344301	0.0914599	0	0.417388	2.21249		black	68.6516		0
MSTRG.40225	Cg9g015090	AT3G24060			0	1.29306	0.111721	0	0	0.131751	0.392157	0.743092	0	2.65824		black	66.9758		0
MSTRG.1848	Cg1g013650	AT1G52080			4.86678	1.76052	0	2.88632	4.52233	3.04827	4.38693	0.376405	4.98051	10.5053		black	66.4835		0
MSTRG.40023	Cg9g013460				1.90706	0.522298	14.4891	3.1727	2.89811	2.97647	1.28504	9.69619	16.8801	33.9247		black	64.1273		0
MSTRG.45413	CgUng008110				1.45961	0.198922	4.24589	2.37326	2.19917	0.131726	0.159237	1.90444	2.13735	7.25988		black	63.7886		0
MSTRG.11719	Cg2g043650	AT1G29280			2.19717	2.84461	9.96217	7.85726	4.69659	1.77134	3.90254	6.62435	5.89612	17.4087		black	63.4741		0
MSTRG.25954	Cg5g032460	AT5G48740			0.554616	2.44743	0.0385106	0.277636	1.52131	1.08266	2.76542	0.107665	1.33633	5.17753		black	62.4466		0
MSTRG.15324	Cg3g018210	AT5G42140			20.1426	6.03814	5.77026	11.4538	22.1263	20.4413	12.9844	6.00701	24.9007	42.7855		black	61.5407		0
MSTRG.8234	Cg2g020810	AT5G02790			0.0483191	0.425028	1.26799	0.406041	0.535115	0.473588	0.938929	0.196673	0.454195	2.24176		black	60.7096		0
MSTRG.25533		AT4G16660			0.0585433	0.137571	0.997775	0.0366029	0.631858	0.243389	0.257235	0.136864	0.063758	1.53171		black	59.098		0
MSTRG.3580	Cg1g023650	AT5G46180			19.431	14.4319	3.00392	16.2453	17.5728	20.4963	21.6794	16.1137	27.948	46.0353		black	59.0702		0
MSTRG.3013	Cg1g021120	AT1G80780			37.7491	23.188	52.609	76.4791	39.7692	36.6162	21.8632	52.0682	71.121	128.039		black	56.7641		0
MSTRG.33330	Cg7g014150	AT1G12500			1.03357	0.0902245	0.0506768	0.0331338	0	0.462331	0.595152	0.00596168	0.301506	1.99404		black	56.7227		0
MSTRG.46881		ATMG00370			0	0	0.0696684	0.742936	0.0523444	0	0	0.104221	0.108517	1.19687		black	55.6376		0
MSTRG.45787	CgUng011990	ATMG00665	NAD5, NAD5.2, NAD5B		0.566634	0.140134	1.61642	1.72646	0.452375	0.816752	0.46368	3.84867	1.49617	6.35519		black	55.6019		1
MSTRG.33808	Cg7g017300				0.217017	0.273838	0	0	0.571212	0.017697	0	0.213084	2.17816	3.03712		black	53.9077		0
MSTRG.33809	Cg7g017310	AT1G43910			0.271861	0.087349	0.358862	3.03554	0.715071	0	0.0567693	1.19254	1.13983	4.79276		black	52.615		0
MSTRG.17099	Cg4g005300				1.38669	0.462364	0.648565	0.0550186	0.632637	0.908906	1.04941	2.02806	0.648408	3.4398		black	51.1773		0
MSTRG.45391	CgUng007760				0.373249	0.171638	3.89885	0.868317	0.98835	0.23498	0.14656	0.254262	0.881136	5.72418		black	48.9528		0
MSTRG.46435		ATCG01010	NDHF		0.461445	0.248147	2.06695	1.27079	1.10814	0.59574	0.5188	3.21021	1.58401	4.88544		black	45.9069		0
MSTRG.24897	Cg5g025150	AT1G29250			0.70473	1.09914	0.116043	0.615839	0.610913	0.285881	0.215169	0.113856	0.289834	1.78155		black	45.1073		0
MSTRG.22055		AT1G73880			0.303705	0.191436	0.804657	0.248101	0.458292	0.104992	0.258252	0.151398	0.194386	1.10025		black	44.12		0
MSTRG.31302	Cg7g001200	AT2G40010			0.0292219	0.0304917	2.80866	0.792535	1.22657	0.0460555	0.024981	1.92059	0.676268	4.46289		black	44.0269		0
MSTRG.34209	Cg7g020870	AT1G14360			89.4607	92.0637	83.2227	71.6499	80.6885	125.222	126.612	252.084	97.4226	348.072		black	43.8206		1
MSTRG.14634	Cg3g013090	AT4G10810			0.342408	9.04809	0.0927137	0.0407586	2.71939	0.524669	4.50476	0.0256133	0.215116	14.0405		black	43.534		1
MSTRG.14406	Cg3g011660	AT5G28150			0.196919	2.68203	0	0	0.619053	0.166317	2.14806	0	0.126272	4.7185		black	42.8758		0
MSTRG.15069	Cg3g016090	AT4G36020			5.18163	2.86857	2.82475	2.62399	3.76773	6.32909	2.04999	15.9679	3.21684	22.7001		black	42.2682		0
MSTRG.35426	Cg8g006130				0.193757	1.84994	0	0.431846	0.94849	0.543784	0.197621	0.594594	1.2079	2.91313		black	40.5376		0
MSTRG.15374	Cg3g018510				0.529791	0.901878	0.0530143	1.37981	1.67441	0.40544	2.32	0.450669	1.02952	3.38729		black	38.6588		0
MSTRG.2890	Cg1g020510				0.82447	0.997714	0.94236	0	2.2201	1.22687	1.76889	3.06415	0.953656	4.31195		black	38.283		0
MSTRG.6004	Cg2g009980	AT5G13200			2.11756	0.770681	3.11811	0.572734	2.25212	3.81694	3.47429	0.3815	0.166808	7.19709		black	36.2187		1
MSTRG.38441	Cg9g005150	AT3G05980			5.91136	9.80916	0.140351	0.112229	0	2.24477	3.04559	0.295461	0.354222	16.6052		black	34.451		1
MSTRG.10474	Cg2g034280	AT1G71150			3.01248	1.77948	0.436398	4.2519	2.39371	2.64627	2.04478	1.62619	1.47653	6.31617		black	33.7191		0
MSTRG.30566	Cg6g019210	AT1G66840			0.329218	0.43195	0.475353	0.807864	0.593771	0.749908	1.91348	0.291216	2.36354	3.67296		black	33.6348		1
MSTRG.9482	Cg2g027130				0.976662	0.194014	0.494019	0	0.6716	0.598921	0.437213	0	0.826196	1.67572		black	33.1585		0
MSTRG.46574		ATCG01010	NDHF		0.430492	0	0	0	0.756702	0	0.367437	6.44293	3.24342	9.02983		black	32.1175		0
MSTRG.24631	Cg5g024100	AT1G06720			0.411688	0.278575	1.77096	1.20605	1.5275	0.317737	0.699195	2.662	0.883222	3.65952		black	32.081		0
MSTRG.37305	Cg8g021270	AT5G60030			10.4243	7.77404	13.2991	14.2463	5.88758	5.08175	2.44947	7.16236	4.6246	24.1184		black	28.4874		1
MSTRG.9212	Cg2g025640	AT5G48930			10.5816	5.3584	12.3158	5.92317	2.74967	5.53239	4.08245	4.64234	3.68101	19.8221		black	27.9506		1
MSTRG.4932	Cg2g002200	AT3G20810			10.8779	5.99267	16.7375	11.1982	7.28996	8.91472	9.81482	22.1039	9.35631	30.1268		black	27.7844		0
MSTRG.31962	Cg7g006370	AT2G39200			0.221484	0.180374	0.368194	0.288329	0.047051	0.0318043	0	0.0141227	0.354568	0.757012		black	26.8708		0
MSTRG.31962	Cg7g006380	AT1G61560			0.221484	0.180374	0.368194	0.288329	0.047051	0.0318043	0	0.0141227	0.354568	0.757012		black	26.8708		0
MSTRG.8398	Cg2g021700	AT3G44326			1.35693	5.64597	3.95226	1.33575	6.39894	11.4114	11.5301	0.734225	6.93764	19.077		black	26.168		1
MSTRG.47251		ATCG00420	NDHJ		0.522142	0.166822	0.242557	0.572434	0.0808764	0.360593	0.147423	0.19002	0.137619	1.00599		black	24.7896		0
MSTRG.24840		AT5G17680			0.169589	0.0240417	1.15696	0.139723	1.43716	0.324335	0.159315	4.7103	0.594331	5.44518		black	23.5124		0
MSTRG.11029	Cg2g038180	AT1G02720			9.62206	7.01021	4.36172	3.01688	8.34279	9.31379	13.0885	2.98101	15.1645	21.6568		black	21.7742		0
MSTRG.10385	Cg2g033840	AT2G01410			16.7837	25.8959	129.308	33.6469	68.492	24.7471	41.3593	90.4158	71.3881	165.793		black	20.626		1
MSTRG.20253	Cg4g023850	AT5G01680			0.0286646	0	0.254881	0.371421	0.876187	0	0	4.77437	2.68492	5.92043		black	19.7746		0
MSTRG.34307	Cg7g021940	AT1G69310			0.0148284	0	0.566521	0.35392	1.63106	0.322837	0.213938	6.11633	0.381425	6.66698		black	18.9823		0
MSTRG.34959	Cg8g002920	AT1G52190			0	0.119818	1.66051	0.195968	0.142995	0	0.114283	1.47179	0.22031	2.43607		black	17.5853		0
MSTRG.7584	Cg2g016480	AT5G16970			1.12012	0.85394	2.19209	1.50544	0.363608	0.603236	0.636603	0.389003	0.0160973	3.29035		black	16.9178		0
MSTRG.5201	Cg2g004220				3.40206	5.31076	2.26084	4.9933	1.42	2.3539	3.76763	2.33777	5.13171	8.80838		black	15.9491		0
MSTRG.37250	Cg8g021150				0.143492	0.136117	0.740246	0.129235	0.0816428	0.0412903	0.0626369	0.691183	0.314282	1.08101		black	15.67		0
MSTRG.26387	Cg5g035790	AT5G64980			3.54561	6.2414	8.11444	2.52386	4.68971	1.98597	1.76692	3.00229	4.77585	10.3093		black	11.5129		1
MSTRG.5416	Cg2g005910	AT1G74910			11.6472	5.47577	0.613271	10.2588	10.0902	12.3923	6.5321	1.90606	12.6964	20.2057		black	11.385		0
MSTRG.17565	Cg4g008510	AT3G24500			9.8955	9.46142	25.5181	3.0955	3.7574	17.7035	18.3085	46.9297	5.84916	55.8223		black	10.3901		1
MSTRG.27538	Cg5g044910	AT3G17668			1.77915	0.5469	0	1.83297	0.30172	0.117845	0.113958	0.0372311	0.042051	2.87913		black	10.3661		0
MSTRG.29025	Cg6g008030	AT3G03550			0.161958	0.721624	0.00512921	1.44865	0.476867	0.467277	2.03838	0.0223249	1.83984	3.07169		black	10.2132		0
MSTRG.41280	Cg9g019210	AT3G18830			2.23038	1.14855	0.641809	0.651767	4.00478	3.56405	3.30062	12.1042	1.12559	11.9435		black	9.69899		0
MSTRG.41280	Cg9g019220	AT3G18830			2.23038	1.14855	0.641809	0.651767	4.00478	3.56405	3.30062	12.1042	1.12559	11.9435		black	9.69899		0
MSTRG.41628	Cg9g020970	AT2G47520			0.171758	0.393574	0.0548863	0.0119532	0.732704	0.43501	0.971646	1.61426	0.156227	1.8297		black	9.46559		0
MSTRG.15193	Cg3g017210	AT5G06050			8.57012	2.49342	1.06403	2.63834	2.84683	5.22783	3.05521	1.62053	7.41587	10.9953		black	7.16413		0
MSTRG.30580	Cg6g019220	AT5G16210			13.2819	8.69729	35.5269	11.2503	23.3929	17.2174	19.4988	42.5645	11.8475	44.376		black	5.26883		1
MSTRG.5815	Cg2g008640	AT5G46230			0.308848	1.57483	1.27465	0	0.578712	0.240724	0.283752	1.12622	0.104857	1.97453		black	2.47491		0
MSTRG.33430	Cg7g014610	AT3G25805			11.3129	3.7722	3.02812	7.93238	1.93091	5.0681	3.45168	3.37704	6.74391	11.7671		black	1.38298		0
CgUng021000	CgUng021000	AT1G63350			0.149175	0.577446	0	0.141325	0.329022	0.535342	0.23931	0.692529	0	0.804458		black	1.22126		0
MSTRG.13465	Cg3g006440	AT3G54430			0.315885	1.15925	0.314075	1.3896	1.01978	0.53421	1.40687	0.302837	1.09367	0		black	0.479174		0
MSTRG.4809	Cg2g001340	AT2G31945			0.0852261	0.211062	0.337256	0	0.0607321	1.55666	0.124977	0.876747	0.467927	1.28387		black	0.235773		0
MSTRG.29351	Cg6g010070	AT2G38420			4.1056	2.63034	53.579	62.1214	3.96979	3.79961	1.9672	50.6525	59.6236	4.21658		blue	642.518		1
MSTRG.11567	Cg2g042460	AT5G44280			18.3688	9.72989	219.701	233.155	23.2541	13.1185	10.87	201.784	219.929	21.4674		blue	640.795		0
MSTRG.20809	Cg5g002870	AT1G63430			9.48018	4.7406	554.464	601.644	36.3348	10.4407	7.19653	527.494	589.689	32.1242		blue	640.363		0
MSTRG.25501	Cg5g029000	AT2G43080			21.2765	17.5076	300.281	335.69	17.6362	23.5337	23.4518	259.781	316.765	27.855		blue	639.082		0
MSTRG.27191	Cg5g042180	AT2G45850			72.7228	55.4385	973.597	988.933	83.1761	86.8202	69.9062	869.711	1056.68	75.58		blue	638.159		0
MSTRG.9827	Cg2g029710	AT2G01650			29.4814	17.6919	409.562	467.214	58.6507	38.4504	34.383	347.979	446.822	78.7297		blue	635.575		0
MSTRG.34103	Cg7g019250	AT2G16910	AMS		5.44733	7.19731	118.192	139.408	14.0099	4.73178	3.1979	114.664	129.473	9.44091		blue	633.5		1
MSTRG.35219	Cg8g004610	AT3G19240			36.6285	23.0266	448.706	500.681	77.6179	41.3183	42.6658	436.098	546.801	85.4501		blue	631.064		0
MSTRG.9271	Cg2g025810				5.08639	3.81657	81.2379	83.9812	8.55996	3.72491	3.21037	64.4571	76.3718	6.00063		blue	630.56		0
MSTRG.9271	Cg2g025820	AT1G16040			5.08639	3.81657	81.2379	83.9812	8.55996	3.72491	3.21037	64.4571	76.3718	6.00063		blue	630.56		0
MSTRG.9271	Cg2g025830	AT1G14180			5.08639	3.81657	81.2379	83.9812	8.55996	3.72491	3.21037	64.4571	76.3718	6.00063		blue	630.56		0
MSTRG.25799	Cg5g031350	AT3G03810			20.5163	7.0068	207.295	266.608	15.8314	23.8075	9.31492	195.839	252.01	32.0507		blue	628.41		0
MSTRG.34760	Cg8g001320	AT4G38500			48.4838	26.0104	676.89	872.806	74.1922	39.6574	35.7533	597.658	817.693	78.8527		blue	627.289		0
MSTRG.27238	Cg5g042690	AT4G00752			43.1988	31.6574	1121.97	1213.68	47.3357	37.262	50.9632	1116.61	1156.72	86.2723		blue	625.598		0
MSTRG.27238	Cg5g042690	AT4G11740			43.1988	31.6574	1121.97	1213.68	47.3357	37.262	50.9632	1116.61	1156.72	86.2723		blue	625.598		0
MSTRG.6100	Cg2g010380	AT5G13160			5.85078	4.67738	410.307	428.039	34.4994	4.81858	6.11947	416.604	455.732	36.6354		blue	624.405		0
MSTRG.6100	Cg2g010390	AT3G26950			5.85078	4.67738	410.307	428.039	34.4994	4.81858	6.11947	416.604	455.732	36.6354		blue	624.405		0
MSTRG.37980	Cg9g001610	AT5G49340			0.157821	0.149398	1689.29	1914.9	2.96524	0	0	1401.01	1611.67	9.28569		blue	623.53		0
MSTRG.41278	Cg9g019200	AT5G19540			21.6093	14.3274	140.093	184.862	26.3477	17.7326	18.7661	146.947	182.279	22.9521		blue	620.709		0
MSTRG.27887	Cg6g001320	AT1G79790			7.50007	11.5203	107.066	112.553	10.2505	8.77911	14.6976	88.2553	102.277	12.8238		blue	617.459		0
MSTRG.34161	Cg7g020380	AT5G62620			25.8942	12.9974	162.564	165.434	6.98917	21.9145	16.9425	142.34	155.982	16.6131		blue	617.367		0
MSTRG.6192	Cg2g010960	AT3G27110			2.13892	1.57047	61.0521	75.5387	9.3098	1.14425	2.17472	60.6262	64.8855	3.77829		blue	616.785		0
MSTRG.22705		AT1G78610			15.3533	6.94536	218.257	221.657	26.3391	13.5524	12.4318	209.092	270.141	21.6282		blue	616.491		0
MSTRG.19555	Cg4g018210	AT5G20850			114.399	71.0054	1302.01	1569.63	83.5979	78.2484	54.7318	1346.11	1756.27	100.678		blue	615.427		1
MSTRG.29739	Cg6g013360	AT5G06620			21.0809	14.4312	157.168	155.547	20.0993	23.5598	25.058	119.743	166.354	26.4162		blue	614.661		0
MSTRG.29739	Cg6g013370	AT5G06610			21.0809	14.4312	157.168	155.547	20.0993	23.5598	25.058	119.743	166.354	26.4162		blue	614.661		0
MSTRG.41436	Cg9g020180	AT3G10310			24.7888	12.7954	255.773	300.546	5.27005	22.296	16.4691	210.471	261.845	5.58718		blue	614.346		0
MSTRG.18560	Cg4g012540	AT3G20800			99.0239	75.9908	387.22	454.087	113.25	99.4223	89.2675	341.25	415.21	148.149		blue	613.922		0
MSTRG.33311	Cg7g013950	AT5G08305			64.7415	65.0668	586.165	637.229	178.844	60.932	61.8348	520.667	650.275	109.421		blue	612.872		0
MSTRG.34008	Cg7g019850	AT1G24050			96.7509	68.5186	684.562	760.394	105.922	85.2456	71.146	563.12	844.062	146.947		blue	611.057		0
MSTRG.21251	Cg5g006190	AT3G48380			91.7555	37.5315	544.981	528.089	85.2569	93.4404	63.1591	508.986	516.726	134.744		blue	608.402		0
MSTRG.21251	Cg5g006200	AT5G50280			91.7555	37.5315	544.981	528.089	85.2569	93.4404	63.1591	508.986	516.726	134.744		blue	608.402		0
MSTRG.21251	Cg5g006210	AT5G63190			91.7555	37.5315	544.981	528.089	85.2569	93.4404	63.1591	508.986	516.726	134.744		blue	608.402		0
MSTRG.28360	Cg6g004090	AT2G37570			83.3197	21.8148	452.067	590.874	83.6741	67.0293	35.145	516.348	584.235	77.4491		blue	607.86		0
MSTRG.18966	Cg4g014960	AT4G29490			50.0388	48.0087	659.894	752.669	48.8843	49.2233	64.5244	564.262	604.701	55.5856		blue	607.738		0
MSTRG.5882	Cg2g009010	AT2G41080			23.8381	12.6863	273.27	385.928	22.0357	20.0876	24.6582	277.425	366.03	24.0543		blue	607.37		1
MSTRG.5882	Cg2g009040	AT2G41080			23.8381	12.6863	273.27	385.928	22.0357	20.0876	24.6582	277.425	366.03	24.0543		blue	607.37		1
MSTRG.5882	Cg2g009050	AT2G30950			23.8381	12.6863	273.27	385.928	22.0357	20.0876	24.6582	277.425	366.03	24.0543		blue	607.37		1
MSTRG.34027	Cg7g019910	AT1G24095			28.1012	21.4014	262.168	335.329	31.9047	24.3612	21.5838	235.921	356.524	32.7382		blue	606.842		0
MSTRG.36477	Cg8g013890	AT5G22400			41.6404	30.2491	1153.75	1529.62	90.0394	36.0915	44.6757	1293.5	1625.07	93.682		blue	606.487		0
MSTRG.7905	Cg2g018820	AT2G32590			22.2711	11.9559	107.237	138.137	24.4946	18.7424	16.3167	103.285	143.975	31.8976		blue	605.645		0
MSTRG.7905	Cg2g018830	AT3G21610			22.2711	11.9559	107.237	138.137	24.4946	18.7424	16.3167	103.285	143.975	31.8976		blue	605.645		0
MSTRG.7905	Cg2g018850	AT3G21620			22.2711	11.9559	107.237	138.137	24.4946	18.7424	16.3167	103.285	143.975	31.8976		blue	605.645		0
MSTRG.38559	Cg9g005940	AT2G32010			12.2244	4.54694	91.5166	102.33	2.52521	9.09132	5.68639	86.3511	117.798	2.62426		blue	605.056		0
MSTRG.37157	Cg8g020110	AT2G28320			8.423	6.90222	153.74	182.797	33.5554	10.4879	12.0653	166.745	198.414	30.8729		blue	604.84		0
MSTRG.42469	Cg9g025740	AT5G51740			64.816	28.57	828.548	794.103	55.1083	52.4736	37.1708	839.019	827.815	53.1218		blue	603.58		0
MSTRG.2893	Cg1g020530	AT1G80510			4.68346	3.64398	89.9826	91.6268	9.18772	8.40717	5.81647	76.121	111.69	13.7271		blue	603.346		1
MSTRG.2893	Cg1g020540	AT1G12290			4.68346	3.64398	89.9826	91.6268	9.18772	8.40717	5.81647	76.121	111.69	13.7271		blue	603.346		1
MSTRG.2893	Cg1g020550	AT1G12210			4.68346	3.64398	89.9826	91.6268	9.18772	8.40717	5.81647	76.121	111.69	13.7271		blue	603.346		1
MSTRG.2893	Cg1g020560	AT1G80510			4.68346	3.64398	89.9826	91.6268	9.18772	8.40717	5.81647	76.121	111.69	13.7271		blue	603.346		1
MSTRG.27076	Cg5g041280	AT4G01210			20.8232	9.71788	272.432	311.239	21.1975	18.3823	13.2176	210.522	244.459	28.0433		blue	603.3		0
MSTRG.34177	Cg7g020560	AT1G27070			24.327	11.7881	202.236	190.153	38.0036	21.4163	16.5858	179.308	176.908	18.4457		blue	603.18		0
MSTRG.8467	Cg2g022020	AT4G03270			0.0277751	0.0326878	685.21	967.379	6.58045	0.0572156	0.0179089	649.136	953.466	8.28327		blue	602.927		0
MSTRG.26563	Cg5g037410	AT3G62840			205.752	223.211	870.65	816.479	277.293	158.313	206.779	762.086	836.385	239.803		blue	600.091		0
MSTRG.8458	Cg2g021940	AT4G03270			0	0	739.893	648.968	2.27434	0	0	617.104	639.342	1.55269		blue	600.066		0
MSTRG.19423		AT1G55620			27.6022	13.2761	211.318	255.77	48.4672	23.7037	20.2107	225.62	251.605	64.8255		blue	599.998		0
MSTRG.5883	Cg2g009020	AT1G06430			3.94505	6.18307	42.0155	42.9585	1.83357	1.98097	4.57598	36.3986	42.27	2.10164		blue	599.149		0
MSTRG.27474		AT3G60260			47.8633	27.2917	359.605	476.931	38.2839	44.9183	37.2314	361.488	381.338	46.8769		blue	599.094		0
MSTRG.31730	Cg7g004380				0.0174045	0.0816085	745.437	817.105	39.2125	0	0	507.176	839.61	14.5849		blue	598.342		0
MSTRG.27192	Cg5g042190				1.12193	1.60694	29.7791	33.6406	6.67496	1.75831	1.51058	30.6002	30.3809	4.21471		blue	597.268		0
MSTRG.26413	Cg5g036190	AT4G03000			15.7747	3.78024	742.228	1001.31	82.0591	9.29192	4.14403	735.947	1107.51	70.1873		blue	595.852		0
MSTRG.19913	Cg4g021480	AT5G57330			112.963	101.96	1456.38	1643.03	79.7886	145.292	136.025	1598.98	1573.55	77.3541		blue	595.567		0
MSTRG.38519	Cg9g005680	AT1G05410			26.9568	11.6491	242.972	210.948	27.6478	24.1297	16.4739	185.76	208.316	41.3848		blue	594.175		0
MSTRG.38519	Cg9g005690				26.9568	11.6491	242.972	210.948	27.6478	24.1297	16.4739	185.76	208.316	41.3848		blue	594.175		0
MSTRG.12012	Cg2g045960	AT3G07880			50.915	39.6754	1138.88	1041.02	61.2461	58.6546	48.3613	799.499	955.488	56.7408		blue	593.656		0
MSTRG.31942	Cg7g006020	AT5G63220			27.3732	23.5321	259.694	288.507	76.7916	23.9751	23.4586	273.344	312.743	63.9184		blue	593.233		0
MSTRG.31942	Cg7g006030				27.3732	23.5321	259.694	288.507	76.7916	23.9751	23.4586	273.344	312.743	63.9184		blue	593.233		0
MSTRG.15772	Cg3g022340	AT1G33060			9.28726	5.24852	190.184	251.14	21.8311	9.66	5.65316	231.032	253.923	24.9301		blue	592.856		0
MSTRG.38486	Cg9g005430	AT3G47890			0.00770732	0.0195623	346.042	461.214	5.0781	0.0424409	0.032395	277.159	360.077	7.19155		blue	591.045		0
MSTRG.38486	Cg9g005440	AT3G47910			0.00770732	0.0195623	346.042	461.214	5.0781	0.0424409	0.032395	277.159	360.077	7.19155		blue	591.045		0
MSTRG.29234	Cg6g009680	AT5G01590			67.7943	50.2147	255.631	316.234	51.0227	57.9558	77.0023	244.265	320.483	42.2447		blue	591.039		0
MSTRG.29234	Cg6g009690	AT3G51750			67.7943	50.2147	255.631	316.234	51.0227	57.9558	77.0023	244.265	320.483	42.2447		blue	591.039		0
MSTRG.29457	Cg6g011020	AT5G01960			56.1598	19.061	152.254	180.505	51.5254	45.5655	29.3728	136.103	176.635	44.4788		blue	590.677		0
MSTRG.1579	Cg1g011940	AT3G48750			48.0943	19.0952	250.172	236.925	16.7207	32.9569	27.2539	222.918	222.137	18.307		blue	590.217		0
MSTRG.1579	Cg1g011950	AT2G02170			48.0943	19.0952	250.172	236.925	16.7207	32.9569	27.2539	222.918	222.137	18.307		blue	590.217		0
MSTRG.12072	Cg2g046540	AT2G22260			14.2833	13.6555	108.535	132.043	22.2323	13.4931	18.4978	84.2019	128.03	27.6413		blue	588.689		0
MSTRG.12072	Cg2g046550	AT5G47720			14.2833	13.6555	108.535	132.043	22.2323	13.4931	18.4978	84.2019	128.03	27.6413		blue	588.689		0
MSTRG.12072	Cg2g046560	AT1G12150			14.2833	13.6555	108.535	132.043	22.2323	13.4931	18.4978	84.2019	128.03	27.6413		blue	588.689		0
MSTRG.25860	Cg5g031920	AT3G47500			4.98564	2.64424	69.1326	67.7547	16.4257	7.07811	5.28389	60.6334	84.7728	7.63649		blue	588.458		0
MSTRG.26868	Cg5g039600	AT1G02290			4.51248	2.34769	165.514	210.921	6.40212	4.02367	4.59772	156.019	245.89	8.30857		blue	588.228		0
MSTRG.26868	Cg5g039610	AT2G46915			4.51248	2.34769	165.514	210.921	6.40212	4.02367	4.59772	156.019	245.89	8.30857		blue	588.228		0
MSTRG.7989	Cg2g019420	AT5G35690			16.7577	10.2951	146.314	133.066	33.6178	14.2544	16.4977	110.331	129.269	29.0969		blue	588.223		0
MSTRG.26732	Cg5g038590	AT3G62360			41.7539	19.4176	356.178	491.155	23.2561	32.3218	25.1086	292.847	416.731	40.6088		blue	588.131		0
MSTRG.22878		AT4G38500			0.693566	0.716703	14.1112	20.6663	1.8737	0.929483	0.696203	16.2161	21.02	1.60493		blue	587.969		0
MSTRG.18775	Cg4g014160	AT4G17190			93.6894	137.593	1843	2199.82	100.114	121.43	204.495	1331.6	2026.97	165.506		blue	587.662		0
MSTRG.7785	Cg2g018620	AT2G32500			1.71957	0.719911	45.8244	45.5569	3.01709	2.48326	1.73408	36.4625	57.7562	2.32565		blue	587.499		0
MSTRG.5984	Cg2g009820	AT3G26744			18.0014	14.603	145.158	145.952	6.84961	18.7159	14.9685	149.041	170.785	6.39334		blue	587.329		0
MSTRG.24241	Cg5g022040	AT1G73760			26.2328	17.9894	265.309	295.99	55.4925	24.0275	22.3674	285.167	313.842	81.3942		blue	586.765		0
MSTRG.4621	Cg1g029210	AT5G65120			30.864	29.2575	383.972	437.134	44.8174	24.0357	24.9188	445.381	438.437	18.6926		blue	586.37		0
MSTRG.42605	Cg9g027020	AT3G49050			11.0614	7.06198	93.55	93.1366	8.71664	12.9941	10.9412	94.4664	117.407	19.8806		blue	586.146		0
MSTRG.42605	Cg9g027050	AT4G25600			11.0614	7.06198	93.55	93.1366	8.71664	12.9941	10.9412	94.4664	117.407	19.8806		blue	586.146		0
MSTRG.30422	Cg6g017850	AT2G41140			21.2484	12.0952	255.209	215.398	16.1163	21.0001	18.6197	188.893	213.807	22.406		blue	586.04		0
MSTRG.30422	Cg6g017860	AT3G56750			21.2484	12.0952	255.209	215.398	16.1163	21.0001	18.6197	188.893	213.807	22.406		blue	586.04		0
MSTRG.26072	Cg5g033720	AT5G44090			3.25887	4.26329	201.325	188.135	30.8113	2.39615	4.81787	170.14	240.747	27.2088		blue	585.458		0
MSTRG.8033	Cg2g019630	AT3G07890			44.4727	27.4481	335.177	363.616	39.8083	53.7676	55.5199	308.999	452.026	39.0372		blue	582.659		1
MSTRG.133	Cg1g001380	AT5G53300			123.447	86.5921	642.994	760.306	48.7591	94.3724	85.856	517.723	802.038	63.6554		blue	582.625		0
MSTRG.133	Cg1g001390	AT2G17800			123.447	86.5921	642.994	760.306	48.7591	94.3724	85.856	517.723	802.038	63.6554		blue	582.625		0
MSTRG.2039	Cg1g014860	AT1G79910			2.95982	1.02702	433.738	482.012	39.1073	3.4488	1.12106	414.405	613.606	69.3069		blue	581.816		0
MSTRG.31976	Cg7g006390	AT3G20060			7.51909	11.8458	276.847	370.187	55.5154	14.4554	16.2643	260.347	406.002	40.5062		blue	581.278		1
MSTRG.39514	Cg9g011590	AT1G04780			18.0935	11.9378	434.664	656.011	40.2255	16.6038	17.1064	437.135	661.9	39.817		blue	580.106		0
MSTRG.15819	Cg3g022790	AT5G42770			44.717	50.9424	6.88328	10.5281	45.3538	50.9183	48.9809	13.9038	14.8634	45.8463		blue	579.209		0
MSTRG.15819	Cg3g022800	AT1G19440			44.717	50.9424	6.88328	10.5281	45.3538	50.9183	48.9809	13.9038	14.8634	45.8463		blue	579.209		0
MSTRG.35961	Cg8g008310	AT4G34640			39.7538	37.5614	398.205	430.022	69.2844	39.5102	42.0311	265.605	429.637	66.6769		blue	577.931		0
MSTRG.21502	Cg5g007860	AT4G17440			26.1318	16.7556	94.3752	98.39	33.6024	26.3629	16.0211	87.894	120.252	27.6096		blue	577.628		0
MSTRG.26704	Cg5g038400	AT3G62390			15.6618	14.9457	134.13	139.496	28.1224	20.8098	18.982	139.823	174.756	37.839		blue	577.452		0
MSTRG.10605	Cg2g035100	AT3G52990			75.0081	58.2211	369.716	479.851	40.338	45.6996	67.249	411.751	417.848	48.4898		blue	577.192		0
MSTRG.10605	Cg2g035110	AT3G52990			75.0081	58.2211	369.716	479.851	40.338	45.6996	67.249	411.751	417.848	48.4898		blue	577.192		0
MSTRG.38312	Cg9g004260	AT4G14290			31.9029	16.0985	403.507	507.937	11.9625	28.525	22.0222	349.261	367.072	20.5402		blue	576.871		0
MSTRG.15647	Cg3g021310	AT1G45249			40.4711	22.4333	187.576	217.836	9.94267	31.3378	30.3314	192.669	195.431	10.6664		blue	576.466		0
MSTRG.20574	Cg5g001160	AT4G10950			2.1636	1.21412	1061.53	835.483	5.34668	1.503	0.974801	924.165	1018.87	5.38816		blue	574.946		0
MSTRG.25841	Cg5g031720	AT1G28760			24.4541	12.0851	121.525	110.09	23.8339	19.5661	13.8077	115.327	105.261	26.5832		blue	574.411		0
MSTRG.25841	Cg5g031730	AT3G03740			24.4541	12.0851	121.525	110.09	23.8339	19.5661	13.8077	115.327	105.261	26.5832		blue	574.411		0
MSTRG.25841	Cg5g031740	AT1G78770			24.4541	12.0851	121.525	110.09	23.8339	19.5661	13.8077	115.327	105.261	26.5832		blue	574.411		0
MSTRG.29355	Cg6g010170	AT2G38410			12.9588	10.3664	495.658	413.886	30.8666	13.3353	18.1088	328.337	427.941	28.0697		blue	573.982		0
MSTRG.33832	Cg7g017490	AT1G67600			7.81381	5.65432	427.381	389.528	12.6515	9.48293	6.95101	437.493	523.978	13.7812		blue	573.73		0
MSTRG.25826	Cg5g031650	AT5G35910			31.5718	17.138	115.18	152.452	28.5119	29.7472	19.489	94.7815	145.828	30.3983		blue	573.573		0
MSTRG.5516	Cg2g006670	AT5G40340			42.5546	15.5728	132.551	133.081	30.785	31.92	19.795	128.613	163.34	22.2453		blue	572.865		0
MSTRG.32227	Cg7g007950	AT3G14860			30.6474	28.7901	152.246	133.742	21.4946	34.4856	38.0103	129.332	138.912	27.9488		blue	571.973		0
MSTRG.8444	Cg2g021810				23.3963	11.2416	298.489	259.642	5.0971	23.3576	17.6341	251.223	344.434	7.19453		blue	571.607		0
MSTRG.32328	Cg7g008580	AT3G14890			46.643	21.8595	119.519	142.503	42.4346	32.8241	21.9309	123.477	124.18	39.2212		blue	571.542		0
MSTRG.32328	Cg7g008610	AT1G58440			46.643	21.8595	119.519	142.503	42.4346	32.8241	21.9309	123.477	124.18	39.2212		blue	571.542		0
MSTRG.34539	Cg7g023660	AT2G44500			29.7778	16.9774	254.948	251.068	7.79623	43.599	18.1973	196.568	296.008	8.18887		blue	571.508		0
MSTRG.16715	Cg4g003190	AT4G32590			39.7671	20.424	114.718	147.646	29.3823	43.4148	26.074	116.68	147.512	22.8631		blue	571.482		0
MSTRG.16715	Cg4g003200	AT5G25380			39.7671	20.424	114.718	147.646	29.3823	43.4148	26.074	116.68	147.512	22.8631		blue	571.482		0
MSTRG.16715	Cg4g003210	AT5G25510			39.7671	20.424	114.718	147.646	29.3823	43.4148	26.074	116.68	147.512	22.8631		blue	571.482		0
MSTRG.16715	Cg4g003220	AT4G32600			39.7671	20.424	114.718	147.646	29.3823	43.4148	26.074	116.68	147.512	22.8631		blue	571.482		0
MSTRG.30781	Cg6g020760	AT5G15740			21.7331	14.9148	170.421	186.207	12.8751	26.7188	20.623	174.814	154.873	13.2059		blue	571.392		0
MSTRG.1302	Cg1g010550	AT1G54130			22.5271	9.65938	174.211	186.678	20.2012	15.7325	13.7305	132.211	137.214	23.2611		blue	570.604		0
MSTRG.1024	Cg1g008250				3.49389	2.94564	66.2189	86.4512	2.18623	4.56924	5.91465	69.2033	65.4047	4.95738		blue	570.404		0
MSTRG.29640	Cg6g012500	AT5G06820			0.60395	0.191468	1347.57	1325.16	11.4393	0.216708	0.261379	1458.81	1275.54	15.656		blue	568.519		0
MSTRG.9699	Cg2g028800	AT2G01910			35.6962	18.8432	300.766	303.37	6.75511	30.9218	23.6293	206.291	257.735	4.89652		blue	568.133		0
MSTRG.30614	Cg6g019460	AT1G67060			32.5641	21.5262	477.994	485.527	8.59183	30.7664	36.5572	538.508	600.956	13.8475		blue	568.026		0
MSTRG.12551	Cg3g001790	AT1G71900			53.6751	22.9062	378.911	434.485	16.083	45.3738	26.3768	462.655	470.129	47.1068		blue	567.295		0
MSTRG.36452	Cg8g013690	AT4G00290			56.1395	32.5921	559.761	600.015	109.036	48.3438	46.7183	639.174	758.448	123.222		blue	567.211		0
MSTRG.21895	Cg5g010940	AT1G26610			0.0732958	0.284681	59.9645	60.5054	3.96634	0.0412461	0.0885036	39.7555	47.0241	3.70263		blue	566.489		0
MSTRG.100	Cg1g001130	AT5G66060			40.8049	53.5268	283.63	364.821	30.6708	45.7155	62.3306	240.812	302.166	36.4103		blue	565.882		0
MSTRG.7249	Cg2g015290	AT4G21450			44.3281	55.5294	470.584	538.917	14.247	46.6895	83.5586	470.528	636.146	15.7884		blue	565.871		0
MSTRG.1965	Cg1g014500	AT1G79840			1.39266	1.66157	268.342	329.89	11.1447	2.22207	4.15465	186.64	351.957	8.87199		blue	565.717		0
MSTRG.24755	Cg5g024720				1.73425	1.45774	28.5703	26.7754	1.88581	1.92567	3.20398	26.5089	23.218	1.67656		blue	565.715		0
MSTRG.24755	Cg5g024730	AT5G13410			1.73425	1.45774	28.5703	26.7754	1.88581	1.92567	3.20398	26.5089	23.218	1.67656		blue	565.715		0
MSTRG.37709	Cg8g024560	AT2G30105			21.9515	31.203	1321.49	1180.37	71.4698	27.7208	41.6649	1382.73	1293.46	149.227		blue	564.057		0
MSTRG.21808	Cg5g010050	AT4G20330			50.1751	28.4072	191.264	187.993	68.9251	43.0311	29.8689	162.995	229.54	38.471		blue	564.042		0
MSTRG.17476	Cg4g007870	AT3G15610			111.464	92.0613	409.425	465.92	113.727	98.9144	99.0413	445.192	533.26	182.793		blue	563.916		0
MSTRG.26481	Cg5g036840	AT1G03000			13.6646	4.76398	76.1801	78.9338	15.2309	10.5719	10.5331	67.0136	59.8425	14.3488		blue	563.748		0
MSTRG.34308	Cg7g021950	AT1G26610			8.96896	4.06357	180.466	187.432	35.2765	7.9693	5.79197	166.497	250.394	29.2582		blue	563.705		0
MSTRG.34308	Cg7g021970	AT1G26580			8.96896	4.06357	180.466	187.432	35.2765	7.9693	5.79197	166.497	250.394	29.2582		blue	563.705		0
MSTRG.5057	Cg2g003190	AT3G63530			80.9115	70.9707	725.875	824.933	68.9244	84.233	89.0373	695.84	652.413	196.496		blue	563.375		1
MSTRG.31055	Cg6g024990	AT3G28970			39.257	25.5563	173.082	240.836	46.0008	36.0846	32.3957	212.948	211.533	38.2059		blue	562.522		0
MSTRG.6310	Cg2g011540	AT3G27260			33.1295	15.2495	431.878	511.085	82.1881	29.6504	20.5947	291.725	526.639	48.2115		blue	561.742		0
MSTRG.41093	Cg9g017650	AT3G10160			2.50525	1.25004	17.8051	19.541	1.9064	2.62294	2.2606	21.3615	23.7228	3.73752		blue	560.936		0
MSTRG.41093	Cg9g017660	AT3G08550			2.50525	1.25004	17.8051	19.541	1.9064	2.62294	2.2606	21.3615	23.7228	3.73752		blue	560.936		0
MSTRG.20433	Cg5g000210	AT3G58810			6.42562	6.49974	58.3563	50.1915	1.3796	7.90361	8.07728	51.8575	61.3223	3.67076		blue	560.582		0
MSTRG.20433	Cg5g000220	AT1G32970			6.42562	6.49974	58.3563	50.1915	1.3796	7.90361	8.07728	51.8575	61.3223	3.67076		blue	560.582		0
MSTRG.20433	Cg5g000230	AT4G10550			6.42562	6.49974	58.3563	50.1915	1.3796	7.90361	8.07728	51.8575	61.3223	3.67076		blue	560.582		0
MSTRG.36882	Cg8g018150	AT5G22640			72.4172	37.7437	430.382	686.374	51.7076	68.7786	54.1915	477.988	644.593	43.1256		blue	559.645		0
MSTRG.30081	Cg6g015000	AT5G06230			0.0172103	0.0363937	257.272	198.297	16.6516	0.0202711	0.0938864	235.906	257.534	17.294		blue	559.262		0
MSTRG.5684	Cg2g007900	AT3G03740			22.926	11.5093	244.61	292.899	17.6412	18.672	20.3447	269.541	228.89	32.5157		blue	558.621		0
MSTRG.26900	Cg5g039850	AT1G01040	SIN1		28.4857	6.93871	116.781	111.544	23.6598	19.5802	9.85447	99.2601	92.9155	16.9482		blue	558.228		0
MSTRG.20573	Cg5g001150	AT5G24270			0.4669	0.554617	185.988	219.31	1.16937	0.30456	0.236607	228.756	203.385	0.807343		blue	558.138		0
MSTRG.29081	Cg6g008050	AT3G03560			4.33291	2.65116	77.164	99.1051	26.4487	5.08449	6.10622	69.0463	88.4744	19.2484		blue	558.021		0
MSTRG.29081	Cg6g008060	AT3G03560			4.33291	2.65116	77.164	99.1051	26.4487	5.08449	6.10622	69.0463	88.4744	19.2484		blue	558.021		0
MSTRG.14048	Cg3g009340	AT3G22370			6.64821	3.12257	869.375	791.055	132.192	2.12071	1.10162	579.411	763.083	142.072		blue	557.485		1
MSTRG.15433	Cg3g018950	AT4G09760			14.3976	13.2044	1388.04	1447.02	69.4276	23.0077	30.0024	1056.97	1889.42	58.2371		blue	555.793		0
MSTRG.16191	Cg3g025620				0.513371	0.248595	5.73744	9.34083	0.797162	0.315003	0.243082	5.55392	8.43357	0.899134		blue	555.077		0
MSTRG.16191	Cg3g025630	AT1G50270			0.513371	0.248595	5.73744	9.34083	0.797162	0.315003	0.243082	5.55392	8.43357	0.899134		blue	555.077		0
MSTRG.28879	Cg6g007270	AT3G24040			18.8643	10.0359	57.4384	70.3666	9.97815	17.1045	13.5979	63.117	59.2854	15.7117		blue	554.789		0
MSTRG.10472	Cg2g034270	AT2G01120			7.84825	4.2533	38.1882	40.0978	10.7523	6.08821	3.51608	41.4463	36.1295	7.14078		blue	554.688		1
MSTRG.10472	Cg2g034300	AT1G22960			7.84825	4.2533	38.1882	40.0978	10.7523	6.08821	3.51608	41.4463	36.1295	7.14078		blue	554.688		1
MSTRG.10472	Cg2g034310	AT1G08510			7.84825	4.2533	38.1882	40.0978	10.7523	6.08821	3.51608	41.4463	36.1295	7.14078		blue	554.688		1
MSTRG.1680	Cg1g012370	AT1G67280			71.5243	65.5245	316.884	316.626	140.655	85.018	109.074	313.447	329.461	108.874		blue	554.64		0
MSTRG.35127	Cg8g003960	AT3G19490			8.99992	9.45488	161.563	162.212	1.87898	11.3971	17.0253	100.674	156.6	3.41332		blue	554.05		0
MSTRG.35127	Cg8g003970				8.99992	9.45488	161.563	162.212	1.87898	11.3971	17.0253	100.674	156.6	3.41332		blue	554.05		0
MSTRG.31857	Cg7g005420	AT2G39435			2.4527	0.765424	87.3653	149.878	6.96502	2.34305	2.33686	102.564	131.184	7.96967		blue	553.869		1
MSTRG.10328	Cg2g033520	AT1G70780			791.468	537.164	3426.63	3042.62	503.073	503.667	415.592	2418.11	3548.28	421.854		blue	553.108		0
MSTRG.21394	Cg5g007240	AT4G17615			43.8353	39.5659	367.375	379.32	126.46	47.735	37.7012	405.43	436.901	95.6897		blue	552.632		0
MSTRG.21394	Cg5g007240	AT5G47100			43.8353	39.5659	367.375	379.32	126.46	47.735	37.7012	405.43	436.901	95.6897		blue	552.632		0
MSTRG.11996	Cg2g045780	AT4G05530			19.4137	19.2046	86.6785	81.0941	12.2552	20.6263	24.239	81.7963	101.324	17.0567		blue	552.084		0
MSTRG.11996	Cg2g045790	AT4G05530			19.4137	19.2046	86.6785	81.0941	12.2552	20.6263	24.239	81.7963	101.324	17.0567		blue	552.084		0
MSTRG.32835	Cg7g010880	AT5G50900			45.0981	33.3081	649.797	607.332	136.012	50.5891	46.7019	615.012	549.922	142.524		blue	551.895		0
MSTRG.11516	Cg2g042140	AT2G33770			18.7661	4.74235	130.927	190.643	43.02	19.2194	13.6859	119.775	174.209	9.44467		blue	550.839		1
MSTRG.27316	Cg5g043340	AT3G60800			66.7864	43.6577	789.816	757.535	50.9626	55.2128	52.5446	897.077	1010.89	45.9154		blue	550.203		0
MSTRG.32694	Cg7g010240	AT5G50530			3.59744	1.9907	73.1689	118.338	7.91382	4.85298	5.52288	95.1413	105.31	8.93048		blue	550.161		1
MSTRG.2324	Cg1g016740	AT1G15460			0.254624	0.0983008	210.705	268.175	24.0814	0.0962676	0.043342	146.158	271.651	37.3355		blue	549.58		0
MSTRG.2324	Cg1g016750	AT1G15460			0.254624	0.0983008	210.705	268.175	24.0814	0.0962676	0.043342	146.158	271.651	37.3355		blue	549.58		0
MSTRG.32337	Cg7g008660	AT3G14930			44.8635	28.8807	123.454	116.948	23.8557	37.8818	31.9505	109.845	106.155	31.8545		blue	549.443		0
MSTRG.16564	Cg4g002060	AT5G25320			20.0461	5.79406	146.209	202.242	49.3747	13.7618	7.66833	161.269	164.021	23.5265		blue	548.791		0
MSTRG.16564	Cg4g002070	AT2G25320			20.0461	5.79406	146.209	202.242	49.3747	13.7618	7.66833	161.269	164.021	23.5265		blue	548.791		0
MSTRG.32019	Cg7g006600	AT5G13570			78.01	46.7649	1934.61	2136.25	380.13	74.1016	56.574	2261.7	2811.21	345.111		blue	548.65		0
MSTRG.10040	Cg2g031120	AT1G09000			30.6847	19.2205	443.662	740.853	58.7772	31.0458	26.3434	437.095	619.267	50.7413		blue	547.739		0
MSTRG.26273	Cg5g035230	AT3G63220			55.0606	25.9941	357.027	298.169	26.7206	44.0776	24.0398	256.987	387.505	42.3919		blue	546.983		0
MSTRG.8464	Cg2g021990	AT1G70210			0.0135362	0	133.571	232.093	4.34817	0.0142501	0	160.15	194.779	2.2281		blue	546.759		0
MSTRG.8464	Cg2g022000	AT4G03270			0.0135362	0	133.571	232.093	4.34817	0.0142501	0	160.15	194.779	2.2281		blue	546.759		0
MSTRG.8464	Cg2g022010				0.0135362	0	133.571	232.093	4.34817	0.0142501	0	160.15	194.779	2.2281		blue	546.759		0
MSTRG.19593	Cg4g018640	AT2G26310			9.41044	5.95789	355.622	492.654	74.9971	7.63	12.7281	357.274	586.276	42.9111		blue	546.556		0
MSTRG.33732	Cg7g016790	AT5G10140	FLC		12.0715	11.7308	1.89361	1.39853	9.23656	10.7288	13.0733	2.70712	1.77125	11.3408		blue	545.918		0
MSTRG.33732	Cg7g016790	AT5G65060			12.0715	11.7308	1.89361	1.39853	9.23656	10.7288	13.0733	2.70712	1.77125	11.3408		blue	545.918		0
MSTRG.27261	Cg5g042900	AT2G45690			39.3637	21.9282	242.112	219.547	82.9346	36.5588	31.699	245.856	253.736	62.9915		blue	545.407		0
MSTRG.34105	Cg7g019270	AT1G23550			0.240614	0.041837	887.222	1129.39	124.144	0.0589535	0.0750045	817.208	758.88	70.9069		blue	544.99		0
MSTRG.38037	Cg9g002020	AT2G26800			40.2421	25.3535	569.704	707.85	108.463	29.3784	29.5691	368.252	668.222	47.2116		blue	544.96		0
MSTRG.38126	Cg9g002830	AT3G16640			1088.95	1295.34	62.1147	68.2531	1307.78	1397.79	1402.6	74.9862	93.1512	1433.69		blue	544.834		0
MSTRG.34286	Cg7g021550	AT1G14000			70.7254	55.2175	954.913	915.554	53.1502	77.9906	90.0117	796.984	692.675	127.234		blue	544.521		0
MSTRG.31732	Cg7g004390				0	0.00712396	245.793	204.187	2.89841	0	0	261.869	274.402	3.41834		blue	543.758		0
MSTRG.10818	Cg2g036430	AT1G50380			40.6261	34.6676	736.709	1045.94	27.5341	37.3629	35.1261	583.707	747.52	52.1138		blue	543.598		0
MSTRG.10818	Cg2g036440	AT1G50370			40.6261	34.6676	736.709	1045.94	27.5341	37.3629	35.1261	583.707	747.52	52.1138		blue	543.598		0
MSTRG.29622	Cg6g012370	AT4G16340			23.5907	9.77972	101.551	84.1098	12.9232	19.6894	17.1929	77.6233	101.588	8.74568		blue	543.107		0
MSTRG.15301	Cg3g018000	AT1G77140			14.9134	8.45658	56.9184	79.4758	18.2564	11.498	10.3183	69.8599	67.7925	10.0328		blue	542.998		0
MSTRG.33423	Cg7g014750	AT1G25540			23.4256	12.4936	210.583	191.14	38.0097	20.281	17.7147	148.453	240.465	49.4451		blue	542.022		0
MSTRG.34525	Cg7g023510	AT3G23890			89.7106	57.6783	601.234	953.238	30.2046	113.021	84.5569	617.229	861.114	31.2151		blue	541.725		0
MSTRG.33599	Cg7g015880	AT1G69060			19.0812	8.18231	145.51	161.13	57.2846	14.2379	11.0866	141.521	160.288	45.6704		blue	541.698		0
MSTRG.19600	Cg4g018750	AT2G06040			0.0679392	0.103917	980.924	1446.45	42.473	0.0265707	0.0469095	791.26	1014.4	44.578		blue	541.672		0
MSTRG.29699	Cg6g012830	AT5G06750			31.6726	19.9326	517.451	494.377	10.143	34.6132	36.6075	339.111	607.087	13.8883		blue	541.524		0
MSTRG.11544	Cg2g042350	AT1G28250			15.1867	12.8239	345.975	292.195	59.9587	13.4881	11.2539	284.103	414.452	54.7569		blue	540.903		0
MSTRG.11544	Cg2g042360	AT2G32700			15.1867	12.8239	345.975	292.195	59.9587	13.4881	11.2539	284.103	414.452	54.7569		blue	540.903		0
MSTRG.10230	Cg2g032780	AT1G08070			5.42318	2.10628	30.9236	27.1588	2.72208	4.87294	3.61463	23.7392	36.5802	3.14597		blue	540.7		0
MSTRG.42771	Cg9g028080	AT5G53340			10.1258	10.2496	64.5219	87.6251	28.9835	9.2088	11.8822	74.6031	88.6419	16.3541		blue	540.418		0
MSTRG.33735	Cg7g016800	AT1G27290			24.1754	25.7624	291.994	335.852	17.2625	24.7337	45.3917	209.865	244.482	25.832		blue	539.724		0
MSTRG.31651	Cg7g003070	AT3G56210			27.8004	27.1983	1.47644	0.909931	20.1529	25.4125	25.857	4.60544	1.87445	20.2716		blue	539.689		0
MSTRG.31651	Cg7g003210	AT3G56210			27.8004	27.1983	1.47644	0.909931	20.1529	25.4125	25.857	4.60544	1.87445	20.2716		blue	539.689		0
MSTRG.27046	Cg5g040680	AT3G61760			9.12019	3.82739	105.68	103.38	8.52058	9.26282	5.81792	76.9132	73.7376	6.30168		blue	539.618		0
MSTRG.18971	Cg4g015030	AT5G56750			18.9448	16.6728	841.345	612.129	22.9819	22.4256	18.5679	609.49	672.583	31.3683		blue	539.571		0
MSTRG.1672	Cg1g012290	AT2G44970			15.9917	8.90015	255.236	334.08	5.30137	12.8483	14.6805	167.486	262.69	8.72112		blue	539.452		0
MSTRG.16398	Cg4g000950	AT4G31750			53.8008	27.3411	634.347	572.027	36.8903	39.8373	33.8382	727.075	717.618	69.5286		blue	539.366		0
MSTRG.38359	Cg9g004600	AT5G19080			32.5612	17.6373	106.024	147.502	31.7808	29.934	26.7948	123.882	116.964	30.8674		blue	539.085		0
MSTRG.38521	Cg9g005700	AT4G14830			31.0764	40.1317	122.423	146.063	43.6764	29.4379	29.0569	107.952	112.303	40.09		blue	538.76		1
MSTRG.38521	Cg9g005710	AT1G05430			31.0764	40.1317	122.423	146.063	43.6764	29.4379	29.0569	107.952	112.303	40.09		blue	538.76		1
MSTRG.35176	Cg8g004330	AT2G15530			18.6502	4.79743	242.267	390.03	25.6818	14.2352	6.37727	208.358	363.62	25.3653		blue	538.75		0
MSTRG.15798	Cg3g022740	AT1G75210			36.2964	38.1604	143.526	135.842	49.846	35.9341	41.8785	143.306	175.706	59.3531		blue	538.39		0
MSTRG.15798	Cg3g022750	AT5G15220			36.2964	38.1604	143.526	135.842	49.846	35.9341	41.8785	143.306	175.706	59.3531		blue	538.39		0
MSTRG.16357	Cg4g000640	AT4G31480			48.7333	27.0782	517.959	714.041	55.2163	49.2554	36.532	442.783	480.539	75.3022		blue	538.108		0
MSTRG.16357	Cg4g000650	AT4G31480			48.7333	27.0782	517.959	714.041	55.2163	49.2554	36.532	442.783	480.539	75.3022		blue	538.108		0
MSTRG.25770	Cg5g031220	AT3G03900			15.3284	18.9459	62.6633	85.2711	23.4356	17.2413	20.4107	55.2912	81.8727	25.5105		blue	537.59		0
MSTRG.25770	Cg5g031230	AT3G03890			15.3284	18.9459	62.6633	85.2711	23.4356	17.2413	20.4107	55.2912	81.8727	25.5105		blue	537.59		0
MSTRG.10825	Cg2g036490	AT5G08560			27.1448	12.377	617.142	983.199	72.8563	27.7859	19.216	513.507	879.143	90.0338		blue	537.3		0
MSTRG.17866	Cg4g009730	AT3G15354			20.3368	3.14613	80.2184	77.2595	15.5192	14.2295	5.42909	88.1356	92.0915	3.53145		blue	537.027		0
MSTRG.4724	Cg2g000520				4.62023	1.5842	33.5549	46.9662	13.8054	3.7166	1.2267	33.4205	46.6964	8.81685		blue	536.905		0
MSTRG.4724	Cg2g000530	AT2G26790			4.62023	1.5842	33.5549	46.9662	13.8054	3.7166	1.2267	33.4205	46.6964	8.81685		blue	536.905		0
MSTRG.15649	Cg3g021330	AT5G09890			9.32278	7.39594	54.2674	48.1153	11.7988	12.2583	12.4607	53.6647	47.1592	15.3176		blue	535.848		0
MSTRG.15649	Cg3g021340	AT5G42900			9.32278	7.39594	54.2674	48.1153	11.7988	12.2583	12.4607	53.6647	47.1592	15.3176		blue	535.848		0
MSTRG.15649	Cg3g021350	AT4G17650			9.32278	7.39594	54.2674	48.1153	11.7988	12.2583	12.4607	53.6647	47.1592	15.3176		blue	535.848		0
MSTRG.21388	Cg5g007270	AT4G33550			14.5532	4.9354	70.6334	70.9122	26.3253	8.33644	6.82815	67.9706	90.8812	18.5448		blue	535.732		1
MSTRG.21388	Cg5g007280	AT5G41150			14.5532	4.9354	70.6334	70.9122	26.3253	8.33644	6.82815	67.9706	90.8812	18.5448		blue	535.732		1
MSTRG.19387	Cg4g017090	AT5G56100			74.2323	35.0676	574.003	838.001	165.393	65.2101	50.5964	562.798	939.802	94.7703		blue	535.49		0
MSTRG.19387	Cg4g017100	AT1G55730			74.2323	35.0676	574.003	838.001	165.393	65.2101	50.5964	562.798	939.802	94.7703		blue	535.49		0
MSTRG.15004	Cg3g015610	AT4G18520			8.81834	4.39133	42.1392	42.4857	6.09448	8.85541	7.50342	31.0192	34.2998	1.86813		blue	535.271		0
MSTRG.11395	Cg2g041240	AT1G61350			33.3957	14.1652	536.966	706.674	7.24429	25.5543	17.3358	573.26	914.508	18.001		blue	535.186		0
MSTRG.6377	Cg2g011800	AT2G36670			43.3094	28.5819	627.824	523.556	54.3122	41.1814	41.23	497.541	438.553	58.1776		blue	534.118		0
MSTRG.28834	Cg6g006930	AT5G01460			102.741	53.8248	202.577	246.36	71.7328	83.6172	61.1912	206.16	260.257	102.665		blue	533.583		0
MSTRG.32179	Cg7g007630	AT5G04460			14.9025	5.56669	184.855	292.554	46.0163	12.2709	7.73348	157.142	253.015	25.2081		blue	531.63		0
MSTRG.6286	Cg2g011490	AT5G14260			41.3777	19.3036	600.677	1029.68	105.26	24.9289	22.284	800.691	999.34	125.019		blue	531.585		0
MSTRG.29468	Cg6g011060	AT5G01980			30.9296	16.145	149.261	150.427	21.0606	35.1599	27.1226	178.343	164.549	32.3835		blue	531.189		0
MSTRG.22985	Cg5g016660	AT1G60660			79.8597	105.399	11.4458	4.19581	79.6413	71.6561	93.9367	16.9369	9.58983	88.131		blue	531.188		0
MSTRG.37891	Cg9g000930	AT3G06560			9.9635	8.18579	329.976	419.509	25.4234	8.97553	11.0932	206.468	319.727	34.3923		blue	530.857		0
MSTRG.19424	Cg4g017340	AT5G56270			64.599	15.8086	217.028	228.165	71.0427	40.277	19.2817	167.497	255.039	67.4178		blue	530.424		0
MSTRG.11841	Cg2g044680	AT4G18260			69.0645	47.5875	260.41	281.391	126.496	52.0321	42.4723	255.977	270.833	89.6098		blue	530.26		1
MSTRG.30996	Cg6g024670	AT3G28880			4.61138	3.42878	520.784	824.523	32.1317	2.13579	1.67101	678.329	644.471	24.3534		blue	529.855		1
MSTRG.8631	Cg2g022780	AT5G54540			69.8725	64.6055	1648.94	1706.39	247.895	78.8716	100.193	1533.43	2260.49	522.563		blue	529.29		1
MSTRG.5408	Cg2g005720	AT2G26980			21.9459	14.6815	239.252	340.92	41.5609	24.0125	19.6916	317.664	409.733	47.197		blue	528.987		0
MSTRG.14965	Cg3g015300	AT1G22170			31.8037	27.2656	173.038	284.222	44.3165	33.5584	36.9888	192.341	280.285	52.0431		blue	528.956		0
MSTRG.34854	Cg8g002010	AT5G10550			390.66	243.638	1456.73	1878.51	620.896	503.276	415.178	1404.21	2152.15	483.116		blue	528.749		0
MSTRG.28668	Cg6g005850	AT5G01030			15.1884	8.66929	761.993	944.806	29.7015	16.1546	21.5669	546.977	613.246	17.5386		blue	528.472		1
MSTRG.18437	Cg4g011930	AT1G18270			2.14008	1.4781	10.4941	11.3532	4.77822	2.14873	2.77288	9.27259	11.8714	4.30979		blue	528.026		0
MSTRG.37865	Cg9g000720	AT5G49930			15.1947	6.48351	94.1132	133.263	21.4121	10.364	9.71805	88.9134	90.4573	17.4883		blue	528.013		0
MSTRG.37865	Cg9g000730	AT3G17205			15.1947	6.48351	94.1132	133.263	21.4121	10.364	9.71805	88.9134	90.4573	17.4883		blue	528.013		0
MSTRG.26666	Cg5g038140	AT1G02660			3.03888	2.59711	17.1627	16.568	3.88109	5.40287	2.91	11.3374	16.8442	3.24319		blue	527.759		0
MSTRG.36946	Cg8g018540	AT3G44850			37.7722	24.9647	277.718	215.923	57.8201	24.6512	32.9386	209.746	213.901	48.234		blue	527.574		0
MSTRG.36946	Cg8g018540	AT5G22840			37.7722	24.9647	277.718	215.923	57.8201	24.6512	32.9386	209.746	213.901	48.234		blue	527.574		0
MSTRG.17732	Cg4g009270	AT4G29680			55.0662	38.463	544.864	452.007	41.1883	55.6241	52.4899	357.789	400.625	27.5099		blue	527.389		0
MSTRG.39806	Cg9g014000	AT1G66170			9.42945	3.2627	902.838	655.665	10.6785	9.018	6.2221	806.863	743.923	16.0935		blue	526.568		0
MSTRG.5634	Cg2g007460	AT3G27550			59.7808	34.7155	248.5	361.003	64.4667	58.5858	40.8059	294.431	410.996	95.433		blue	526.517		0
MSTRG.26645	Cg5g037980	AT3G06720			258.906	127.414	2042.03	2814.88	491.548	238.735	179.904	2306.96	3541.85	407.492		blue	526.306		0
MSTRG.26645	Cg5g037980	AT4G16143			258.906	127.414	2042.03	2814.88	491.548	238.735	179.904	2306.96	3541.85	407.492		blue	526.306		0
MSTRG.22161	Cg5g012580	AT1G51590			49.9942	32.0114	117.179	145.518	35.6758	51.4375	39.6074	102.358	130.831	58.8514		blue	524.479		0
MSTRG.8468	Cg2g022030				0.114794	0.141052	545.237	605.883	6.58677	0.174182	0.129115	733.713	740.755	17.4372		blue	524.431		0
MSTRG.9025	Cg2g025110	AT5G64210			11.4865	11.3565	65.2049	54.4557	14.3413	13.3675	17.1507	63.2848	56.7325	16.1213		blue	523.816		0
MSTRG.68	Cg1g001150	AT4G35840			37.0492	40.0826	876.444	982.937	74.1986	23.2313	29.9905	1088	1365.59	117.401		blue	523.77		1
MSTRG.16440	Cg4g001220	AT5G25060			45.4387	31.7015	111.001	117.784	36.2877	41.4878	40.8997	117.416	99.1239	36.7108		blue	522.676		0
MSTRG.16440	Cg4g001230	AT5G10810			45.4387	31.7015	111.001	117.784	36.2877	41.4878	40.8997	117.416	99.1239	36.7108		blue	522.676		0
MSTRG.19887	Cg4g021320	AT2G19160			26.8042	31.2953	503.206	711.463	116.144	45.4613	43.2116	646.898	873.74	45.1431		blue	522.315		1
MSTRG.11676	Cg2g043330	AT1G06340			2.94287	4.74167	138.874	147.335	19.128	5.29947	4.94337	92.5427	101.917	11.322		blue	522.234		0
MSTRG.27468	Cg5g044420	AT1G02120			6.12393	2.63155	70.1896	67.5101	15.0113	4.88915	5.32809	69.7253	54.7514	8.74071		blue	521.448		0
MSTRG.19772	Cg4g020150	AT5G58190			29.5065	12.7105	163.128	182.22	49.1458	25.8458	18.0398	114.621	155.079	54.8075		blue	521.267		0
MSTRG.34911	Cg8g002540	AT4G08170			4.29459	5.2734	125.208	158.095	21.1893	4.88719	7.96445	162.659	208.505	18.4146		blue	519.797		0
MSTRG.17469	Cg4g007830	AT2G26650			2.65021	0.609805	607.805	905.71	81.9653	1.84333	0.919065	470.428	954.007	55.6112		blue	519.121		0
MSTRG.15917	Cg3g023520	AT3G54350			13.2009	5.87524	276.074	312.338	34.6752	9.48447	6.24511	160.331	235.218	27.187		blue	519.118		0
MSTRG.8380	Cg2g021570	AT4G27390			21.961	13.8626	223.33	250.842	8.17736	16.3592	14.0438	146.952	298.49	14.1998		blue	518.277		0
MSTRG.21520	Cg5g008150	AT5G47460			5.77703	3.34566	17.4001	26.4801	2.95578	5.61193	4.32444	19.6033	21.5115	5.96665		blue	517.235		0
MSTRG.26708	Cg5g038440	AT1G02560			37.9642	30.0732	180.84	163.2	70.4239	42.5884	46.467	165.881	154.481	62.2409		blue	516.745		0
MSTRG.26708	Cg5g038450	AT2G47350			37.9642	30.0732	180.84	163.2	70.4239	42.5884	46.467	165.881	154.481	62.2409		blue	516.745		0
MSTRG.10885	Cg2g036860	AT2G34900			29.2879	16.5428	95.2432	138.132	42.4754	22.7277	15.6979	96.6081	139.38	41.0534		blue	516.575		0
MSTRG.10885	Cg2g036870	AT4G20260			29.2879	16.5428	95.2432	138.132	42.4754	22.7277	15.6979	96.6081	139.38	41.0534		blue	516.575		0
MSTRG.26336	Cg5g035670	AT5G19160			7.45148	5.87082	36.9658	34.4384	1.635	8.61552	7.59966	35.3666	32.0362	3.94502		blue	516.109		0
MSTRG.26221	Cg5g034800	AT3G63400			127.222	83.9049	319.15	495.97	67.604	106.272	87.7789	333.359	453.774	101.732		blue	515.941		0
MSTRG.33250	Cg7g013480	AT3G13530			53.7269	24.9877	120.906	116.811	37.1566	45.9858	38.5354	100.836	113.585	54.5893		blue	515.336		0
MSTRG.33250	Cg7g013490	AT1G50200			53.7269	24.9877	120.906	116.811	37.1566	45.9858	38.5354	100.836	113.585	54.5893		blue	515.336		0
MSTRG.33250	Cg7g013500				53.7269	24.9877	120.906	116.811	37.1566	45.9858	38.5354	100.836	113.585	54.5893		blue	515.336		0
MSTRG.28267	Cg6g003610	AT3G09560			14.4758	6.73517	314.838	575.542	48.0774	13.9417	17.4192	324.065	484.429	39.1386		blue	515.269		1
MSTRG.34085	Cg7g019040	AT1G10660			11.8331	7.79989	74.539	118.503	24.3487	9.41697	13.3132	80.2275	128.068	15.0175		blue	514.972		0
MSTRG.34085	Cg7g019040	AT1G70505			11.8331	7.79989	74.539	118.503	24.3487	9.41697	13.3132	80.2275	128.068	15.0175		blue	514.972		0
MSTRG.34085	Cg7g019050	AT1G23400			11.8331	7.79989	74.539	118.503	24.3487	9.41697	13.3132	80.2275	128.068	15.0175		blue	514.972		0
MSTRG.41308	Cg9g019470	AT3G24570			50.1645	43.1209	1073.17	1204.58	19.7188	57.0148	36.9763	709.298	794.441	14.6451		blue	514.068		0
MSTRG.6308	Cg2g011520	AT5G59440			35.6499	32.9649	9.39696	4.82954	28.8975	36.1628	39.3601	9.40765	3.90672	28.5658		blue	514.061		0
MSTRG.27638	Cg6g000230	AT3G59470			3.2602	3.37283	106.068	143.653	15.0109	4.65356	2.80303	72.2681	102.351	15.2433		blue	514.059		0
MSTRG.15148	Cg3g016730	AT1G44130			3.06162	2.39617	157.403	122.067	22.7794	2.48718	3.0468	114.496	156.784	35.4006		blue	513.379		0
MSTRG.32063	Cg7g006920	AT5G04250			12.2936	5.34641	377.744	319.089	89.8418	8.22855	7.44597	265.271	415.328	65.2809		blue	513.157		0
MSTRG.20175	Cg4g023250	AT4G27745			4.34892	4.0271	68.4008	50.1753	2.82532	3.55784	4.55561	42.9581	58.3081	4.79981		blue	512.924		0
MSTRG.34397	Cg7g022390	AT2G38760			9.71582	8.59324	51.2252	49.4809	17.8043	6.90885	14.8285	56.3459	55.2929	17.6198		blue	512.224		0
MSTRG.14997	Cg3g015520	AT1G22050			22.5536	19.3353	696.915	596.187	116.169	26.5615	17.7126	790.732	708.089	69.8185		blue	511.545		0
MSTRG.34665	Cg8g000670	AT4G35240			7.23078	4.28282	66.8474	55.7848	23.1247	7.46275	8.09769	64.9525	71.9655	9.02215		blue	511.303		1
MSTRG.34665	Cg8g000680	AT2G17080			7.23078	4.28282	66.8474	55.7848	23.1247	7.46275	8.09769	64.9525	71.9655	9.02215		blue	511.303		1
MSTRG.33470	Cg7g015030	AT1G13220			76.69	41.2034	640.16	1048.89	145.781	63.9313	43.7136	935.871	1105.59	90.7398		blue	511.042		0
MSTRG.22757	Cg5g015670	AT3G14720			48.2769	22.6442	280.724	405.457	83.6461	40.4973	48.4323	384.902	366.57	83.3919		blue	510.456		0
MSTRG.16415	Cg4g001080	AT4G31770			65.035	51.2383	240.31	222.747	46.2396	54.606	58.5687	224.788	307.687	89.0733		blue	510.327		0
MSTRG.36648	Cg8g013620	AT2G27350			32.7658	14.4014	296.957	317.862	95.1623	26.8353	15.9477	374.489	396.051	58.499		blue	510.196		0
MSTRG.36648	Cg8g013630	AT2G27370			32.7658	14.4014	296.957	317.862	95.1623	26.8353	15.9477	374.489	396.051	58.499		blue	510.196		0
MSTRG.36648	Cg8g013640	AT5G22350			32.7658	14.4014	296.957	317.862	95.1623	26.8353	15.9477	374.489	396.051	58.499		blue	510.196		0
MSTRG.39424	Cg9g010980	AT4G13710			70.1732	83.3864	3561.05	6377.64	168.672	115.929	149.12	4113.27	4668.47	79.1378		blue	509.609		0
MSTRG.34192	Cg7g020700	AT1G69830			4.8319	2.47594	44.2793	61.1326	15.045	4.63865	5.60741	54.7858	76.0542	5.15237		blue	509.449		0
MSTRG.5668	Cg2g007730	AT5G40600			7.3009	4.14154	113.27	115.208	42.6671	8.14527	4.47214	103.303	151.361	21.7028		blue	509.448		0
MSTRG.13164	Cg3g004970	AT5G04990			31.6893	20.1644	392.091	324.199	15.5366	21.2494	23.3299	223.169	380.328	41.1407		blue	509.108		0
MSTRG.13164	Cg3g004980	AT5G04980			31.6893	20.1644	392.091	324.199	15.5366	21.2494	23.3299	223.169	380.328	41.1407		blue	509.108		0
MSTRG.3134		AT1G75950	ASK1/ASK1		15.987	7.44281	41.5081	37.4689	10.4742	8.0229	10.7415	43.359	40.2562	13.0628		blue	509.05		1
MSTRG.3237	Cg1g022200	AT1G78915			2.03962	1.23077	25.6179	31.4445	8.96771	2.36352	2.5672	20.6749	22.9423	4.062		blue	508.589		0
MSTRG.33168	Cg7g012830	AT5G16650			25.4296	25.0956	182.498	251.812	7.79521	26.4633	25.8316	127.504	215.964	11.721		blue	508.434		0
MSTRG.32118	Cg7g007310	AT3G54880			10.0541	16.6024	326.26	265.176	10.1464	12.6355	25.0574	356.27	318.794	20.7413		blue	507.937		0
MSTRG.16778	Cg4g003770	AT4G32750			37.7353	25.437	469.92	397.197	20.7018	30.9898	29.072	395.049	314.566	16.622		blue	506.84		0
MSTRG.25771	Cg5g031240	AT1G55340			12.9669	19.7399	1023.06	826.092	119.369	19.7793	21.6058	1123.99	1013.94	123.135		blue	506.816		0
MSTRG.25771	Cg5g031240	AT3G03880			12.9669	19.7399	1023.06	826.092	119.369	19.7793	21.6058	1123.99	1013.94	123.135		blue	506.816		0
MSTRG.46401		ATCG00670			1.56889	0.724388	6.55135	5.06473	1.75247	1.63292	0.95649	6.00759	5.62787	1.43859		blue	506.687		0
MSTRG.17757	Cg4g009110	AT2G19520			290.728	175.906	1109.59	1767.68	194.754	242.35	203.567	1169.12	1900.97	328.692		blue	506.546		0
MSTRG.18549	Cg4g012450	AT1G11910			161.484	113.508	657.24	896.727	39.1746	111.802	139.767	799.826	720.153	112.341		blue	505.63		1
MSTRG.18446	Cg4g011990	AT3G17850			18.2262	5.72333	81.5613	60.7866	18.8057	15.4867	12.2439	75.7998	72.9318	15.4005		blue	505.536		0
MSTRG.6231	Cg2g011200	AT5G40870			61.7374	39.7715	999.991	1256.98	177.645	60.6323	54.071	1263.82	1738.76	177.779		blue	505.123		0
MSTRG.38772	Cg9g007240	AT3G04620			0.981585	0.177525	3901.04	3167.75	7.57363	0.159003	0.0366654	3038.44	2469.9	9.49856		blue	504.783		0
MSTRG.38772	Cg9g007290	AT3G04620			0.981585	0.177525	3901.04	3167.75	7.57363	0.159003	0.0366654	3038.44	2469.9	9.49856		blue	504.783		0
MSTRG.33836	Cg7g017550	AT1G24360			185.373	186.52	544.597	481.97	153.785	202.669	215.078	519.494	468.615	172.487		blue	504.399		0
MSTRG.28986	Cg6g007610	AT5G16660			20.7779	14.138	107.598	128.957	39.7969	20.0272	17.1141	91.4842	92.5748	34.1327		blue	504.272		0
MSTRG.28986	Cg6g007620	AT5G16680			20.7779	14.138	107.598	128.957	39.7969	20.0272	17.1141	91.4842	92.5748	34.1327		blue	504.272		0
MSTRG.3057	Cg1g021400	AT1G53750			277.503	205.277	592.832	834.324	233.909	212.426	210.36	602.953	919.75	245.622		blue	504.093		0
MSTRG.35318	Cg8g005290	AT3G19090			0.477953	0.553166	324.37	473.324	29.9263	0.936681	0.301173	208.209	449.545	22.5812		blue	503.832		0
MSTRG.117	Cg1g000640	AT4G35560			3.34342	2.11367	143.916	139.729	25.4418	4.07582	2.87131	159.708	216.949	8.76777		blue	503.137		0
MSTRG.38607	Cg9g006360	AT3G22850			112.458	153.483	1324.98	1000.57	132.396	139.241	207.485	908.499	1171.08	283.875		blue	502.747		0
MSTRG.35404	Cg8g006090	AT2G23460			4.66736	1.33274	64.7997	64.8575	10.5107	2.32749	2.10998	42.2004	46.2619	11.4858		blue	502.354		0
MSTRG.29368	Cg6g010200	AT3G08860			11.4442	7.28862	45.8525	51.6862	8.19958	11.7964	10.9199	51.1558	71.7516	9.57099		blue	502.271		0
MSTRG.29368	Cg6g010210	AT3G14160			11.4442	7.28862	45.8525	51.6862	8.19958	11.7964	10.9199	51.1558	71.7516	9.57099		blue	502.271		0
MSTRG.3779	Cg1g024420	AT5G63840			108.669	53.4001	321.911	410.58	55.5778	88.6341	79.3254	371.079	315.141	88.2625		blue	502.115		0
MSTRG.37955	Cg9g001470	AT5G49400			78.1855	55.5448	283.109	208.722	60.5793	67.9217	56.5701	224.048	235.96	76.3429		blue	502.053		0
MSTRG.34172	Cg7g020470	AT1G59720			10.5159	6.3075	66.8168	68.0609	7.67601	9.33887	8.45775	54.1187	45.0664	5.51446		blue	501.831		0
MSTRG.1994	Cg1g014690	AT4G33870			3.03601	0.483969	4477.54	8756.76	24.3711	0.81839	0.581937	5183.93	6909.72	67.5873		blue	501.618		0
MSTRG.30404	Cg6g017700	AT2G40820			44.4388	34.997	238.299	354.498	14.129	52.2823	47.7728	303.284	410.593	26.9197		blue	501.606		0
MSTRG.35665	Cg8g007830	AT2G21520			183.129	120.311	579.828	822.692	207.942	187.38	157.079	544.604	874.178	280.435		blue	501.438		0
MSTRG.11637	Cg2g043020	AT1G28960			16.0711	18.8656	115.62	102.596	16.9649	17.4342	22.3503	133.547	135.383	27.8565		blue	501.334		0
MSTRG.11637	Cg2g043030				16.0711	18.8656	115.62	102.596	16.9649	17.4342	22.3503	133.547	135.383	27.8565		blue	501.334		0
MSTRG.11637	Cg2g043040	AT1G28960			16.0711	18.8656	115.62	102.596	16.9649	17.4342	22.3503	133.547	135.383	27.8565		blue	501.334		0
MSTRG.11637	Cg2g043050	AT1G28960			16.0711	18.8656	115.62	102.596	16.9649	17.4342	22.3503	133.547	135.383	27.8565		blue	501.334		0
MSTRG.38782	Cg9g007310				0.0239555	0	47.1185	81.9629	1.09267	0	0	44.5594	55.8645	1.77906		blue	500.901		0
MSTRG.1613	Cg1g012100	AT3G04470			173.816	62.3483	553.902	903.833	101.573	142.376	79.8866	773.029	850.666	80.8339		blue	500.31		0
MSTRG.5812	Cg2g008480	AT1G06230			17.92	10.8698	38.5559	48.2555	14.6547	18.8766	16.1488	35.7134	37.8388	13.5219		blue	500.295		0
MSTRG.5812	Cg2g008490	AT1G06240			17.92	10.8698	38.5559	48.2555	14.6547	18.8766	16.1488	35.7134	37.8388	13.5219		blue	500.295		0
MSTRG.30837	Cg6g023410	AT5G14930			18.9499	6.74142	81.7403	66.6968	13.1793	12.5587	10.2917	77.2088	64.9795	20.3059		blue	499.841		0
MSTRG.30837	Cg6g023420	AT3G01380			18.9499	6.74142	81.7403	66.6968	13.1793	12.5587	10.2917	77.2088	64.9795	20.3059		blue	499.841		0
MSTRG.1676	Cg1g012320	AT2G20020			8.77379	3.60169	66.9672	54.5286	13.9576	8.59849	6.11891	69.7045	82.2617	3.22833		blue	499.774		0
MSTRG.11188	Cg2g039530	AT2G34660			24.6565	16.6912	151.486	157.6	14.44	28.3867	24.2971	85.3668	145.882	21.6518		blue	499.618		0
MSTRG.11786	Cg2g044220	AT5G46400			10.3912	4.84223	31.9928	45.1078	8.3191	11.9858	8.3266	29.7295	41.2794	15.9456		blue	499.536		0
MSTRG.5671	Cg2g007630	AT5G14420			33.0798	21.5785	440.331	644.946	118.19	27.4179	22.9905	426.861	768.609	107.552		blue	499.336		0
MSTRG.5671	Cg2g007640	AT5G14410			33.0798	21.5785	440.331	644.946	118.19	27.4179	22.9905	426.861	768.609	107.552		blue	499.336		0
MSTRG.12029	Cg2g046020	AT4G12570			8.47129	8.06931	47.06	46.4258	20.8529	12.2737	14.3356	48.2801	52.7629	20.5557		blue	499.27		0
MSTRG.12029	Cg2g046030	AT4G12560			8.47129	8.06931	47.06	46.4258	20.8529	12.2737	14.3356	48.2801	52.7629	20.5557		blue	499.27		0
MSTRG.12029	Cg2g046040	AT4G12570			8.47129	8.06931	47.06	46.4258	20.8529	12.2737	14.3356	48.2801	52.7629	20.5557		blue	499.27		0
MSTRG.12029	Cg2g046050	AT4G12560			8.47129	8.06931	47.06	46.4258	20.8529	12.2737	14.3356	48.2801	52.7629	20.5557		blue	499.27		0
MSTRG.40641	Cg9g017200	AT3G10210			33.2894	29.2366	185.495	157.181	29.6257	32.4406	38.7043	119.1	138.578	38.0636		blue	499.159		0
MSTRG.40641	Cg9g017210				33.2894	29.2366	185.495	157.181	29.6257	32.4406	38.7043	119.1	138.578	38.0636		blue	499.159		0
MSTRG.26035	Cg5g033340	AT5G43990			15.9788	8.00529	104.224	148.192	34.0514	16.4636	12.1542	116.792	186.5	25.332		blue	498.879		0
MSTRG.42509	Cg9g026040	AT5G51830			28.048	26.6803	557.359	596.013	76.9778	30.0663	40.8306	679.977	835.744	162.259		blue	498.797		1
MSTRG.28758	Cg6g006390	AT3G54140			6.5716	4.17795	203.321	223.378	34.6142	4.05263	4.11405	144.979	216.198	74.92		blue	497.889		1
MSTRG.7381	Cg2g016030	AT1G05620			15.9697	16.9462	108.918	87.1007	29.6418	19.0023	28.6521	81.2325	111.385	32.0305		blue	497.184		0
MSTRG.9722	Cg2g028920	AT1G14730			29.3064	20.6026	72.3831	84.2285	10.6101	23.5374	20.8203	63.0666	67.5051	15.9646		blue	496.583		0
MSTRG.9722	Cg2g029000	AT2G01820			29.3064	20.6026	72.3831	84.2285	10.6101	23.5374	20.8203	63.0666	67.5051	15.9646		blue	496.583		0
MSTRG.26173	Cg5g034470	AT5G09500			1021.85	1204.68	115.854	64.0409	821.32	1085.51	840.688	103.699	91.476	1007.64		blue	496.4		0
MSTRG.28426	Cg6g004390	AT3G06040			124.598	110.677	10.4287	12.5085	98.4384	129.18	131.721	9.42222	22.3019	107.86		blue	495.734		0
MSTRG.21070	Cg5g004840	AT3G47990			45.4481	20.5952	392.935	297.764	27.9746	36.3715	32.0002	361.732	293.856	29.3585		blue	495.491		0
MSTRG.42715	Cg9g027630	AT4G21190			21.1932	18.7765	327.342	464.165	42.5175	20.8542	24.0339	456.708	604.32	38.4174		blue	495.356		0
MSTRG.42715	Cg9g027640	AT5G37990			21.1932	18.7765	327.342	464.165	42.5175	20.8542	24.0339	456.708	604.32	38.4174		blue	495.356		0
MSTRG.20691	Cg5g001930				2.52625	3.5833	153.923	200.443	10.4718	5.61655	12.7613	139.047	266.775	19.9148		blue	495.306		1
MSTRG.17517	Cg4g008190	AT2G26890			42.6458	22.4486	203.541	207.26	98.5149	35.5504	25.8153	179.435	223.612	72.304		blue	494.589		0
MSTRG.17517	Cg4g008200	AT1G03390			42.6458	22.4486	203.541	207.26	98.5149	35.5504	25.8153	179.435	223.612	72.304		blue	494.589		0
MSTRG.17517	Cg4g008210	AT2G25670			42.6458	22.4486	203.541	207.26	98.5149	35.5504	25.8153	179.435	223.612	72.304		blue	494.589		0
MSTRG.14774	Cg3g014050	AT2G01710			15.4408	11.5479	63.9049	78.1011	5.54572	16.3908	16.2536	46.5598	60.2916	8.69037		blue	494.524		0
MSTRG.17286	Cg4g006610	AT2G26070			4.1852	2.87594	61.6962	48.1906	13.6301	5.19569	4.07259	52.9347	46.6944	12.2079		blue	494.378		0
MSTRG.17286	Cg4g006620	AT5G11850			4.1852	2.87594	61.6962	48.1906	13.6301	5.19569	4.07259	52.9347	46.6944	12.2079		blue	494.378		0
MSTRG.33031	Cg7g012180	AT1G30540			29.259	18.4162	214.493	278.53	18.6923	27.4892	24.8424	127.329	251.986	33.6636		blue	494.363		0
MSTRG.15006	Cg3g015600	AT4G08550			33.9653	12.7173	242.711	371.999	69.1867	29.0725	15.5549	179.041	315.512	46.1015		blue	493.732		0
MSTRG.6255	Cg2g011390	AT5G40840			11.3107	6.15511	264.712	371.437	7.70781	9.63209	6.32925	165.217	374.672	22.9541		blue	492.909		0
MSTRG.6255	Cg2g011400	AT5G20090			11.3107	6.15511	264.712	371.437	7.70781	9.63209	6.32925	165.217	374.672	22.9541		blue	492.909		0
MSTRG.10232	Cg2g032730	AT1G09270			76.7653	43.5229	439.599	691.936	146.596	74.4473	64.583	520.872	811.691	138.735		blue	491.839		0
MSTRG.10232	Cg2g032740	AT1G09280			76.7653	43.5229	439.599	691.936	146.596	74.4473	64.583	520.872	811.691	138.735		blue	491.839		0
MSTRG.10232	Cg2g032750	AT1G09300			76.7653	43.5229	439.599	691.936	146.596	74.4473	64.583	520.872	811.691	138.735		blue	491.839		0
MSTRG.15861	Cg3g023140	AT2G21520			14.4538	7.34334	50.0556	51.0765	9.96369	12.2496	10.5884	43.1732	35.823	14.0251		blue	491.692		0
MSTRG.37542	Cg8g023180	AT5G59140			109.096	130.088	561.424	511.08	113.978	106.096	129.443	653.602	672.421	178.104		blue	491.381		0
MSTRG.38424	Cg9g005030	AT5G19320			242.251	155.201	513.65	764.773	141.29	221.004	216.432	521.26	660.43	201.409		blue	491.374		0
MSTRG.9965		AT1G61800			9.66066	7.07875	0.944701	0.746037	7.66604	7.69542	7.65878	2.07165	1.0693	7.89937		blue	491.131		0
MSTRG.23193	Cg5g017630	AT1G79080			5.97192	3.88864	36.0134	31.8928	5.63756	4.90959	4.97821	43.8078	43.1133	5.26061		blue	490.751		0
MSTRG.33402	Cg7g014530	AT3G25860	LTA2		191.792	103.653	347.068	498.142	149.282	145.085	168.092	424.014	495.505	180.477		blue	490.308		0
MSTRG.35397	Cg8g005940				32.2826	24.5222	224.993	165.074	19.7014	36.0495	44.9853	165.653	174.939	25.5738		blue	490.058		0
MSTRG.41737	Cg9g021670	AT3G57520			4.7577	3.07759	313.919	273.385	15.9828	4.92073	9.35201	156.567	301.353	27.7628		blue	489.918		1
MSTRG.10401	Cg2g033880	AT1G71010			18.23	5.50206	355.514	297.226	40.9035	20.1251	8.63199	214.241	234.769	37.5761		blue	489.563		0
MSTRG.31999		AT3G54960			40.8547	29.2723	113.053	100.342	28.0862	37.3641	40.3368	91.5962	85.5618	36.3799		blue	488.578		0
MSTRG.42036	Cg9g023400	AT5G04620			46.4385	31.1553	154.756	137.95	28.8587	46.2214	46.9038	139.595	131.353	16.6069		blue	488.168		0
MSTRG.25076	Cg5g026190	AT3G59660			5.46469	2.88272	32.7374	54.5503	7.07719	4.70793	5.09779	38.4505	62.9323	8.63944		blue	487.936		0
MSTRG.25076	Cg5g026220	AT3G59660			5.46469	2.88272	32.7374	54.5503	7.07719	4.70793	5.09779	38.4505	62.9323	8.63944		blue	487.936		0
MSTRG.26871	Cg5g039650	AT2G46900			60.5928	28.2323	400.741	482.969	161.322	51.7634	33.7245	418.787	599.463	163.981		blue	487.755		0
MSTRG.7356	Cg2g015840	AT2G31890			45.5436	25.9312	110.924	135.269	24.35	43.0641	31.0906	111.539	140.405	8.08999		blue	487.673		0
MSTRG.5707	Cg2g007880	AT5G17770			10.7419	4.38976	75.2068	81.4146	7.47858	6.02272	7.29627	102.912	111.1	8.98123		blue	487.628		0
MSTRG.7448	Cg2g016600	AT3G59820			47.9753	17.0515	121.872	169.882	53.3924	37.0475	24.7177	124.346	173.382	64.4519		blue	487.235		0
MSTRG.7448	Cg2g016610	AT3G59820			47.9753	17.0515	121.872	169.882	53.3924	37.0475	24.7177	124.346	173.382	64.4519		blue	487.235		0
MSTRG.5423	Cg2g005980	AT2G30050			48.6997	40.2475	125.168	174.184	57.2692	48.1123	55.6937	153.46	141.306	55.8656		blue	487.11		0
MSTRG.5423	Cg2g005990	AT3G01330			48.6997	40.2475	125.168	174.184	57.2692	48.1123	55.6937	153.46	141.306	55.8656		blue	487.11		0
MSTRG.5423	Cg2g006000	AT5G14970			48.6997	40.2475	125.168	174.184	57.2692	48.1123	55.6937	153.46	141.306	55.8656		blue	487.11		0
MSTRG.33248	Cg7g013450	AT3G18620			11.3364	5.7693	48.5077	80.5	13.099	10.1197	9.62019	60.1491	89.3166	19.3265		blue	486.729		0
MSTRG.33248	Cg7g013460	AT3G19780			11.3364	5.7693	48.5077	80.5	13.099	10.1197	9.62019	60.1491	89.3166	19.3265		blue	486.729		0
MSTRG.38960	Cg9g008330	AT3G23340			37.1851	23.0803	106.8	114.211	42.2658	40.6371	35.1365	118.453	149.85	54.1989		blue	486.716		0
MSTRG.38960	Cg9g008340	AT5G28850			37.1851	23.0803	106.8	114.211	42.2658	40.6371	35.1365	118.453	149.85	54.1989		blue	486.716		0
MSTRG.5084	Cg2g003460	AT1G61000			60.7612	38.6222	467.288	894.217	107.529	45.777	34.7185	561.984	715.294	116.645		blue	486.39		1
MSTRG.29641	Cg6g012510	AT3G57910			12.7314	8.1367	287.777	218.93	25.9321	9.30497	8.23753	284.15	371.014	19.3294		blue	486.356		0
MSTRG.25158	Cg5g026970	AT2G43560			3.14035	7.78252	298.156	245.492	1.0618	8.09771	34.5622	190.329	200.205	1.24879		blue	486.224		1
MSTRG.17867	Cg4g009740	AT3G15350			31.0292	15.2365	307.234	390.565	93.1391	32.8031	24.3984	199.291	412.103	38.0354		blue	486.219		0
MSTRG.21239	Cg5g006100	AT5G50230			31.4464	11.9345	153.203	174.061	36.7842	24.8867	14.9556	105.751	120.984	42.109		blue	486.201		0
MSTRG.37256	Cg8g021220	AT1G07870			3.62587	0.594772	4232.13	3250.86	4.7859	1.01261	0.523336	4763.73	4158.98	6.7094		blue	485.957		0
MSTRG.38578	Cg9g006150	AT1G03070			0.262198	0.583233	358.512	274.591	33.9685	0.755036	1.25541	358.802	455.578	54.151		blue	485.7		0
MSTRG.29626	Cg6g012630	AT5G13020			25.4337	12.2118	227.87	306.026	104.075	17.9594	14.3552	219	356.144	55.7162		blue	485.448		0
MSTRG.43744	CgUng002420	AT3G25800			53.6911	39.589	324.413	530.508	28.531	62.6837	54.8128	274	400.788	59.6668		blue	485.031		0
MSTRG.43744	CgUng002430	AT3G18440			53.6911	39.589	324.413	530.508	28.531	62.6837	54.8128	274	400.788	59.6668		blue	485.031		0
MSTRG.31535	Cg7g002690	AT2G40400			6.46603	3.06559	61.7744	49.2896	5.26414	5.59648	6.37547	50.5862	41.2086	11.4126		blue	484.232		0
MSTRG.30058	Cg6g014850	AT5G06260			17.0363	11.6431	121.524	235.313	17.0282	18.9097	18.0427	144.511	217.392	27.5876		blue	484.204		0
MSTRG.2827	Cg1g019870	AT1G80670			7.6315	4.27848	17.4634	16.3909	7.05078	5.73913	4.92013	18.8137	15.9931	5.97239		blue	484.187		0
MSTRG.2827	Cg1g019910	AT1G80670			7.6315	4.27848	17.4634	16.3909	7.05078	5.73913	4.92013	18.8137	15.9931	5.97239		blue	484.187		0
MSTRG.20505	Cg5g000620	AT5G41960			9.61016	14.2811	357.414	246.777	54.7876	9.61969	15.0064	240.736	302.368	57.8503		blue	483.552		0
MSTRG.29088	Cg6g008290	AT4G23470			35.5165	36.3506	407.023	356.048	113.376	27.9489	42.86	383.735	484.111	149.139		blue	482.808		0
MSTRG.29630	Cg6g012390	AT2G38560			0.168972	0.0875188	454.052	441.556	21.6124	0.0507874	0	273.698	287.789	34.0882		blue	482.517		0
MSTRG.29729	Cg6g013310	AT3G58500			197.943	174.534	679.878	964.705	169.336	237.091	239.689	704.063	1118.31	281.486		blue	482.386		1
MSTRG.10931	Cg2g037380	AT1G31040			12.4471	8.8349	47.5468	63.3261	1.21633	12.888	12.0079	42.9094	52.8037	0.681997		blue	481.384		0
MSTRG.6180	Cg2g010900	AT3G27050			69.1676	76.123	517.455	513.795	32.8148	49.3015	69.3154	466.502	773.253	76.7343		blue	481.361		0
MSTRG.2476	Cg1g017780	AT4G33870			8.97495	2.09852	539.122	474.877	7.24398	2.71221	1.36947	298.058	345.094	15.1286		blue	480.939		1
MSTRG.27522	Cg5g044820	AT1G80770			71.4315	40.5342	157.817	142.139	67.2984	55.9106	40.2141	170.994	181.974	59.094		blue	480.633		0
MSTRG.18995	Cg4g015100	AT5G56790			13.4043	10.27	30.6051	35.7663	14.5297	10.6995	11.3371	37.5785	31.6503	11.7698		blue	480.254		0
MSTRG.18995	Cg4g015110	AT4G29540			13.4043	10.27	30.6051	35.7663	14.5297	10.6995	11.3371	37.5785	31.6503	11.7698		blue	480.254		0
MSTRG.8375	Cg2g021530	AT3G13682			24.8277	9.47795	146.605	140.24	28.8107	18.4981	11.4897	90.4085	182.444	21.0286		blue	479.92		0
MSTRG.43510	CgUng001330	AT5G35460			24.1998	17.0783	166.235	156.315	39.441	19.0813	25.5733	119.399	153.809	69.1792		blue	479.751		0
MSTRG.31981	Cg7g006530	AT2G39220			56.1673	21.4137	287.103	246.359	39.1136	35.8658	33.1227	307.824	232.171	36.7725		blue	479.523		1
MSTRG.38149	Cg9g002970	AT5G49020			41.0981	23.0937	134.643	140.884	13.8206	39.2167	23.0501	98.0522	105.445	25.0798		blue	479.119		0
MSTRG.34021	Cg7g019790	AT1G24040			16.1082	14.0196	86.896	80.6122	11.2486	16.3085	15.5452	75.7892	59.1313	8.44963		blue	478.899		0
MSTRG.30229	Cg6g016080	AT3G09970			49.5229	50.4138	176.894	193.935	74.2151	62.3632	65.8067	197.752	254.136	91.2842		blue	478.752		0
MSTRG.39786		AT2G19790			3.00513	1.88218	36.4026	27.2551	1.96233	2.50488	1.97678	22.6082	24.0105	2.09428		blue	478.333		0
MSTRG.18791	Cg4g014250	AT2G04220			11.8166	6.70386	89.272	171.197	9.21497	10.7838	8.53559	93.8779	159.968	17.1672		blue	478.073		0
MSTRG.31116	Cg6g025570	AT3G29200			110.765	98.7832	27.7607	27.2195	120.239	125.806	119.804	37.9214	34.1957	129.506		blue	478.061		0
MSTRG.31116	Cg6g025580	AT5G15350			110.765	98.7832	27.7607	27.2195	120.239	125.806	119.804	37.9214	34.1957	129.506		blue	478.061		0
MSTRG.26266		AT3G63240			10.4028	5.12767	36.2197	45.7185	1.11254	5.16145	5.12438	24.1185	37.3292	2.59314		blue	477.928		0
MSTRG.16419	Cg4g001110	AT4G33650			8.67274	5.41307	35.2501	49.4778	8.89526	7.06476	9.55814	27.1569	37.2174	13.4692		blue	477.75		0
MSTRG.11979	Cg2g045740	AT3G20300			2.224	0.671147	279.534	520.517	11.1622	1.25253	0.536263	232.01	429.376	12.4783		blue	477.24		0
MSTRG.15932	Cg3g023650	AT4G16310			12.5994	3.82374	55.252	49.1079	20.5592	10.4596	5.32259	56.3046	65.4049	20.2336		blue	477.079		0
MSTRG.11994	Cg2g045840	AT3G01435			91.462	115.526	38.7134	14.5621	82.1058	90.4114	93.8144	27.6278	17.7981	80.1614		blue	476.699		0
MSTRG.39846	Cg9g014070	AT1G14780			9.74669	6.58409	35.4752	30.8248	16.1727	8.98211	9.2763	36.3188	34.8799	13.8383		blue	476.695		0
MSTRG.1467		AT1G75010			5.12977	2.65849	18.0551	15.3609	7.04307	5.1936	5.2694	19.2416	19.7465	7.01369		blue	476.659		0
MSTRG.35306	Cg8g005310	AT1G49520			18.571	9.00513	177.219	126.128	26.1083	13.8326	9.44617	185.284	183.989	26.2263		blue	476.652		0
MSTRG.31719	Cg7g004310				0	0.0479041	2354.23	1798.81	9.81282	0	0	1179.35	1763.89	18.4127		blue	476.047		0
MSTRG.38509	Cg9g005600	AT4G14870			12.7397	28.2195	138.405	130.479	7.30848	11.9138	35.2103	134.235	117.18	10.6197		blue	475.955		0
MSTRG.10719	Cg2g035710	AT1G15080			8.48696	8.25989	95.9071	66.5293	7.99821	10.3665	9.41573	95.8723	95.057	7.21858		blue	475.858		0
MSTRG.10719	Cg2g035720	AT2G01180			8.48696	8.25989	95.9071	66.5293	7.99821	10.3665	9.41573	95.8723	95.057	7.21858		blue	475.858		0
MSTRG.10719	Cg2g035720	AT3G02600			8.48696	8.25989	95.9071	66.5293	7.99821	10.3665	9.41573	95.8723	95.057	7.21858		blue	475.858		0
MSTRG.7781	Cg2g018580	AT1G05120			20.2974	11.1448	248.187	490.814	55.4198	16.9216	14.0948	273.788	401.591	55.414		blue	475.265		0
MSTRG.34062	Cg7g020120	AT1G70100			14.2768	8.20637	374.3	551.072	10.8679	12.5875	12.4513	401.877	740.633	27.529		blue	475.142		0
MSTRG.10432	Cg2g034100	AT1G15020			22.9121	11.0114	57.0849	64.2122	18.8664	22.1909	16.0091	74.0464	72.7202	25.2613		blue	474.445		0
MSTRG.11859	Cg2g044800	AT1G30010			13.7164	5.00485	43.7301	41.7467	10.4365	11.9728	7.25097	33.1534	30.7705	8.95771		blue	474.425		0
MSTRG.38050	Cg9g002140	AT3G06780			2.49225	3.40309	19.011	15.3729	2.55661	2.79008	3.4515	12.7141	13.5033	4.10995		blue	473.987		0
MSTRG.10943	Cg2g037520	AT4G19950			49.9612	43.8635	881.914	669.961	65.7027	45.343	52.9048	1003.71	1017.75	78.7539		blue	472.673		0
MSTRG.20050	Cg4g022570	AT4G28025			10.3317	6.63466	73.6989	107.305	0.835709	10.9464	11.8511	74.6092	133.759	1.48764		blue	472.513		0
MSTRG.20381	Cg4g024890	AT2G25620			2.30065	2.16967	71.813	57.7552	0.283333	3.12861	5.4116	49.934	43.3484	2.48467		blue	472.358		1
MSTRG.467	Cg1g004020	AT3G50690			19.8199	10.236	242.585	154.153	29.6774	16.2089	12.2197	218.021	234.118	24.4815		blue	472.343		0
MSTRG.467	Cg1g004030	AT3G50685			19.8199	10.236	242.585	154.153	29.6774	16.2089	12.2197	218.021	234.118	24.4815		blue	472.343		0
MSTRG.467	Cg1g004040	AT5G49610			19.8199	10.236	242.585	154.153	29.6774	16.2089	12.2197	218.021	234.118	24.4815		blue	472.343		0
MSTRG.467	Cg1g004050				19.8199	10.236	242.585	154.153	29.6774	16.2089	12.2197	218.021	234.118	24.4815		blue	472.343		0
MSTRG.467	Cg1g004060	AT5G07610			19.8199	10.236	242.585	154.153	29.6774	16.2089	12.2197	218.021	234.118	24.4815		blue	472.343		0
MSTRG.467	Cg1g004070	AT4G34440			19.8199	10.236	242.585	154.153	29.6774	16.2089	12.2197	218.021	234.118	24.4815		blue	472.343		0
MSTRG.37074	Cg8g019570	AT5G60800			17.3999	23.1996	259.555	170.856	36.9001	31.4325	33.9107	210.838	209.165	30.4219		blue	472.227		0
MSTRG.30315	Cg6g016750	AT1G79450			12.3003	12.4784	147.611	180.905	63.4631	19.746	29.2007	148.855	198.471	69.4161		blue	472.172		1
MSTRG.37480	Cg8g022660	AT5G59460			151.336	149.908	1088.63	902.794	304.253	148.565	127.853	1150.19	1410.83	285.45		blue	471.499		0
MSTRG.41378	Cg9g019770				24.365	21.5357	4.35488	0.063884	15.9498	21.6741	18.3646	1.98406	0.543203	18.2145		blue	470.763		0
MSTRG.37278	Cg8g020810	AT3G09690			1.78228	2.45965	49.7592	43.8308	3.70197	5.55057	7.13842	57.3925	70.2124	6.46561		blue	470.51		1
MSTRG.17470	Cg4g007780	AT4G32440			3.5726	2.25141	50.4783	61.3626	7.00652	2.59651	3.63369	44.9334	36.3568	10.8245		blue	470.225		0
MSTRG.16276	Cg4g000030	AT4G31120			69.3425	43.3852	130.224	168.999	57.928	67.7334	62.429	120.16	183.334	51.7207		blue	469.648		0
MSTRG.11227	Cg2g039870	AT5G46150			4.57482	3.42453	95.962	108.983	38.5428	4.32515	5.35924	124.411	123.915	23.924		blue	468.429		0
MSTRG.14755	Cg3g013940	AT4G24520			49.611	26.3013	134.259	121.961	64.6964	43.1306	49.0312	112.494	151.72	61.0502		blue	468.271		1
MSTRG.796	Cg1g006630	AT5G67610			32.7264	14.9614	160.086	212.695	79.358	25.1757	15.8486	213.921	214.193	50.3213		blue	468.07		0
MSTRG.33344	Cg7g014280				33.2255	5.59492	119.677	82.7265	16.0635	20.0884	12.6949	97.0037	110.462	16.5616		blue	467.026		1
MSTRG.33344	Cg7g014290	AT5G08520			33.2255	5.59492	119.677	82.7265	16.0635	20.0884	12.6949	97.0037	110.462	16.5616		blue	467.026		1
MSTRG.18880	Cg4g014600	AT5G04840			75.7509	34.5776	399.195	271.265	69.6544	68.9931	45.483	266.03	356.422	61.9397		blue	466.759		0
MSTRG.42623	Cg9g027420	AT4G25680			137.24	141.376	920.208	801.068	195.493	125.933	123.674	1096.46	897.486	143.738		blue	466.749		0
MSTRG.18713	Cg4g013700	AT5G55760			27.3129	14.8211	77.7526	75.5965	9.1504	21.1086	15.5284	55.03	61.281	12.4003		blue	466.715		0
MSTRG.18713	Cg4g013710	AT1G21970			27.3129	14.8211	77.7526	75.5965	9.1504	21.1086	15.5284	55.03	61.281	12.4003		blue	466.715		0
MSTRG.11142	Cg2g039130	AT4G20900			0.505068	0.462348	48.9331	71.9603	4.53286	0.395288	0.57921	31.6689	46.5151	3.38516		blue	466.323		0
MSTRG.16156	Cg3g025330	AT1G20670			28.1173	13.7674	228.242	272.001	75.7061	26.0878	33.5011	138.505	267.754	61.6522		blue	465.893		1
MSTRG.38284	Cg9g004000	AT3G06270			68.9842	27.6036	561.981	770.989	49.3592	52.3308	39.7846	386.418	471.29	55.7443		blue	465.17		0
MSTRG.34269	Cg7g021340	AT5G15270			72.7997	33.6754	125.44	165.127	56.6255	52.1422	35.0811	133.754	134.756	50.4849		blue	465.103		0
MSTRG.14618	Cg3g012920				26.0408	11.613	123.724	94.6342	22.4158	22.5998	17.7749	121.309	153.779	31.6477		blue	464.892		0
MSTRG.14618	Cg3g012930	AT4G37680			26.0408	11.613	123.724	94.6342	22.4158	22.5998	17.7749	121.309	153.779	31.6477		blue	464.892		0
MSTRG.37553	Cg8g023250	AT3G46870			38.2671	26.254	189.071	200.15	72.3165	31.5019	27.9784	247.998	252.967	66.0247		blue	464.764		0
MSTRG.36927	Cg8g018380	AT1G08200			263.639	285.965	1871.46	1420.85	180.52	341.163	378.031	1894.74	2198.81	267.461		blue	464.699		0
MSTRG.8211	Cg2g020630				11.2997	9.29511	45.3343	58.6447	8.58504	16.04	18.8841	53.1922	70.909	19.7033		blue	464.63		0
MSTRG.8211	Cg2g020640	AT2G04270			11.2997	9.29511	45.3343	58.6447	8.58504	16.04	18.8841	53.1922	70.909	19.7033		blue	464.63		0
MSTRG.33229	Cg7g013250	AT3G19840			41.567	18.7397	222.888	379.638	117.029	28.9951	20.3931	269.467	331.556	61.6697		blue	464.553		0
MSTRG.32088	Cg7g007090	AT3G54850			9.66918	6.22019	176.075	338.204	21.7815	9.27273	7.92061	161.925	280.928	38.5355		blue	464.412		0
MSTRG.23983	Cg5g020550	AT1G48380			24.3494	18.2262	170.22	295.73	28.3121	22.9858	19.7352	200.585	349.589	19.667		blue	463.797		0
MSTRG.29635	Cg6g012430	AT2G38560			0	0.182711	368.789	449.685	42.0889	0.208295	0.0848562	222.068	286.046	56.2973		blue	463.551		0
MSTRG.13008	Cg3g004310	AT1G71190			70.4107	44.38	253.096	233.858	28.3017	48.7115	45.7754	200.395	169.095	43.6499		blue	463.454		0
MSTRG.12435	Cg3g001590	AT4G24330			90.3704	67.458	292.198	392.166	50.4029	75.6269	89.6708	390.213	350.046	124.104		blue	463.063		1
MSTRG.29410	Cg6g010550				16.4496	7.95746	76.0998	74.247	29.5823	14.4808	11.4948	72.1705	59.2337	9.09726		blue	462.983		1
MSTRG.29410	Cg6g010560	AT3G08760			16.4496	7.95746	76.0998	74.247	29.5823	14.4808	11.4948	72.1705	59.2337	9.09726		blue	462.983		1
MSTRG.29410	Cg6g010570	AT4G14103			16.4496	7.95746	76.0998	74.247	29.5823	14.4808	11.4948	72.1705	59.2337	9.09726		blue	462.983		1
MSTRG.33723	Cg7g016730	AT1G27980			3.46463	5.78366	157.926	190.452	20.3248	3.24257	5.41483	102.959	122.427	34.9479		blue	462.79		0
MSTRG.19669	Cg4g019260	AT1G72770			39.2682	19.2599	107.183	131.606	26.1356	44.0746	34.8656	112.472	172.546	36.0524		blue	462.772		0
MSTRG.6788	Cg2g013400	AT2G20635			51.4634	35.0745	159.636	291.733	23.3178	46.3396	42.8949	178.162	254.61	43.6156		blue	462.725		0
MSTRG.3053	Cg1g021360	AT1G15980			3.83429	2.44815	49.6518	35.0096	9.61414	3.12499	8.62405	46.1156	55.0039	10.2063		blue	462.53		1
MSTRG.8250	Cg2g020910	AT4G21705			49.5165	36.7409	509.085	540.17	205.253	48.1278	45.5057	539.237	782.082	138.463		blue	462.506		0
MSTRG.5330	Cg2g005250	AT2G32560			9.4809	2.57269	64.5541	52.0407	4.74797	6.79977	3.57728	36.9888	44.255	10.327		blue	462.457		0
MSTRG.35032	Cg8g003320	AT1G49870			18.2117	14.124	227.548	308.748	23.4687	15.8096	19.119	216.378	425.071	34.3163		blue	462.404		0
MSTRG.35032	Cg8g003330	AT4G33910			18.2117	14.124	227.548	308.748	23.4687	15.8096	19.119	216.378	425.071	34.3163		blue	462.404		0
MSTRG.15973	Cg3g024060	AT1G19980			57.5785	45.0645	353.913	472.627	28.3802	61.1306	58.228	216.772	384.731	7.73894		blue	462.198		0
MSTRG.1088	Cg1g008850	AT1G35670			89.1479	124.882	473.81	501.315	91.5576	97.5968	174.354	386.625	628.626	62.0215		blue	461.396		0
MSTRG.1088	Cg1g008850	AT4G09570			89.1479	124.882	473.81	501.315	91.5576	97.5968	174.354	386.625	628.626	62.0215		blue	461.396		0
MSTRG.21754	Cg5g009790	AT1G12710			10.8609	14.2337	808.646	498.722	15.5644	13.8576	18.124	515.628	616.509	6.59743		blue	460.68		0
MSTRG.27670	Cg6g000410	AT3G03330			15.9268	13.0768	227.573	198.778	19.7716	14.5499	15.8812	110.604	176.576	26.8091		blue	460.005		0
MSTRG.21984	Cg5g011770	AT1G18580			30.3057	12.834	362.765	278.701	72.0377	25.6453	16.9773	278.114	256.868	91.9345		blue	459.979		0
MSTRG.32170	Cg7g007680				30.4714	17.419	82.2787	140.144	32.8976	26.0117	22.529	111.911	139.747	44.7952		blue	459.966		0
MSTRG.5644	Cg2g007480	AT3G27530			5.32133	3.41178	72.1679	114.459	31.1183	5.72026	5.88708	65.4071	90.7571	21.8747		blue	459.364		0
MSTRG.5644	Cg2g007490	AT3G01640			5.32133	3.41178	72.1679	114.459	31.1183	5.72026	5.88708	65.4071	90.7571	21.8747		blue	459.364		0
MSTRG.23408	Cg5g018680	AT4G27680			51.6559	39.1752	149.372	215.665	46.6658	37.8282	33.127	121.92	229.175	60.1527		blue	459.211		1
MSTRG.29978		AT2G19790			3.76631	4.02491	20.9023	33.65	6.04935	4.10187	5.52251	17.9879	34.6349	4.95965		blue	459.085		0
MSTRG.42347		AT5G51460			14.5622	4.49142	73.256	122.364	5.71418	15.0902	6.63595	68.799	79.3385	6.34772		blue	458.98		0
MSTRG.39734	Cg9g012780	AT4G13670			3.78712	1.91854	21.2583	29.053	4.64646	2.2776	3.83207	30.1904	39.883	5.08587		blue	458.854		0
MSTRG.21600	Cg5g008700	AT1G62710			5.14288	10.1901	171.014	199.693	5.38419	10.6693	2.87756	85.9994	148.367	20.8219		blue	458.606		1
MSTRG.21600	Cg5g008710	AT1G62730			5.14288	10.1901	171.014	199.693	5.38419	10.6693	2.87756	85.9994	148.367	20.8219		blue	458.606		1
MSTRG.35220	Cg8g004620	AT4G34412			88.5465	113.847	16.8934	14.5325	77.6454	85.0609	91.9328	10.9673	16.6595	108.241		blue	458.222		0
MSTRG.3931	Cg1g025280	AT5G64600			13.5177	7.05464	24.2071	31.4683	8.34932	10.087	8.9453	32.0618	33.6571	7.72114		blue	458.128		0
MSTRG.434	Cg1g003730	AT4G36760			69.8737	60.7656	493.49	977.132	118.358	62.2279	109.965	605.237	955.593	132.373		blue	457.923		0
MSTRG.11910	Cg2g045170	AT1G05170			9.17201	3.38473	40.7744	48.5173	2.28273	8.54874	6.05219	33.6237	29.3891	4.81946		blue	457.591		0
MSTRG.30318	Cg6g016790	AT3G03210			15.1541	13.0156	575.618	439.928	40.5686	21.2726	15.6938	659.268	737.075	78.5792		blue	457.358		0
MSTRG.3115	Cg1g021590	AT1G16830			3.34933	0.978695	33.9235	24.5452	9.45659	2.78127	1.38059	31.9761	30.8803	7.79629		blue	457.34		0
MSTRG.35649	Cg8g007790	AT2G16370			53.8524	32.2007	124.295	147.169	17.8244	52.1227	47.6861	118.617	127.245	25.8903		blue	457.246		0
MSTRG.35649	Cg8g007800	AT5G11880			53.8524	32.2007	124.295	147.169	17.8244	52.1227	47.6861	118.617	127.245	25.8903		blue	457.246		0
MSTRG.35649	Cg8g007810				53.8524	32.2007	124.295	147.169	17.8244	52.1227	47.6861	118.617	127.245	25.8903		blue	457.246		0
MSTRG.46670		ATCG01310			0.310846	0.0794049	0.861277	1.3074	0.427866	0.402423	0.328811	1.05648	1.34357	0.287951		blue	456.992		0
MSTRG.35945	Cg8g008160	AT2G16440			83.0399	37.0773	193.189	315.282	41.9584	67.894	53.3956	213.478	258.105	94.1174		blue	456.985		0
MSTRG.15564	Cg3g020730	AT2G04940			10.1974	8.34581	177.182	135.91	60.5717	11.3073	11.5093	169.505	197.602	36.2002		blue	456.943		0
MSTRG.14586	Cg3g012630	AT3G50000			9.65169	4.49885	59.9074	71.4994	31.241	8.05342	6.33467	50.4223	66.9764	20.6315		blue	456.835		0
MSTRG.14586	Cg3g012630	AT5G67380			9.65169	4.49885	59.9074	71.4994	31.241	8.05342	6.33467	50.4223	66.9764	20.6315		blue	456.835		0
MSTRG.14586	Cg3g012640	AT5G43130			9.65169	4.49885	59.9074	71.4994	31.241	8.05342	6.33467	50.4223	66.9764	20.6315		blue	456.835		0
MSTRG.21100	Cg5g005030	AT3G62270			22.8622	17.5776	293.972	629.701	21.632	21.6092	21.5783	344.968	523.88	35.5169		blue	456.454		0
MSTRG.21100	Cg5g005040	AT5G62930			22.8622	17.5776	293.972	629.701	21.632	21.6092	21.5783	344.968	523.88	35.5169		blue	456.454		0
MSTRG.20434	Cg5g000300	AT1G32810			38.0655	13.0796	82.2183	75.5185	37.1271	28.5026	17.6522	76.5844	93.694	32.2042		blue	456.097		0
MSTRG.47795	CgUng019590	AT2G15530			7.72911	1.71074	143.796	205.165	8.57128	6.74561	2.36244	86.6497	222.688	10.0339		blue	455.667		0
MSTRG.25569		AT5G46910			0.00509706	0.00596706	80.384	95.5544	0.910405	0.0215559	0.0150095	38.1371	66.9581	1.6251		blue	455.396		0
MSTRG.34133	Cg7g019630	AT1G23890			15.4046	13.0061	113.441	108.243	23.348	12.8554	20.1227	69.4363	117.43	42.414		blue	455.214		0
MSTRG.10274	Cg2g033060	AT1G78160			16.098	9.04911	221.108	142.313	35.5514	17.6765	13.3891	184.996	167.633	29.2494		blue	454.986		0
MSTRG.10274	Cg2g033060	AT4G08840			16.098	9.04911	221.108	142.313	35.5514	17.6765	13.3891	184.996	167.633	29.2494		blue	454.986		0
MSTRG.10274	Cg2g033070	AT5G43100			16.098	9.04911	221.108	142.313	35.5514	17.6765	13.3891	184.996	167.633	29.2494		blue	454.986		0
MSTRG.11209	Cg2g039690	AT4G21060			47.6762	17.4029	180.561	148.864	37.3815	37.0123	25.8856	210.555	222.081	46.8508		blue	454.82		0
MSTRG.46159	CgUng013320	AT1G04690			55.1965	33.6061	237.468	307.999	47.9328	40.0469	33.2215	235.808	419.688	85.128		blue	454.813		0
MSTRG.6777	Cg2g013300	AT5G44240			19.8251	8.44823	51.8189	67.4482	5.98054	17.2681	18.0098	41.2589	60.8631	20.0542		blue	454.353		0
MSTRG.30823	Cg6g023210	AT5G11390			17.8204	10.0045	184.246	382.966	14.4743	15.3365	10.3188	208.383	366.264	35.3456		blue	453.822		0
MSTRG.31059	Cg6g025050	AT3G29010			13.1266	12.7052	56.1236	40.0994	10.3483	15.5401	16.8448	46.2021	46.6896	13.2829		blue	453.483		0
MSTRG.22731	Cg5g015550	AT3G14740			8.53988	7.56752	59.0179	51.2786	9.2523	7.27677	9.35728	62.1884	43.9318	10.7138		blue	452.918		0
MSTRG.22731	Cg5g015560	AT1G78550			8.53988	7.56752	59.0179	51.2786	9.2523	7.27677	9.35728	62.1884	43.9318	10.7138		blue	452.918		0
MSTRG.37195	Cg8g020440	AT2G28450			80.9965	33.6278	194.604	334.138	86.6863	72.9325	41.4235	284.241	332.381	65.6259		blue	452.685		0
MSTRG.37195	Cg8g020450	AT3G09770			80.9965	33.6278	194.604	334.138	86.6863	72.9325	41.4235	284.241	332.381	65.6259		blue	452.685		0
MSTRG.27588	Cg6g000140	AT1G65450			5.91902	8.77778	0.0507089	0.151352	8.45115	7.11535	8.76223	0.102556	0.332323	5.88122		blue	452.544		0
MSTRG.35959	Cg8g008290	AT2G21340			14.1185	9.56065	83.5598	81.1676	5.07273	9.98972	15.5096	86.3847	61.6398	2.60025		blue	452.358		0
MSTRG.16643	Cg4g002710	AT5G20060			45.4275	26.9838	239.45	320.106	5.83708	53.0172	26.2048	169.114	364.568	15.6329		blue	451.596		0
MSTRG.27210	Cg5g042390	AT4G00590			53.4932	48.76	405.567	414.153	64.9313	50.7779	74.546	439.701	662.708	102.649		blue	451.571		0
MSTRG.27210	Cg5g042400	AT2G45790			53.4932	48.76	405.567	414.153	64.9313	50.7779	74.546	439.701	662.708	102.649		blue	451.571		0
MSTRG.11058	Cg2g038440	AT1G30800			0.175683	0.383044	4893.05	4614.82	13.3915	0.0983987	0.485788	5227.28	8181.22	22.6713		blue	450.667		0
MSTRG.31127	Cg6g025670	AT5G15510			29.3313	22.8983	356.01	358.409	5.61844	40.2111	39.7536	202.225	457.168	13.8426		blue	450.454		0
MSTRG.25909	Cg5g032260	AT5G48660			24.0421	14.0361	137.684	208.027	10.417	19.3058	14.3731	94.6585	140.491	15.5002		blue	449.978		0
MSTRG.25909	Cg5g032280	AT4G13780			24.0421	14.0361	137.684	208.027	10.417	19.3058	14.3731	94.6585	140.491	15.5002		blue	449.978		0
MSTRG.25909	Cg5g032290	AT3G07180			24.0421	14.0361	137.684	208.027	10.417	19.3058	14.3731	94.6585	140.491	15.5002		blue	449.978		0
MSTRG.10041		AT1G54960			0.696738	0.246206	9.10276	11.4068	1.13334	0.258745	0.754837	12.5386	17.1242	2.04896		blue	449.925		0
MSTRG.45417	CgUng008210				2.00221	0.496093	8.46425	8.42032	4.03443	1.07497	0.660686	7.86331	9.9594	3.261		blue	449.898		0
MSTRG.25809	Cg5g031470	AT5G32450			94.8433	97.3074	377.593	503.276	36.7776	79.1907	85.124	259.297	377.48	75.3621		blue	449.816		1
MSTRG.6570	Cg2g012560	AT3G27310			102.473	81.4832	729.055	1217.95	289.837	111.462	120.443	637.102	1192.85	238.897		blue	449.218		0
MSTRG.15977	Cg3g024100	AT1G75780			121.455	105.837	1187.16	1107.4	34.7849	148.005	143.558	640.074	853.406	18.1786		blue	449.126		0
MSTRG.16448	Cg4g001300	AT4G31860			25.8095	19.6981	439.615	895.475	38.9555	23.4436	28.26	426.342	821.496	42.5927		blue	447.991		0
MSTRG.16448	Cg4g001310				25.8095	19.6981	439.615	895.475	38.9555	23.4436	28.26	426.342	821.496	42.5927		blue	447.991		0
MSTRG.42756	Cg9g028000	AT5G52910			28.8425	13.04	55.8498	76.3294	23.488	24.1041	17.0566	78.0668	87.9901	21.9601		blue	447.854		0
MSTRG.6787	Cg2g013380	AT5G44280			28.3914	25.0754	111.127	155.009	10.4002	26.4145	32.3994	89.6075	110.34	11.2504		blue	447.613		0
MSTRG.13376	Cg3g005970	AT1G76010			146.327	137.86	8.87487	32.5162	107.406	134.024	108.054	13.0254	15.0573	117.306		blue	447.201		1
MSTRG.29760	Cg6g013730	AT2G38910			0.0318597	0.011545	72.5323	84.0056	16.3221	0.046258	0.0640403	72.6006	93.5194	36.161		blue	447.079		0
MSTRG.26843	Cg5g039450	AT4G01660			29.7523	15.8842	172.832	171.802	73.4595	27.5792	16.0107	181.431	261.047	41.5441		blue	445.624		0
MSTRG.33558	Cg7g015780	AT1G69010			32.8096	27.2738	1075.76	947.311	100.51	35.0093	34.242	1275.52	1676.46	97.2981		blue	445.273		0
MSTRG.25759	Cg5g031070	AT3G29000			56.896	27.7102	303.334	221.969	26.0189	45.8587	29.3694	322.704	266.421	29.2005		blue	445.062		0
MSTRG.25759	Cg5g031080	AT1G54390			56.896	27.7102	303.334	221.969	26.0189	45.8587	29.3694	322.704	266.421	29.2005		blue	445.062		0
MSTRG.25759	Cg5g031090	AT1G54385			56.896	27.7102	303.334	221.969	26.0189	45.8587	29.3694	322.704	266.421	29.2005		blue	445.062		0
MSTRG.34882	Cg8g002270	AT2G14520			16.9763	11.8259	125.13	113.449	3.10514	15.7008	15.8201	68.6071	86.6164	8.07382		blue	444.637		0
MSTRG.40803	Cg9g017510	AT3G57180			5.6721	2.8297	75.5857	75.3203	2.14904	4.84265	4.71659	84.9032	54.3726	1.47113		blue	444.496		0
MSTRG.33850	Cg7g017660	AT1G13450			16.1115	12.2357	72.3585	66.6085	11.8832	14.4865	14.0514	53.9298	45.1964	8.39286		blue	444.199		0
MSTRG.28443	Cg6g004450	AT3G53670			173.41	70.7433	862.067	706.986	270.045	120.937	152.709	903.17	751.493	280.671		blue	443.812		0
MSTRG.14943	Cg3g015130	AT1G78130			7.60775	4.19844	29.0223	30.3776	9.75707	6.98083	8.06084	21.4893	20.6736	9.53752		blue	443.501		0
MSTRG.31539	Cg7g002760	AT5G05360			11.0873	13.7777	4.55399	2.68493	10.399	10.6027	14.2292	2.25286	1.14935	12.6765		blue	443.396		0
MSTRG.5677	Cg2g007840	AT5G21040			39.7192	26.3986	407.824	280.285	50.2016	42.124	39.8425	432.28	477.544	41.8955		blue	443.217		0
MSTRG.5677	Cg2g007850	AT4G10950			39.7192	26.3986	407.824	280.285	50.2016	42.124	39.8425	432.28	477.544	41.8955		blue	443.217		0
MSTRG.5677	Cg2g007860	AT1G74470			39.7192	26.3986	407.824	280.285	50.2016	42.124	39.8425	432.28	477.544	41.8955		blue	443.217		0
MSTRG.15407		AT1G43130			27.7794	18.4667	762.555	794.809	95.1034	20.0662	17.2328	1122.04	1119.89	122.627		blue	443.212		0
MSTRG.21210	Cg5g005750	AT3G48260			26.0518	14.8076	79.3695	152.677	27.5676	20.365	13.6969	98.0255	151.908	34.1161		blue	442.006		0
MSTRG.21210	Cg5g005760	AT4G11630			26.0518	14.8076	79.3695	152.677	27.5676	20.365	13.6969	98.0255	151.908	34.1161		blue	442.006		0
MSTRG.39088	Cg9g009350	AT2G33385			2.50183	2.08848	18.525	30.4721	0.712449	2.21181	1.4581	21.031	18.4772	1.89146		blue	441.982		0
MSTRG.294	Cg1g002800	AT3G50630			0.0914144	0.828406	5.08366	4.10037	0.997822	0.512044	1.25708	3.29734	5.04662	0.735214		blue	441.971		1
MSTRG.6188		AT5G40940			2.4763	0.617659	1733.56	1065.89	8.46567	1.61183	1.1084	1621.97	1351.19	11.39		blue	441.594		0
MSTRG.35341	Cg8g005500	AT2G15860			56.2797	39.1301	193.335	269.015	26.4249	39.5793	52.3992	145.747	180.693	44.2568		blue	441.454		0
MSTRG.2489	Cg1g017910	AT5G32440			75.1784	69.0005	563.955	865.354	240.937	67.6736	65.4318	423.892	778.898	166.114		blue	441.162		0
MSTRG.10820	Cg2g036450	AT5G08535			13.6778	10.9159	69.2295	48.5758	12.9368	8.49142	7.40272	71.2637	62.523	13.4449		blue	441.064		0
MSTRG.20006	Cg4g022250	AT4G30310			21.7905	9.43341	132.243	246.683	16.6736	16.9447	14.8211	160.88	163.555	35.38		blue	440.141		0
MSTRG.46488		ATCG01100	NDHA		0.575194	0.0956929	5.00093	6.17675	2.06618	0.735406	0.328227	3.12872	5.52298	1.12229		blue	439.856		0
MSTRG.15310	Cg3g018160	AT2G44500			5.9931	3.59431	61.9685	97.1926	0.365383	14.213	4.95803	56.8412	117.784	2.29641		blue	439.824		0
MSTRG.15344	Cg3g018300	AT1G76810			91.4438	54.5765	542.022	984.191	281.6	94.9039	70.3521	618.36	993.146	181.141		blue	438.394		0
MSTRG.15344	Cg3g018310	AT2G31290			91.4438	54.5765	542.022	984.191	281.6	94.9039	70.3521	618.36	993.146	181.141		blue	438.394		0
MSTRG.15344	Cg3g018320	AT1G43690			91.4438	54.5765	542.022	984.191	281.6	94.9039	70.3521	618.36	993.146	181.141		blue	438.394		0
MSTRG.21805	Cg5g010200	AT1G74680			26.1814	16.3315	252.944	203.451	6.25608	41.0844	21.6332	163.28	153.563	8.8638		blue	437.744		1
MSTRG.2072	Cg1g015170	AT3G15990			0.194598	0.280315	754.45	436.105	45.1227	0.353137	0.393971	491.385	555.694	27.6798		blue	437.728		0
MSTRG.33954	Cg7g018390	AT3G26380			12.8293	6.79258	33.5115	40.5866	1.68671	9.31959	8.24707	31.4476	29.7779	3.29404		blue	437.291		0
MSTRG.33954	Cg7g018400	AT3G26380			12.8293	6.79258	33.5115	40.5866	1.68671	9.31959	8.24707	31.4476	29.7779	3.29404		blue	437.291		0
MSTRG.29197	Cg6g009010	AT3G07370			12.3272	8.82395	94.6678	70.1293	21.7824	11.9164	10.7285	102.519	100.754	29.6474		blue	436.19		0
MSTRG.27170	Cg5g041960	AT2G45910			9.51102	6.89887	53.6531	44.8214	5.55594	10.2849	11.4443	32.8557	35.7797	7.04578		blue	436.15		0
MSTRG.27922	Cg6g001450	AT3G07020			12.8668	11.5458	60.5342	83.9847	15.0277	14.5606	21.7469	45.2769	59.1094	19.6823		blue	436.103		0
MSTRG.27462	Cg5g044390	AT1G02100			51.4719	34.5183	198.436	280.716	104.311	39.5416	27.417	207.094	349.256	64.7985		blue	435.77		1
MSTRG.125	Cg1g001200				12.5975	4.73783	86.5489	57.8535	11.8664	4.80393	4.85379	81.3847	65.2191	10.6445		blue	435.753		1
MSTRG.125	Cg1g001210	AT4G35880			12.5975	4.73783	86.5489	57.8535	11.8664	4.80393	4.85379	81.3847	65.2191	10.6445		blue	435.753		1
MSTRG.125	Cg1g001220	AT2G17760			12.5975	4.73783	86.5489	57.8535	11.8664	4.80393	4.85379	81.3847	65.2191	10.6445		blue	435.753		1
MSTRG.15161	Cg3g016870	AT1G44110			15.7928	7.32897	795.65	901.691	17.3075	13.087	7.57877	480.421	489.355	30.1558		blue	435.661		0
MSTRG.12765	Cg3g003080	AT5G06120			14.1985	7.55394	57.3296	47.7857	23.0401	13.5072	9.30319	46.5965	42.0184	10.41		blue	435.167		0
MSTRG.13999	Cg3g009290	AT4G25960			12.7582	3.66537	28.8782	37.3616	1.15555	8.85327	2.07727	22.9916	35.9694	3.29621		blue	435.064		1
MSTRG.860	Cg1g007150	AT2G24840			2.5175	2.1465	0.72298	0.56613	2.07639	2.22687	2.80392	0.409864	0.199168	1.98927		blue	434.556		0
MSTRG.47452		ATCG00050			0.0825424	0.0176748	0.456184	0.745222	0.0385953	0.0469387	0.0492672	0.416947	0.432949	0.0679667		blue	434.428		0
MSTRG.28874	Cg6g007220	AT3G24010			122.821	130.8	458.303	673.106	193.408	89.06	84.962	574.904	880.537	132.217		blue	434.426		1
MSTRG.15190	Cg3g017190	AT1G21550			1.5389	1.20339	139.522	85.3469	1.9967	1.85674	1.44513	96.087	148.7	12.7763		blue	434.222		0
MSTRG.37232	Cg8g021030	AT3G45630			15.649	6.71231	82.5169	147.756	44.1522	15.1987	11.4137	100.019	116.056	24.7636		blue	433.966		0
MSTRG.37232	Cg8g021030	AT5G60170			15.649	6.71231	82.5169	147.756	44.1522	15.1987	11.4137	100.019	116.056	24.7636		blue	433.966		0
MSTRG.35535	Cg8g006860	AT2G21710			9.98302	3.01794	32.7392	26.9384	6.42934	5.16621	5.71559	18.4511	29.4718	6.78689		blue	433.763		1
MSTRG.35535	Cg8g006870	AT2G21710			9.98302	3.01794	32.7392	26.9384	6.42934	5.16621	5.71559	18.4511	29.4718	6.78689		blue	433.763		1
MSTRG.35535	Cg8g006880	AT2G16250			9.98302	3.01794	32.7392	26.9384	6.42934	5.16621	5.71559	18.4511	29.4718	6.78689		blue	433.763		1
MSTRG.15801	Cg3g022510	AT5G42970			184.433	109.344	534.461	768.474	313.967	156.093	115.887	556.841	854.478	279.65		blue	433.726		0
MSTRG.1323	Cg1g010710	AT1G54115			8.3681	4.28491	98.437	215.293	9.92407	8.2037	7.6464	163.387	224.776	20.6282		blue	433.54		0
MSTRG.31898	Cg7g005720	AT3G55060			9.89524	3.97526	432.939	1010.38	77.6743	10.1058	5.44379	604.813	981.666	66.1669		blue	433.38		0
MSTRG.37960	Cg9g001500	AT3G16950	LPD1		50.0833	39.7955	309.438	332.21	53.5089	47.1795	64.2988	368.073	247.514	38.9234		blue	432.304		0
MSTRG.8140	Cg2g020240	AT5G09950			3.22329	0.907097	30.4344	29.7257	2.13776	2.50354	1.67913	31.6659	19.4918	3.36255		blue	431.998		0
MSTRG.32946	Cg7g011120	AT5G61980			2.91737	1.08575	69.3588	153.704	11.0489	1.3988	1.18319	78.0988	116.82	13.8383		blue	431.273		1
MSTRG.41624	Cg9g020950	AT1G68000			42.5516	43.686	350.909	265.065	25.5141	34.9881	37.2967	212.217	220.705	21.8066		blue	430.59		0
MSTRG.29756	Cg6g013690	AT4G33270			150.199	77.5383	1297.05	2540.36	287.528	119.749	129.162	1646.4	2968.33	71.6161		blue	429.546		1
MSTRG.11688	Cg2g043430	AT1G29240			18.3802	6.20491	129.653	93.4944	16.8119	22.9936	17.0099	98.3913	79.8647	15.9645		blue	429.528		1
MSTRG.20296	Cg4g024210	AT5G57940			32.3667	11.4596	82.6537	108.233	36.6627	17.7832	17.0213	69.505	76.3805	14.6803		blue	429.39		0
MSTRG.11808	Cg2g044480				0	0	1257.07	1346.1	16.8584	0	0	643.368	787.373	2.56535		blue	428.742		0
MSTRG.45322		ATCG00360			0.0914039	0	0.364336	0.588446	0	0.0177704	0.110151	0.567687	0.578041	0		blue	428.366		0
MSTRG.11503	Cg2g042060	AT1G20270			24.7849	16.411	247.476	203.962	10.0498	15.866	15.5683	165.683	134.53	16.3189		blue	428.069		0
MSTRG.28088	Cg6g002710	AT3G53320			24.7433	20.1024	143.271	209.733	19.8107	25.2226	16.293	87.1071	149.38	18.9629		blue	427.93		0
MSTRG.28088	Cg6g002720	AT3G09670			24.7433	20.1024	143.271	209.733	19.8107	25.2226	16.293	87.1071	149.38	18.9629		blue	427.93		0
MSTRG.18624	Cg4g013050	AT5G55500			32.1026	27.3914	80.6469	69.9905	10.9842	24.9229	21.1047	63.7072	66.5772	23.1893		blue	427.783		0
MSTRG.18624	Cg4g013060	AT3G11591			32.1026	27.3914	80.6469	69.9905	10.9842	24.9229	21.1047	63.7072	66.5772	23.1893		blue	427.783		0
MSTRG.5612	Cg2g007320	AT5G47750			23.6665	11.5346	865.271	694.297	189.475	22.4757	16.4798	968.865	761.447	194.833		blue	427.734		0
MSTRG.28992	Cg6g007710	AT5G17580			12.9288	7.08434	179.598	174.894	23.1424	9.20155	5.99419	252.932	195.052	21.0636		blue	427.222		0
MSTRG.28992	Cg6g007720	AT5G17570			12.9288	7.08434	179.598	174.894	23.1424	9.20155	5.99419	252.932	195.052	21.0636		blue	427.222		0
MSTRG.17428	Cg4g007510	AT5G20120			18.4081	7.44303	118.684	139.856	49.5701	13.7429	9.68555	121.574	167.275	63.8797		blue	427.077		0
MSTRG.17428	Cg4g007520	AT5G20170			18.4081	7.44303	118.684	139.856	49.5701	13.7429	9.68555	121.574	167.275	63.8797		blue	427.077		0
MSTRG.2497	Cg1g017940	AT1G48900			115.735	85.711	394.803	649.019	108.871	76.8817	75.1929	622.518	706.428	199.438		blue	426.977		0
MSTRG.11811	Cg2g044500				0.244322	0.522408	210.034	274.432	15.4803	0.188459	1.4489	99.2699	198.807	30.1859		blue	426.364		0
MSTRG.10365	Cg2g033690	AT2G01460			7.49588	3.17479	47.199	55.76	8.27669	7.31194	6.73882	31.6867	73.896	11.1424		blue	426.079		0
MSTRG.8264		AT5G53770			7.10893	7.50741	0.706212	0.592915	7.12083	7.1346	7.83126	0.468613	0.33788	4.26217		blue	425.801		0
MSTRG.22658	Cg5g015270	AT1G78700			16.5527	16.0737	83.1879	117.686	7.68776	25.7356	32.4824	115.512	142.504	9.34912		blue	425.481		0
MSTRG.34466	Cg7g023010	AT5G13710			194.614	173.083	12.1602	32.034	153.682	190.291	236.493	52.3889	22.853	222.74		blue	425.307		0
MSTRG.155	Cg1g001570	AT4G38630			153.699	127.042	385.683	677.327	110.511	135.858	142.7	517.444	738.658	193.162		blue	424.932		0
MSTRG.1576	Cg1g011910	AT2G02148			10.7986	4.20195	38.2475	26.5385	9.5955	8.81175	5.92651	27.4553	32.3844	12.1761		blue	424.887		0
MSTRG.1576	Cg1g011920	AT2G02150			10.7986	4.20195	38.2475	26.5385	9.5955	8.81175	5.92651	27.4553	32.3844	12.1761		blue	424.887		0
MSTRG.16852	Cg4g004230	AT4G32900			41.6753	47.8365	6.64608	11.3135	29.038	41.1195	36.5498	13.65	8.8155	39.0478		blue	424.438		0
MSTRG.16852	Cg4g004240	AT5G11630			41.6753	47.8365	6.64608	11.3135	29.038	41.1195	36.5498	13.65	8.8155	39.0478		blue	424.438		0
MSTRG.25645	Cg5g030550	AT5G15010			2.84542	1.25262	23.7604	36.7897	5.26704	2.66304	1.93804	15.4918	26.2998	6.80164		blue	423.186		0
MSTRG.25645	Cg5g030560	AT3G04070			2.84542	1.25262	23.7604	36.7897	5.26704	2.66304	1.93804	15.4918	26.2998	6.80164		blue	423.186		0
MSTRG.37949	Cg9g001380	AT3G06660			45.0555	21.8576	212.708	451.209	51.7908	41.5336	34.6434	236.871	350.012	58.7496		blue	422.606		0
MSTRG.10059	Cg2g031420	AT1G09040			3.68479	1.59219	409.538	604.347	4.58504	2.9887	1.97812	218.649	387.769	10.1341		blue	422.539		0
MSTRG.39533	Cg9g011670	AT3G24190			22.3185	9.27773	228.363	207.763	15.9756	16.1857	15.371	148.34	121.948	6.91314		blue	422.357		0
MSTRG.2215	Cg1g015950	AT1G80370			61.2743	29.7264	298.381	243.701	11.0281	58.8298	33.0626	164.019	236.589	5.40619		blue	421.702		0
MSTRG.38561	Cg9g005950	AT4G14790			28.6898	15.0921	284.054	300.233	77.2063	31.474	20.8136	147.953	243.48	74.8735		blue	421.541		0
MSTRG.46868		ATCG00670			1.85949	1.02442	6.60087	5.51557	1.52372	2.60667	1.48868	5.04588	5.7653	0.440121		blue	421.389		0
MSTRG.229	Cg1g002150	AT4G36130			5637.69	5256.86	286.815	366.175	3248.93	5996.83	5218.1	458.466	509.659	5109.86		blue	421.237		0
MSTRG.32111	Cg7g007210	AT3G10380			19.9942	9.2987	147.916	322.402	26.9643	17.7934	15.4488	256.42	304.067	49.9281		blue	420.859		0
MSTRG.34468	Cg7g023030	AT5G47960			12.3654	9.41996	30.6014	34.3457	4.34968	13.0684	13.3253	26.9473	31.3816	5.5576		blue	420.041		0
MSTRG.34468	Cg7g023040	AT1G51140			12.3654	9.41996	30.6014	34.3457	4.34968	13.0684	13.3253	26.9473	31.3816	5.5576		blue	420.041		0
MSTRG.24808	Cg5g025060	AT2G47010			8.44756	4.53079	61.8522	56.717	17.5204	8.74616	6.67512	62.4136	98.436	5.96495		blue	419.929		0
MSTRG.21833	Cg5g010390	AT1G74440			19.7415	15.3068	74.1449	64.3148	18.8386	11.3617	20.3973	66.1234	97.3477	32.5007		blue	419.912		0
MSTRG.31939	Cg7g006120	AT2G35800			40.6559	13.5874	289.33	304.513	28.8437	38.831	24.3776	183.291	435.836	38.1243		blue	419.863		0
MSTRG.9788	Cg2g029430				3.32012	3.37485	12.0728	14.1913	5.79789	5.20307	2.30983	13.7461	19.1241	2.17995		blue	419.702		0
MSTRG.4	Cg1g000390	AT2G17420			112.266	119.501	9.63486	7.91265	129.445	116.235	147.865	6.42697	4.99146	169.659		blue	419.648		0
MSTRG.24495	Cg5g023530	AT1G33350			6.16985	4.78319	33.8812	25.7763	13.7887	4.97921	5.15359	35.9412	34.8174	5.58153		blue	419.606		0
MSTRG.41813	Cg9g022080	AT3G57630			3.18918	3.17116	38.8633	35.1939	1.87827	4.43676	7.57175	23.6003	23.8657	2.68745		blue	418.762		1
MSTRG.38761	Cg9g007170	AT1G04280			40.7014	31.2941	345.979	205.227	1.95521	21.5969	24.5121	272.876	267.079	5.91928		blue	418.511		1
MSTRG.38761	Cg9g007170	AT2G30630			40.7014	31.2941	345.979	205.227	1.95521	21.5969	24.5121	272.876	267.079	5.91928		blue	418.511		1
MSTRG.15421	Cg3g018850	AT4G09800			1675.56	2159.7	323.306	235.088	1260.99	1839.27	1588.06	366.25	416.389	1860.55		blue	418.474		0
MSTRG.10933	Cg2g037410	AT1G17980			1.093	0.243208	265.195	327.384	86.0735	0.599152	0.273807	135.796	299.548	28.271		blue	418.076		0
MSTRG.21901	Cg5g010910	AT5G61210			23.4775	17.3546	214.421	308.678	42.6819	20.7785	20.0863	321.275	455.757	43.106		blue	417.457		0
MSTRG.21901	Cg5g010920	AT5G07890			23.4775	17.3546	214.421	308.678	42.6819	20.7785	20.0863	321.275	455.757	43.106		blue	417.457		0
MSTRG.37970	Cg9g001520	AT1G56330			48.797	77.0196	220.194	197.23	49.8831	55.1196	53.8187	134.441	186.434	70.9042		blue	417.412		1
MSTRG.19803	Cg4g020560	AT5G20700			1.03527	4.64741	408.787	601.462	35.836	1.90636	5.03766	440.401	895.764	17.0655		blue	416.841		0
MSTRG.11471	Cg2g041770	AT1G11060			33.9749	15.7772	437.139	949.283	92.5043	39.4738	24.4	544.618	1008.91	123.941		blue	416.256		0
MSTRG.34524	Cg7g023500	AT3G63500			42.2447	18.3251	262.245	352.389	168.718	36.5581	27.3464	262.923	334.769	70.2008		blue	416.18		0
MSTRG.36289	Cg8g012320	AT1G08410			71.5671	35.3178	322.977	364.487	131.711	55.0539	34.6525	317.983	553.255	91.6579		blue	416.111		0
MSTRG.24499	Cg5g023550	AT4G10260			79.8608	93.4809	0.2278	1.28959	81.2784	59.8512	77.3114	3.10167	4.82028	104.828		blue	416.044		0
MSTRG.24499	Cg5g023560	AT4G10300			79.8608	93.4809	0.2278	1.28959	81.2784	59.8512	77.3114	3.10167	4.82028	104.828		blue	416.044		0
MSTRG.6295	Cg2g011600	AT3G01750			26.471	15.1296	50.822	62.7852	18.6613	27.0751	19.4421	38.4017	62.2819	17.9975		blue	415.777		0
MSTRG.6295	Cg2g011610	AT5G14290			26.471	15.1296	50.822	62.7852	18.6613	27.0751	19.4421	38.4017	62.2819	17.9975		blue	415.777		0
MSTRG.38631	Cg9g006500	AT3G22960			115.244	67.7969	336.423	311.38	41.1197	120.787	94.1202	260.475	241.954	79.3752		blue	415.528		0
MSTRG.32747	Cg7g010530	AT5G63540			17.8282	5.59064	80.1628	67.3951	14.8408	9.30246	6.50947	80.9947	54.1542	15.4925		blue	414.973		1
MSTRG.4714	Cg2g000500	AT5G19830			70.0435	51.3958	9.68129	7.66378	64.8579	71.81	50.9596	11.112	3.14177	59.026		blue	414.257		0
MSTRG.12895	Cg3g003520				1.74413	1.58476	0.0390425	0.042198	1.42742	1.30286	1.46081	0.0166219	0.0421183	2.07109		blue	413.659		0
MSTRG.12895	Cg3g003590				1.74413	1.58476	0.0390425	0.042198	1.42742	1.30286	1.46081	0.0166219	0.0421183	2.07109		blue	413.659		0
MSTRG.41413		AT2G19790			1.1935	0.882825	8.94805	5.38504	0.450716	0.805969	0.819942	6.69675	6.34018	0.572319		blue	413.502		0
MSTRG.34335		AT1G26600			0.0962972	0.0614119	435.457	233.309	10.6868	0	0.0719753	284.562	395.074	12.4514		blue	413.452		0
MSTRG.33882	Cg7g017710	AT1G67690			14.5333	6.5135	36.8014	70.372	16.2971	11.6021	10.3064	53.1491	55.0617	12.6832		blue	413.442		0
MSTRG.33882	Cg7g017720	AT3G26020			14.5333	6.5135	36.8014	70.372	16.2971	11.6021	10.3064	53.1491	55.0617	12.6832		blue	413.442		0
MSTRG.33882	Cg7g017730	AT3G26040			14.5333	6.5135	36.8014	70.372	16.2971	11.6021	10.3064	53.1491	55.0617	12.6832		blue	413.442		0
MSTRG.33882	Cg7g017740	AT3G26040			14.5333	6.5135	36.8014	70.372	16.2971	11.6021	10.3064	53.1491	55.0617	12.6832		blue	413.442		0
MSTRG.10095	Cg2g031680	AT3G05580			4.24019	3.21447	152.469	80.8863	3.01543	4.65526	6.54831	119.505	124.519	3.4581		blue	412.783		0
MSTRG.14418	Cg3g011740	AT5G28050			23.7186	45.4825	520.722	342.198	14.4506	14.3312	20.1337	546.437	650.302	15.3983		blue	412.411		1
MSTRG.42573		AT5G62065			0.162596	0.153395	139.778	173.186	8.60641	0.123579	0.0558091	239.217	237.194	1.87581		blue	412.109		0
MSTRG.34729		AT4G35140			17.2981	9.83394	148.343	214.81	69.7363	14.9853	11.7526	142.539	273.057	47.9799		blue	412.043		0
MSTRG.2365	Cg1g016860	AT1G52700			53.6522	49.18	242.961	432.505	52.6088	52.8248	39.9915	212.75	455.111	67.7898		blue	411.853		1
MSTRG.27944	Cg6g001560	AT4G10100			42.1139	61.7844	4.976	2.49712	42.8696	42.7969	53.2082	2.5209	2.23911	33.2073		blue	411.737		0
MSTRG.44410	CgUng004180	AT5G49810			2.0398	0.901367	10.5799	8.68017	3.66544	1.75991	2.70424	12.6602	13.322	3.0389		blue	410.984		1
MSTRG.16930	Cg4g004700	AT5G11710			58.0477	43.9828	156.549	148.812	47.9406	57.7641	58.8694	200.185	172.484	68.3984		blue	410.959		0
MSTRG.11056	Cg2g038330	AT2G35630			27.5602	13.2794	61.017	122.625	15.693	24.0429	16.0041	84.3092	119.161	12.961		blue	410.88		0
MSTRG.29685	Cg6g013000	AT3G58030			16.5849	6.9192	52.32	99.486	21.7292	18.3417	10.3304	88.4073	95.971	19.1877		blue	410.441		0
MSTRG.29685	Cg6g013020	AT3G58030			16.5849	6.9192	52.32	99.486	21.7292	18.3417	10.3304	88.4073	95.971	19.1877		blue	410.441		0
MSTRG.33849	Cg7g017650	AT3G25980			107.296	116.111	608.488	440.78	21.6184	112.006	138.867	546.988	670.584	11.7467		blue	410.378		0
MSTRG.37629	Cg8g023870	AT2G29650			14.5594	9.45654	304.401	357.519	14.9387	11.8321	8.80833	317.285	189.251	26.6469		blue	410.19		0
MSTRG.5947	Cg2g009600	AT2G34570			48.1506	37.2571	226.458	273.024	108.844	34.4885	28.0572	206.652	358.691	101.69		blue	410.135		1
MSTRG.4965	Cg2g002430	AT5G06150			61.5557	38.6439	222.6	305.237	22.1986	57.6901	49.2315	218.009	411.808	13.1977		blue	410.037		0
MSTRG.31687		AT1G14320			43.3584	40.2501	2.43499	10.3287	31.2725	42.2463	33.1698	4.16274	7.09061	32.7296		blue	409.944		1
MSTRG.26866	Cg5g039780	AT1G02270			7.3458	7.77946	282.174	418.242	20.7601	9.88903	9.49666	282.925	610.506	26.9411		blue	409.05		0
MSTRG.5868	Cg2g008900	AT2G30970			92.8169	104.162	442.006	437.054	59.2759	83.6756	121.395	417.6	302.725	38.8531		blue	408.936		0
MSTRG.1993	Cg1g014670	AT1G79890			24.6596	6.82277	79.019	60.6173	13.9213	12.7723	5.50003	55.5562	52.1361	12.7795		blue	408.909		1
MSTRG.1993	Cg1g014680	AT1G15260			24.6596	6.82277	79.019	60.6173	13.9213	12.7723	5.50003	55.5562	52.1361	12.7795		blue	408.909		1
MSTRG.16919	Cg4g004620	AT4G32830			163.83	159.666	1117.17	1380.68	68.031	190.977	228.38	1106.68	2077.36	62.4408		blue	408.862		0
MSTRG.27458	Cg5g044200	AT5G15270			38.6582	21.0869	97.4595	169.579	37.6603	37.2154	36.9398	88.5811	141.971	46.4873		blue	407.998		0
MSTRG.45688		ATCG00670			4.94553	2.0912	21.6357	19.6874	11.023	5.86089	2.54603	18.5333	19.493	7.52882		blue	407.842		0
MSTRG.30416	Cg6g017800	AT1G63380			36.5164	51.3458	1.78099	7.35737	43.503	50.3488	50.84	22.6211	8.21949	55.2257		blue	407.727		0
MSTRG.30416	Cg6g017800	AT3G55290			36.5164	51.3458	1.78099	7.35737	43.503	50.3488	50.84	22.6211	8.21949	55.2257		blue	407.727		0
MSTRG.15012	Cg3g015650	AT1G77920			0.361719	0.173046	39.5026	78.6139	6.70191	0.207191	0.94909	29.0551	62.8119	3.31773		blue	407.515		1
MSTRG.35574	Cg8g007320	AT2G21600			217.95	174.828	835.996	828.148	100.994	270.802	225.54	1038.2	786.794	140.285		blue	406.583		0
MSTRG.30883	Cg6g023840	AT3G28700			45.6936	27.151	97.979	117.844	26.7894	48.5153	39.8605	91.0489	83.1647	32.8316		blue	405.756		0
MSTRG.7038	Cg2g014410	AT3G11591			3.24396	4.41742	0.202321	0.909647	4.60332	3.30166	4.15454	0.310615	0.75304	3.46237		blue	405.734		0
MSTRG.26791	Cg5g039070	AT3G62240			52.2063	16.9364	249.984	230.172	113.413	33.4831	26.8323	220.601	202.219	84.5349		blue	405.605		1
MSTRG.5573	Cg2g007050	AT5G40400			3.77448	1.52757	20.8754	15.6915	4.60233	3.17331	2.58483	13.1871	13.7214	5.75045		blue	405.438		0
MSTRG.5573	Cg2g007060	AT3G27670			3.77448	1.52757	20.8754	15.6915	4.60233	3.17331	2.58483	13.1871	13.7214	5.75045		blue	405.438		0
MSTRG.20989	Cg5g004190	AT5G13050			69.2883	63.7161	11.4666	13.5746	46.388	68.3381	81.1504	21.6717	6.9691	58.5968		blue	404.775		0
MSTRG.10162	Cg2g032110	AT3G05670			28.1226	13.1888	444.369	296.908	54.6377	18.7229	16.2658	437.142	600.389	51.8496		blue	404.495		0
MSTRG.9988	Cg2g031110	AT5G27490			55.7476	69.0264	568.314	409.729	74.8276	54.797	68.2531	671.576	682.325	128.303		blue	404.244		0
MSTRG.33230	Cg7g013260	AT3G19870			9.59491	3.41197	15.7238	22.0226	5.92835	7.79445	3.97693	20.6914	21.7626	4.11265		blue	403.95		0
MSTRG.27114	Cg5g041580	AT4G01290			21.7339	6.66655	72.8295	53.9701	23.2349	18.2132	11.6351	53.0756	72.1691	4.27933		blue	403.885		1
MSTRG.25562	Cg5g029520	AT5G16880			46.8043	54.3158	253.65	514.148	102.996	51.7016	75.2944	431.014	516.92	90.4487		blue	403.769		0
MSTRG.34535	Cg7g023590	AT5G48030			39.4278	25.2512	150.505	258.695	78.93	34.0587	28.9382	146.592	254.888	77.5073		blue	403.64		0
MSTRG.34535	Cg7g023610	AT3G52150			39.4278	25.2512	150.505	258.695	78.93	34.0587	28.9382	146.592	254.888	77.5073		blue	403.64		0
MSTRG.34535	Cg7g023620	AT3G59550			39.4278	25.2512	150.505	258.695	78.93	34.0587	28.9382	146.592	254.888	77.5073		blue	403.64		0
MSTRG.42575	Cg9g026460	AT1G63120			4.9543	1.79351	98.9145	60.5467	3.19691	3.18977	2.6938	85.4681	63.0514	1.82825		blue	403.416		0
MSTRG.42575	Cg9g026460	AT5G07250			4.9543	1.79351	98.9145	60.5467	3.19691	3.18977	2.6938	85.4681	63.0514	1.82825		blue	403.416		0
MSTRG.21327	Cg5g006770	AT4G24840			28.6184	12.5658	117.009	220.969	49.1833	23.7485	19.2171	113.173	164.22	46.4388		blue	402.912		0
MSTRG.21327	Cg5g006780	AT4G02480			28.6184	12.5658	117.009	220.969	49.1833	23.7485	19.2171	113.173	164.22	46.4388		blue	402.912		0
MSTRG.24547	Cg5g023700	AT3G07565			18.7075	12.7441	851.366	508.149	125.643	14.5827	14.5021	827.647	913.96	164.026		blue	402.457		0
MSTRG.10880	Cg2g037030	AT1G30880			220.956	325.202	29.2437	8.47078	223.737	231.589	182.927	32.4718	16.3342	265.465		blue	401.947		0
MSTRG.26737	Cg5g038690	AT2G47310			32.8273	17.9447	416.707	948.701	101.043	26.1523	25.741	525.535	1013.21	57.4542		blue	401.939		0
MSTRG.9849	Cg2g030150	AT5G27395			25.3536	21.9092	59.0124	96.9644	23.8299	30.6104	27.1241	71.049	91.5791	42.4215		blue	401.511		0
MSTRG.9849	Cg2g030160				25.3536	21.9092	59.0124	96.9644	23.8299	30.6104	27.1241	71.049	91.5791	42.4215		blue	401.511		0
MSTRG.9849	Cg2g030170	AT5G27380			25.3536	21.9092	59.0124	96.9644	23.8299	30.6104	27.1241	71.049	91.5791	42.4215		blue	401.511		0
MSTRG.41439	Cg9g020270	AT2G41670			19.2568	12.771	63.5377	74.5477	28.9325	16.8184	14.4911	71.3656	82.4908	43.1404		blue	401.493		0
MSTRG.11139	Cg2g039020	AT4G20870			53.1459	43.4387	138.864	142.302	19.3978	51.7324	59.3668	120.681	166.403	70.0756		blue	401.491		1
MSTRG.22193	Cg5g012700	AT3G21180			8.53011	4.9409	86.0338	126.143	13.6862	6.73177	10.0819	75.1303	64.7292	13.9785		blue	401.451		1
MSTRG.20502	Cg5g000580	AT5G41950			22.4237	18.3318	7.14934	2.31842	20.6839	23.1318	24.1726	13.3973	2.43024	22.2785		blue	401.264		0
MSTRG.43321	CgUng000940	AT5G46860			65.3538	57.9931	541.259	348.561	96.271	67.461	65.23	557.203	646.149	101.796		blue	400.648		0
MSTRG.33453	Cg7g014880	AT1G68820			0.633927	0.847988	25.8589	16.1623	0.454121	0.483505	1.21193	20.7048	31.4018	4.27596		blue	399.831		0
MSTRG.327	Cg1g002910	AT3G50590			42.6388	18.9854	177.597	133.709	34.1208	37.5999	30.6719	162.901	117.2	45.6343		blue	399.828		0
MSTRG.30090	Cg6g015090	AT3G11540			42.5627	12.7528	168.527	319.494	73.0875	33.0285	21.2538	178.289	215.558	40.77		blue	399.74		0
MSTRG.11254	Cg2g040050	AT5G52890			33.3474	27.4335	172.838	350.354	45.5817	32.3868	31.2805	161.671	284.723	62.316		blue	399.4		0
MSTRG.11254	Cg2g040060	AT4G04780			33.3474	27.4335	172.838	350.354	45.5817	32.3868	31.2805	161.671	284.723	62.316		blue	399.4		0
MSTRG.41828	Cg9g022150	AT3G57680			1.18275	1.9548	85.8461	71.9825	5.21272	1.48614	3.83295	45.2249	45.8398	3.70302		blue	399.299		0
MSTRG.22712	Cg5g015470	AT1G78590			18.476	18.612	98.9213	87.986	17.8003	18.31	23.0454	74.2925	59.0954	29.0326		blue	399.253		0
MSTRG.31884	Cg7g005770	AT3G55020			19.5108	11.5585	173.816	349.779	31.5691	19.0275	19.6854	148.094	246.927	36.0126		blue	398.898		0
MSTRG.39509	Cg9g011540	AT3G51520			25.0784	7.98117	130.719	256.248	73.5513	15.684	23.4413	188.528	288.225	34.5057		blue	398.864		1
MSTRG.39509	Cg9g011560	AT1G04790			25.0784	7.98117	130.719	256.248	73.5513	15.684	23.4413	188.528	288.225	34.5057		blue	398.864		1
MSTRG.39218	Cg9g010130	AT2G32235			0.114502	0.115947	1168.29	693.498	6.06102	0.215541	0.155229	1030.37	752.274	18.2959		blue	398.794		0
MSTRG.966	Cg1g007690	AT2G22610			18.443	12.7136	355.207	880.815	15.8047	18.0693	21.4939	428.792	681.268	32.0542		blue	398.64		0
MSTRG.6869	Cg2g013660	AT4G04960			2.33341	1.026	45.7285	47.7443	11.2889	1.76009	1.6418	30.4859	45.7147	21.0277		blue	398.476		0
MSTRG.29555	Cg6g011870	AT3G22270			49.2174	15.7398	325.814	718.475	120.842	47.8163	22.934	355.889	593.83	109.289		blue	398.242		0
MSTRG.43668	CgUng002040	AT3G18570			13.3335	16.3366	2.34633	1.56286	8.74099	10.8486	13.4759	2.82525	0.369958	11.0881		blue	398.217		0
MSTRG.12355	Cg3g001080	AT2G40600			10.1721	12.2602	68.4475	70.6909	15.7324	12.9127	17.1506	96.7287	77.663	23.1246		blue	397.981		0
MSTRG.16733	Cg4g003380	AT4G32650			24.8209	11.2594	54.9178	103.306	11.2853	20.2312	25.9516	76.742	106.666	20.1129		blue	397.825		1
MSTRG.27127	Cg5g041790	AT4G00340			24.0253	10.8047	69.0738	57.4736	4.97128	21.682	22.0878	70.4271	67.1536	7.4094		blue	397.674		1
MSTRG.11765	Cg2g044060	AT4G18040			874.741	957.493	3897.99	3674.83	1089.89	692.792	543.548	4410.47	6313.62	1084.4		blue	397.523		1
MSTRG.27020	Cg5g041040	AT4G01100			114.61	73.5254	634.411	856.202	163.727	155.042	175.843	502.104	762.108	376.343		blue	397.212		1
MSTRG.47324		ATCG01050	NDHD		0.182279	0.0952202	0.520682	0.849155	0.154243	0.14863	0.183337	0.390435	0.643669	0.153928		blue	397.107		0
MSTRG.27257	Cg5g042870	AT4G22990			76.4919	65.2831	409.709	730.859	217.58	60.518	55.7736	458.615	816.4	177.508		blue	396.546		1
MSTRG.27257	Cg5g042880	AT1G01910			76.4919	65.2831	409.709	730.859	217.58	60.518	55.7736	458.615	816.4	177.508		blue	396.546		1
MSTRG.16921	Cg4g004640	AT4G32820			9.72007	3.72579	287.744	198.409	61.8898	7.95031	5.09566	303.324	225.679	32.5036		blue	396.506		0
MSTRG.10428	Cg2g034080	AT5G40940			0.638543	0.626721	2721.06	1481.48	5.0093	0.569001	0.516162	2112.93	1766.63	4.51068		blue	396.497		0
MSTRG.12914	Cg3g003950	AT1G25290			5.82308	4.84105	17.112	20.6553	5.40861	5.03599	7.3082	16.3343	13.5093	7.88611		blue	396.335		0
MSTRG.2339	Cg1g016950	AT1G80210			28.032	23.6771	104.537	79.0223	20.4386	25.5736	29.3803	70.188	68.9503	20.4437		blue	395.97		0
MSTRG.27335	Cg5g043410	AT4G00110			34.1298	25.7932	109.877	137.678	35.3771	29.1387	47.0685	67.9885	120	39.7657		blue	395.879		0
MSTRG.27335	Cg5g043420	AT2G45300			34.1298	25.7932	109.877	137.678	35.3771	29.1387	47.0685	67.9885	120	39.7657		blue	395.879		0
MSTRG.27335	Cg5g043430	AT2G45290			34.1298	25.7932	109.877	137.678	35.3771	29.1387	47.0685	67.9885	120	39.7657		blue	395.879		0
MSTRG.27335	Cg5g043440	AT2G45280			34.1298	25.7932	109.877	137.678	35.3771	29.1387	47.0685	67.9885	120	39.7657		blue	395.879		0
MSTRG.27335	Cg5g043450	AT2G45270			34.1298	25.7932	109.877	137.678	35.3771	29.1387	47.0685	67.9885	120	39.7657		blue	395.879		0
MSTRG.20305	Cg4g024260	AT5G57970			45.0226	18.1343	151.308	116.559	19.6219	36.9922	27.037	130.977	107.876	51.5019		blue	395.818		0
MSTRG.30042	Cg6g014770	AT2G36020			3.38253	4.14053	498.556	328.194	14.4862	3.79439	6.28806	277.775	567.522	21.8151		blue	395.707		0
MSTRG.30042	Cg6g014770	AT5G42560			3.38253	4.14053	498.556	328.194	14.4862	3.79439	6.28806	277.775	567.522	21.8151		blue	395.707		0
MSTRG.29510	Cg6g011400	AT2G41000			31.7371	16.0402	91.0626	163.375	53.6896	31.8138	21.2783	108.949	171.475	50.806		blue	395.318		0
MSTRG.29510	Cg6g011410	AT3G49250			31.7371	16.0402	91.0626	163.375	53.6896	31.8138	21.2783	108.949	171.475	50.806		blue	395.318		0
MSTRG.42661	Cg9g026820	AT5G23850			4.72052	3.83255	0	0	3.86939	3.01793	4.3777	0.126905	0.0524348	5.2329		blue	395.131		0
MSTRG.90	Cg1g000540	AT3G51470			6.78219	4.18322	28.9361	65.5709	2.49177	6.48946	8.17269	42.5749	52.4469	2.9075		blue	394.568		0
MSTRG.90	Cg1g000550	AT4G35490			6.78219	4.18322	28.9361	65.5709	2.49177	6.48946	8.17269	42.5749	52.4469	2.9075		blue	394.568		0
MSTRG.90	Cg1g000560	AT2G17525			6.78219	4.18322	28.9361	65.5709	2.49177	6.48946	8.17269	42.5749	52.4469	2.9075		blue	394.568		0
MSTRG.90	Cg1g000570	AT4G38250			6.78219	4.18322	28.9361	65.5709	2.49177	6.48946	8.17269	42.5749	52.4469	2.9075		blue	394.568		0
MSTRG.36180	Cg8g012110	AT2G27180			1.1941	2.0575	38.0313	21.7458	3.90768	3.06219	3.47249	23.2487	30.0807	4.68287		blue	393.954		1
MSTRG.27208	Cg5g042370	AT4G00630			49.2946	24.2332	294.769	354.918	99.8966	42.7506	32.2232	252.343	221.094	117.21		blue	393.442		0
MSTRG.32332	Cg7g008570	AT1G78810			27.6065	8.49326	112.605	160.412	56.3341	16.6145	12.4324	79.1677	132.785	38.6286		blue	393.373		1
MSTRG.22717	Cg5g015490	AT1G78580			13.3359	14.5154	162.652	185.853	14.0782	12.8235	12.9469	139.001	90.7608	7.10534		blue	393.371		1
MSTRG.13687	Cg3g007530	AT5G16880			7.8757	8.68396	101.016	175.873	26.192	5.94072	11.8955	67.1151	149.091	29.4275		blue	392.955		0
MSTRG.39405		AT4G14390			7.72807	4.62732	0.0768384	0.0370073	7.10365	6.48535	5.94568	0.0250429	0.0499396	6.62881		blue	392.494		0
MSTRG.34083	Cg7g020280	AT5G13050			26.5689	31.5015	105.976	217.09	19.4646	30.5126	33.1325	122.724	164.004	32.9913		blue	392.433		0
MSTRG.34484	Cg7g023200	AT3G08505			52.1157	34.2701	370.567	704.603	180.796	42.2847	34.5496	520.084	841.007	153.07		blue	392.167		0
MSTRG.47223		ATCG00180			0.118336	0.112629	0.535303	0.696944	0.0807162	0.0944624	0.0939304	0.431287	0.938352	0		blue	391.449		0
MSTRG.26039	Cg5g033380	AT5G44010			28.0143	12.4493	98.8642	116.391	7.28187	21.1262	15.4963	75.0318	64.6598	17.9595		blue	391.202		0
MSTRG.26039	Cg5g033390	AT5G44005			28.0143	12.4493	98.8642	116.391	7.28187	21.1262	15.4963	75.0318	64.6598	17.9595		blue	391.202		0
MSTRG.41401	Cg9g019910	AT2G32660			0.189313	0.0716194	8.57066	4.63275	0.843594	0.194537	0.0933622	5.02958	7.24372	0.20587		blue	390.889		0
MSTRG.32912	Cg7g011480	AT5G61840			41.0512	29.847	330.455	204.326	23.7248	35.476	34.7529	301.201	236.711	55.607		blue	390.484		1
MSTRG.25951	Cg5g032430	AT3G24840			9.73487	4.96964	113.216	167.75	19.2375	8.7963	8.96535	70.9099	197.939	25.644		blue	390.25		0
MSTRG.1114	Cg1g009020	AT5G08630			108.076	60.0899	504.414	928.538	280.193	97.6317	58.5296	593.77	789.295	278.324		blue	390.244		0
MSTRG.42894	Cg9g028930	AT3G12870			123.982	125.773	1443.76	850.963	4.09843	137.077	118.727	876.399	1084.95	7.33739		blue	390.179		0
MSTRG.21498	Cg5g008000	AT5G47430			41.5497	24.8778	301.343	364.159	95.1349	30.5899	13.8242	226.635	201.214	56.8139		blue	389.949		0
MSTRG.10231	Cg2g032790	AT1G56570			13.0242	6.30025	51.236	49.9097	10.057	10.3033	7.97387	32.5239	36.35	20.3283		blue	389.621		0
MSTRG.10231	Cg2g032800	AT1G56560			13.0242	6.30025	51.236	49.9097	10.057	10.3033	7.97387	32.5239	36.35	20.3283		blue	389.621		0
MSTRG.17523	Cg4g008240	AT3G24330			14.4913	6.95043	101.36	67.5996	30.6231	11.2631	7.93395	101.449	87.691	24.8851		blue	389.584		0
MSTRG.35479	Cg8g006760	AT4G34450			178.745	110.649	545.64	572.315	141.796	190.766	191.374	469.736	358.393	171.925		blue	389.102		0
MSTRG.8197	Cg2g020550	AT5G48220			178.916	191.183	42.4953	13.9737	180.054	202.938	260.645	79.1626	39.7539	249.202		blue	389.074		0
MSTRG.21865	Cg5g010580	AT5G07730			12.2155	11.6973	154.331	154.171	21.9632	13.3081	10.9435	87.4666	99.008	42.3843		blue	388.999		0
MSTRG.41304	Cg9g019440	AT1G52280			45.0637	72.2678	767.616	633.978	190.905	50.3044	81.1734	1022.72	1030.42	170.302		blue	388.634		0
MSTRG.15800	Cg3g022480	AT1G75130			3.8486	3.16984	19.4339	17.6407	1.62922	6.76248	4.50537	13.9535	12.9019	2.85071		blue	388.399		1
MSTRG.15800	Cg3g022490	AT5G66730			3.8486	3.16984	19.4339	17.6407	1.62922	6.76248	4.50537	13.9535	12.9019	2.85071		blue	388.399		1
MSTRG.15800	Cg3g022500	AT1G45150			3.8486	3.16984	19.4339	17.6407	1.62922	6.76248	4.50537	13.9535	12.9019	2.85071		blue	388.399		1
MSTRG.29522	Cg6g011480	AT2G41050			11.3388	9.7701	623.22	419.582	19.4894	12.7913	15.4508	733.479	541.249	33.047		blue	388.111		0
MSTRG.26058	Cg5g033590	AT4G28570			7.68479	6.06554	206.738	208.416	7.34615	7.21832	10.8782	73.4262	202.684	14.6014		blue	387.63		0
MSTRG.40217	Cg9g015020	AT1G04650			11.1403	2.73088	57.5858	56.0324	3.34291	6.43796	6.25737	56.7418	33.1157	6.57207		blue	387.144		0
MSTRG.13418	Cg3g006190	AT4G33430			25.9593	13.6522	55.5264	88.6458	18.5313	19.0477	18.2596	60.9623	56.8336	23.4558		blue	386.758		0
MSTRG.34532	Cg7g023550	AT5G48020			15.9333	18.3449	144.252	252.315	28.7158	20.7278	26.1264	240.698	235.166	78.2677		blue	386.543		1
MSTRG.18336	Cg4g011580	AT1G18190			23.1231	14.5398	79.5475	76.9811	21.9822	16.9575	19.0292	105.908	115.801	37.5518		blue	386.331		0
MSTRG.47714	CgUng019070	AT1G64970			26.5863	21.384	125.602	114.374	22.4695	30.9383	39.4914	87.4057	79.9598	39.539		blue	386.244		0
MSTRG.34872	Cg8g002150	AT4G33670			7.64071	6.11959	14.7249	24.4723	9.33844	6.64146	8.43998	14.7593	20.985	7.47244		blue	385.996		0
MSTRG.1938	Cg1g014240	AT3G16270			29.1326	15.6476	214.16	400.942	62.8149	29.0658	24.1848	165.002	333.45	83.5606		blue	385.447		0
MSTRG.15803	Cg3g022660	AT1G75180			14.7048	7.87003	99.8021	64.1196	35.8356	15.6568	12.22	81.6968	106.929	14.0193		blue	384.456		0
MSTRG.14828	Cg3g014420	AT3G21110			50.2151	44.0909	115.003	125.386	24.8506	47.6452	42.6958	150.058	168.072	57.9482		blue	384.083		0
MSTRG.5203	Cg2g004180	AT3G26410			11.6705	6.41812	36.1308	43.4294	16.5734	8.39468	7.56437	26.9378	34.4759	19.3692		blue	383.239		0
MSTRG.25295	Cg5g027660	AT5G52980			37.1959	49.0797	8.33469	6.99041	36.4905	35.8728	47.458	20.9091	9.62568	32.3232		blue	383.166		0
MSTRG.8827	Cg2g024050	AT3G20550			20.1034	10.0597	119.263	99.9507	45.2213	15.147	12.4381	69.8461	103.203	37.745		blue	383.132		0
MSTRG.8827	Cg2g024060	AT1G56400			20.1034	10.0597	119.263	99.9507	45.2213	15.147	12.4381	69.8461	103.203	37.745		blue	383.132		0
MSTRG.41330		AT1G55205			4.13683	3.8141	18.2845	14.399	0.676358	3.08325	2.78442	20.1418	24.9474	0.546779		blue	382.941		0
MSTRG.11727	Cg2g043710	AT1G06410			26.813	12.9594	288.893	603.187	17.3957	23.0047	27.2538	235.815	414.043	32.0253		blue	382.593		1
MSTRG.34448	Cg7g022890	AT3G52040			51.4654	44.446	5.8351	17.4407	55.0791	63.8191	54.521	5.51611	5.0561	61.9534		blue	382.539		0
MSTRG.34448	Cg7g022900	AT5G12470			51.4654	44.446	5.8351	17.4407	55.0791	63.8191	54.521	5.51611	5.0561	61.9534		blue	382.539		0
MSTRG.27791	Cg6g000870	AT3G47390			118.342	109.358	279.704	401.406	101.067	97.3407	104.53	191.807	365.181	113.766		blue	382.494		0
MSTRG.27791	Cg6g000880	AT5G36230			118.342	109.358	279.704	401.406	101.067	97.3407	104.53	191.807	365.181	113.766		blue	382.494		0
MSTRG.42600	Cg9g027340				128.431	102.127	478.563	641.889	106.427	120.511	126.947	541.462	965.533	78.3209		blue	382.367		0
MSTRG.29703	Cg6g012850	AT2G42080			21.0753	13.5016	46.5775	93.7052	21.7717	18.6461	14.8616	57.8172	82.7059	28.7434		blue	382.184		0
MSTRG.29703	Cg6g012860	AT2G42070			21.0753	13.5016	46.5775	93.7052	21.7717	18.6461	14.8616	57.8172	82.7059	28.7434		blue	382.184		0
MSTRG.29703	Cg6g012870	AT3G12100			21.0753	13.5016	46.5775	93.7052	21.7717	18.6461	14.8616	57.8172	82.7059	28.7434		blue	382.184		0
MSTRG.27142	Cg5g041810	AT2G46040			95.5527	29.9405	284.786	483.347	39.2586	77.4359	39.5336	207.723	330.307	48.0251		blue	380.098		0
MSTRG.34088	Cg7g019090	AT1G10650			10.2386	10.2172	791.96	389.917	25.2794	9.70154	14.5874	711.569	717.609	22.1821		blue	379.984		0
MSTRG.565	Cg1g004870	AT3G52580			48.3909	52.0531	176.166	189.937	95.3819	61.7214	51.2005	121.711	148.536	55.4931		blue	379.962		0
MSTRG.565	Cg1g004880	AT1G75440			48.3909	52.0531	176.166	189.937	95.3819	61.7214	51.2005	121.711	148.536	55.4931		blue	379.962		0
MSTRG.21216	Cg5g005870	AT3G48310			32.5917	20.7418	83.3488	131.1	49.6104	32.501	31.197	105.453	119.399	61.534		blue	379.083		0
MSTRG.21216	Cg5g005880	AT4G24740			32.5917	20.7418	83.3488	131.1	49.6104	32.501	31.197	105.453	119.399	61.534		blue	379.083		0
MSTRG.3009	Cg1g021080	AT1G80750			212.061	199.858	27.6382	45.1375	197.942	221.437	144.08	42.081	47.4653	165.893		blue	379.073		1
MSTRG.3009	Cg1g021090	AT1G15900			212.061	199.858	27.6382	45.1375	197.942	221.437	144.08	42.081	47.4653	165.893		blue	379.073		1
MSTRG.14735	Cg3g013780	AT2G22610			21.2118	8.42234	91.2362	160.071	9.3047	14.5515	10.6595	85.6591	88.534	4.52552		blue	379.063		0
MSTRG.12529	Cg3g001960	AT1G58110			68.4002	47.1869	323.44	271.514	92.3942	59.5982	65.2156	223.084	188.603	89.4958		blue	379.033		0
MSTRG.10074	Cg2g031440	AT1G09060			42.3817	15.2498	98.8233	175.36	66.7699	29.8842	21.2961	106.371	152.691	39.9475		blue	378.749		0
MSTRG.1795	Cg1g012840				7.07727	3.6927	14.9906	16.0468	9.46557	5.04529	4.71307	15.9424	14.1011	4.74198		blue	378.702		0
MSTRG.27050	Cg5g040720	AT1G01320			7.39269	3.4684	43.7741	33.4099	13.7453	7.74658	8.28448	46.759	34.9961	2.44771		blue	378.591		1
MSTRG.27050	Cg5g040730	AT1G01320			7.39269	3.4684	43.7741	33.4099	13.7453	7.74658	8.28448	46.759	34.9961	2.44771		blue	378.591		1
MSTRG.27050	Cg5g040740	AT1G01320			7.39269	3.4684	43.7741	33.4099	13.7453	7.74658	8.28448	46.759	34.9961	2.44771		blue	378.591		1
MSTRG.26869	Cg5g039620	AT2G46910			17.6701	11.6217	82.6026	109.448	21.1881	16.0241	17.6459	67.9151	83.7166	49.6327		blue	378.494		0
MSTRG.18595	Cg4g012830	AT5G55230			109.368	76.7761	296.322	295.097	34.2858	104.716	107.458	357.691	302.659	34.7602		blue	377.791		0
MSTRG.18595	Cg4g012840	AT4G26750			109.368	76.7761	296.322	295.097	34.2858	104.716	107.458	357.691	302.659	34.7602		blue	377.791		0
MSTRG.42849	Cg9g028660	AT5G24170			55.0115	66.8439	211.846	295.564	14.3021	43.9047	33.7214	317.862	420.659	19.6172		blue	377.472		1
MSTRG.29968	Cg6g014430	AT2G41530			189.794	228.94	851.567	733.287	69.8395	222.36	318.037	977.38	1059.25	98.9002		blue	377.332		0
MSTRG.30493	Cg6g018340	AT5G16715			18.8806	6.69612	29.9273	39.0778	6.79369	13.0087	11.0795	33.9	49.0144	11.3064		blue	376.69		0
MSTRG.16784	Cg4g003810	AT5G25760			53.7695	70.7373	249.302	371.04	28.4939	58.2402	66.3043	162.854	264.384	47.0672		blue	376.389		0
MSTRG.42613		AT5G52420			13.7194	8.32881	187.414	161.42	6.00659	17.4506	19.7719	272.862	271.577	7.67465		blue	376.134		0
MSTRG.26717	Cg5g038530	AT3G66654			122.125	90.1304	275.184	468.184	55.105	92.3565	58.3954	384.206	593.562	111.42		blue	376.121		1
MSTRG.32986	Cg7g011960	AT3G57890			68.6567	44.5273	161.105	329.543	33.1476	75.5792	60.9471	203.367	311.446	74.3835		blue	375.561		0
MSTRG.35218	Cg8g004590	AT3G19260			73.4002	65.6557	388.585	320.909	44.0204	62.8196	61.8528	295.444	207.182	61.8538		blue	375.553		0
MSTRG.34553	Cg7g023740	AT2G32850			10.8432	4.30111	63.9945	45.341	12.1382	8.15854	8.79275	64.2137	90.2997	15.3672		blue	375.494		0
MSTRG.34553	Cg7g023750	AT5G60900			10.8432	4.30111	63.9945	45.341	12.1382	8.15854	8.79275	64.2137	90.2997	15.3672		blue	375.494		0
MSTRG.26140	Cg5g034280	AT3G55620			181.166	163.58	36.4801	58.4014	189.299	157.803	139.439	34.8645	44.6322	197.756		blue	375.218		1
MSTRG.16942	Cg4g004800	AT3G49601			67.7438	40.4099	144.742	219.654	70.7492	53.6436	39.8247	124.229	157.265	29.0509		blue	375.173		0
MSTRG.11147	Cg2g039170	AT1G30580			325.427	299.997	816.536	1079.52	194.95	336.759	337.814	638.452	729.783	290.534		blue	375.16		0
MSTRG.16562	Cg4g002030	AT5G20280			2.1079	1.11156	69.4132	85.603	19.1975	2.20995	2.24918	55.1011	46.5222	18.7675		blue	374.62		0
MSTRG.11839	Cg2g044660	AT2G34460			46.444	50.5714	4.94955	9.99531	39.201	50.3657	68.5056	16.3692	7.72905	54.5648		blue	374.266		0
MSTRG.36287	Cg8g012300	AT3G44160			20.7963	12.4454	367.445	703.849	61.9521	23.1067	21.8269	432.486	937.085	69.1592		blue	373.52		0
MSTRG.644	Cg1g005610	AT2G23360			6.37757	3.73841	88.7711	90.0465	14.1683	6.67071	7.78961	143.31	123.388	6.10852		blue	373.156		0
MSTRG.26518	Cg5g036860	AT4G02570			77.9131	35.377	812.73	1626.7	469.041	71.0577	43.9297	869.317	1392.91	320.201		blue	373.07		0
MSTRG.40686	Cg9g016750	AT3G15930			1.74465	0.762257	4.65482	8.29082	1.44195	1.61557	0.679715	3.69352	6.03127	1.19098		blue	372.44		0
MSTRG.40686	Cg9g016920	AT2G29760			1.74465	0.762257	4.65482	8.29082	1.44195	1.61557	0.679715	3.69352	6.03127	1.19098		blue	372.44		0
MSTRG.10252	Cg2g032970	AT5G16260			66.964	34.8448	119.644	189.147	53.2398	47.4194	37.7488	148.028	233.783	22.6878		blue	371.609		0
MSTRG.24190	Cg5g021850				54.3682	27.7833	84.5101	110.742	32.8856	48.8645	30.2188	73.349	118.204	38.2587		blue	371.395		0
MSTRG.22872	Cg5g016170	AT1G17110			25.6873	9.82365	53.4169	62.0056	10.6731	15.9179	16.6756	47.3194	39.8425	11.628		blue	371.291		1
MSTRG.22872	Cg5g016180	AT1G53645			25.6873	9.82365	53.4169	62.0056	10.6731	15.9179	16.6756	47.3194	39.8425	11.628		blue	371.291		1
MSTRG.38182	Cg9g003270	AT4G15640			145.654	95.4016	532.406	402.37	149.461	157.804	83.989	538.724	484.67	250.605		blue	371.235		0
MSTRG.25997	Cg5g033050	AT5G43900			30.1824	11.9556	71.1318	162.681	33.8793	28.2089	17.7711	101.942	135.306	24.1754		blue	370.996		0
MSTRG.43687	CgUng002140	AT1G03280			60.7063	36.6674	151.273	231.486	80.7128	52.6663	41.6807	113.106	176.983	48.6733		blue	370.858		0
MSTRG.10121	Cg2g031840	AT3G05600			0.0385697	0.0219412	0.829651	0.614986	0	0	0	0.503151	1.12702	0.0878834		blue	370.765		0
MSTRG.19657	Cg4g019250	AT4G33090			63.311	50.8091	280.722	283.533	76.7843	59.2473	83.3319	323.649	207.123	91.325		blue	370.533		0
MSTRG.19750	Cg4g019970	AT2G12550			8.81847	5.39794	211.853	413.344	136.13	6.57988	8.4622	291.832	470.692	60.2816		blue	370.289		0
MSTRG.19750	Cg4g019990				8.81847	5.39794	211.853	413.344	136.13	6.57988	8.4622	291.832	470.692	60.2816		blue	370.289		0
MSTRG.26678	Cg5g038210	AT4G02080			195.356	245.084	656.023	689.773	107.521	229.644	247.478	775.628	1061.03	223.033		blue	369.852		0
MSTRG.28025	Cg6g002410	AT2G37110			72.6947	82.4099	424.155	352.706	36.552	81.158	94.4671	365.789	245.162	71.1432		blue	369.377		0
MSTRG.23697	Cg5g019650	AT5G54180			33.6928	11.7947	112.788	94.705	4.30478	27.3789	18.9278	101.811	72.8969	6.20836		blue	369.06		0
MSTRG.10726	Cg2g035790	AT2G01220			9.07743	7.51046	38.6793	38.6655	10.9687	10.8558	10.9596	31.9829	22.9268	12.3046		blue	368.873		0
MSTRG.23305	Cg5g018200	AT5G24270			8.22837	2.81991	396.67	562.145	30.7539	8.30958	5.43999	598.332	954.5	51.8018		blue	368.345		0
MSTRG.21908	Cg5g010870				7.10885	2.87159	15.6469	29.2264	4.23595	5.79026	4.16081	16.0805	19.7602	3.04032		blue	367.864		0
MSTRG.25322	Cg5g027910	AT3G59470			4.14547	2.73759	43.289	38.0035	5.50868	4.82377	3.93014	23.7769	59.9213	5.38262		blue	367.544		0
MSTRG.21508	Cg5g008040	AT4G17380			2.80231	0.993674	235.266	310.703	7.14889	1.45393	0.859476	269.049	147.392	14.6327		blue	366.917		0
MSTRG.28523	Cg6g004820	AT1G07510			13.2384	6.11134	49.3032	33.3564	10.4988	9.83108	6.526	39.9304	39.0756	19.6967		blue	366.329		0
MSTRG.38584	Cg9g006170	AT4G14746			39.3945	12.4505	228.352	197.887	75.0492	31.7501	20.5708	217.332	355.971	79.4281		blue	366.039		0
MSTRG.33267	Cg7g013600	AT5G46700			4.31192	5.38316	0.131834	0.0877948	3.63689	2.68534	4.48382	0.48856	0.598228	4.48773		blue	365.982		0
MSTRG.40667	Cg9g017440	AT1G12360			19.718	11.646	80.1526	150.437	32.7529	17.2417	19.3238	62.2956	117.32	24.5358		blue	365.718		0
MSTRG.33718	Cg7g016640	AT5G13110			91.2566	60.2079	8.73529	10.9329	60.9483	74.2664	76.4524	3.71383	8.17995	85.3056		blue	365.355		0
MSTRG.32955	Cg7g011210	AT5G61960			23.6546	9.07661	68.2165	119.053	9.90402	20.1132	12.7892	70.0371	68.696	11.8033		blue	364.81		0
MSTRG.32955	Cg7g011220	AT5G61930			23.6546	9.07661	68.2165	119.053	9.90402	20.1132	12.7892	70.0371	68.696	11.8033		blue	364.81		0
MSTRG.32955	Cg7g011230	AT5G50970			23.6546	9.07661	68.2165	119.053	9.90402	20.1132	12.7892	70.0371	68.696	11.8033		blue	364.81		0
MSTRG.42540	Cg9g026210	AT5G62140			2.1578	4.80873	90.9768	46.5276	3.30357	4.97227	9.51405	64.5395	69.4525	10.4532		blue	364.5		0
MSTRG.11417	Cg2g041530	AT1G61215			6.0706	3.31908	113.569	183.065	30.4363	4.91781	6.25204	169.489	283.576	29.4032		blue	364.042		0
MSTRG.18598	Cg4g012870	AT1G50620			24.6013	10.8722	129.283	223.448	73.4144	17.889	12.4661	108.538	165.223	26.9519		blue	363.89		0
MSTRG.28382	Cg6g004170	AT5G32440			28.0245	20.8556	175.185	161.812	42.8897	22.1928	22.6155	210.352	308.555	42.3708		blue	363.676		0
MSTRG.28382	Cg6g004180	AT5G02520			28.0245	20.8556	175.185	161.812	42.8897	22.1928	22.6155	210.352	308.555	42.3708		blue	363.676		0
MSTRG.27247	Cg5g042730	AT1G01820			36.909	42.0351	198.63	217.981	38.1964	41.8493	64.9527	213.434	365.378	40.9856		blue	363.418		0
MSTRG.27247	Cg5g042740	AT2G45720			36.909	42.0351	198.63	217.981	38.1964	41.8493	64.9527	213.434	365.378	40.9856		blue	363.418		0
MSTRG.6186	Cg2g010950	AT3G27100			25.9419	29.5128	203.384	130.285	29.8363	44.3243	43.7491	122.287	159.587	13.0758		blue	362.46		0
MSTRG.42585	Cg9g027190	AT4G09980			65.4313	24.8259	108.59	144.054	66.0375	50.6247	26.9027	99.9069	159.608	46.9018		blue	362.189		0
MSTRG.42585	Cg9g027200				65.4313	24.8259	108.59	144.054	66.0375	50.6247	26.9027	99.9069	159.608	46.9018		blue	362.189		0
MSTRG.29105	Cg6g008490	AT3G03610			13.0759	12.5565	230.443	301.141	49.4939	13.3616	13.0257	285.653	493.4	93.1626		blue	362.105		0
MSTRG.17990	Cg4g010280	AT3G15150			67.2117	48.6763	195.164	184.864	46.5662	53.1948	38.2297	144.001	119.421	24.6551		blue	361.598		1
MSTRG.1587	Cg1g011980	AT2G02220			7.23649	1.53154	49.9645	28.3872	8.63727	3.98174	2.95661	49.1019	60.1475	3.303		blue	361.508		1
MSTRG.29818	Cg6g013900	AT5G22030			23.0632	9.97862	55.5012	64.4978	18.7426	20.9478	16.0039	42.7923	44.3725	28.4282		blue	360.739		0
MSTRG.42921	Cg9g029120	AT1G56180			54.8615	26.27	115.641	125.889	32.4299	40.0886	30.4621	94.494	79.0473	37.8714		blue	359.919		0
MSTRG.30292	Cg6g016810	AT5G17300			5.83648	2.74873	55.9596	65.1776	4.25544	7.00124	2.26758	37.4486	100.716	7.68808		blue	359.899		0
MSTRG.8901	Cg2g024640	AT4G27020			17.5927	12.1413	64.0645	47.5998	7.10953	12.8635	15.7936	70.9797	58.1604	23.2025		blue	359.503		0
MSTRG.34734	Cg8g001160	AT5G40820			6.82619	2.62383	28.2804	23.7172	10.1432	6.8159	2.81226	27.3815	18.6938	4.76832		blue	359.27		0
MSTRG.24036	Cg5g020970	AT3G12340			153.983	85.0176	801.697	1821.24	338.199	133.919	71.3119	822.543	1415.66	262.344		blue	359.191		0
MSTRG.24036	Cg5g020970	AT4G25340			153.983	85.0176	801.697	1821.24	338.199	133.919	71.3119	822.543	1415.66	262.344		blue	359.191		0
MSTRG.14175	Cg3g009540	AT1G31420			37.5829	18.0757	93.7111	87.1828	31.687	33.8362	34.5371	105.191	146.873	24.0812		blue	359.002		0
MSTRG.14175	Cg3g009550				37.5829	18.0757	93.7111	87.1828	31.687	33.8362	34.5371	105.191	146.873	24.0812		blue	359.002		0
MSTRG.29763	Cg6g013700	AT5G06550			52.8669	26.7871	286.535	411.802	119.044	47.8322	36.9568	218.906	264.238	121.938		blue	358.951		0
MSTRG.32358	Cg7g008820	AT1G06340			16.1872	6.29387	172.297	134.452	23.494	5.0697	2.3514	96.8195	83.971	8.83668		blue	358.522		1
MSTRG.20510	Cg5g000680	AT4G10760			70.4146	21.9822	220.417	212.306	99.5965	51.4655	36.0321	185.412	151.118	71.8494		blue	357.705		0
MSTRG.32326		AT2G36810			6.33193	1.11344	52.1763	103.664	10.6394	3.73128	2.20332	33.3808	77.9654	8.20218		blue	357.094		0
MSTRG.26913	Cg5g039970	AT4G01400			3.80827	2.94603	16.7927	12.9292	1.59697	4.49455	3.79378	12.3105	9.99099	4.27846		blue	356.213		0
MSTRG.27035	Cg5g040840	AT3G61690			34.5632	9.10346	111.377	162.95	23.2702	23.5529	11.5055	60.2279	113.473	12.711		blue	355.371		0
MSTRG.29255	Cg6g009030	AT4G18100			3044.31	3546.62	514.361	314.245	2189.8	3424.75	2346.79	834.873	739.422	3315.22		blue	355.166		0
MSTRG.9593	Cg2g028030	AT2G42330			6.2011	3.45103	140.758	142.95	44.6838	5.64138	4.43302	94.7342	87.1241	36.1647		blue	354.736		0
MSTRG.9593	Cg2g028040	AT1G17070			6.2011	3.45103	140.758	142.95	44.6838	5.64138	4.43302	94.7342	87.1241	36.1647		blue	354.736		0
MSTRG.21274	Cg5g006430	AT4G24820			340.908	338.072	967.364	1619.59	769.106	401.182	367.447	1333.89	1486.76	545.281		blue	354.557		0
MSTRG.28989	Cg6g007690	AT1G64970			26.015	19.3784	122.591	99.8197	20.0035	28.6602	36.3119	89.8338	73.3248	39.3667		blue	354.426		0
MSTRG.43699	CgUng002230	AT2G39260			36.9341	14.5403	96.2024	89.9118	33.479	25.2059	18.5569	51.2241	92.9594	15.5187		blue	354.363		0
MSTRG.2488	Cg1g017840	AT1G15320			11.116	9.58135	702.069	338.247	19.5911	9.55873	9.53718	451.663	670.891	48.7572		blue	354.29		0
MSTRG.25751	Cg5g031200	AT5G18150			5.63694	6.09192	59.6012	44.6379	2.52805	3.86131	5.19928	25.4956	39.4857	0.702198		blue	354.278		0
MSTRG.3236	Cg1g022180	AT1G16780			69.1799	38.0443	260.362	234.327	65.274	68.5515	63.1495	275.019	219.781	140.896		blue	353.537		1
MSTRG.20380	Cg4g024880	AT2G13100			28.74	13.3657	125.628	149.038	16.3971	25.108	12.7439	139.702	79.668	13.3657		blue	353.249		0
MSTRG.14534	Cg3g012280	AT3G05030			17.3552	9.05238	60.0578	52.0605	24.3823	13.5121	11.2324	49.9191	55.521	34.0368		blue	352.803		0
MSTRG.11862	Cg2g044770	AT5G46240			0.352191	0.461026	4.1948	5.5367	1.32213	0.35634	0.402539	3.63518	5.02775	2.72217		blue	352.505		0
MSTRG.3980	Cg1g025570	AT3G18680			42.0695	23.0474	144.064	291.008	59.6704	36.2553	30.2778	207.661	342.567	91.5081		blue	352.432		0
MSTRG.3980	Cg1g025580	AT1G43770			42.0695	23.0474	144.064	291.008	59.6704	36.2553	30.2778	207.661	342.567	91.5081		blue	352.432		0
MSTRG.22070	Cg5g012130	AT1G73990			30.6213	18.2693	70.5595	120.078	21.0124	31.4767	32.6157	96.2061	87.1319	38.9014		blue	352.424		0
MSTRG.34347	Cg7g022080	AT3G02040			0.984161	2.86912	58.7557	49.7506	3.22626	1.08459	3.0717	22.1644	40.223	7.98052		blue	351.835		0
MSTRG.34347	Cg7g022080	AT5G41080			0.984161	2.86912	58.7557	49.7506	3.22626	1.08459	3.0717	22.1644	40.223	7.98052		blue	351.835		0
MSTRG.34347	Cg7g022080	AT5G43300			0.984161	2.86912	58.7557	49.7506	3.22626	1.08459	3.0717	22.1644	40.223	7.98052		blue	351.835		0
MSTRG.25496	Cg5g028970	AT2G43120			3.13909	9.22962	575.786	1022.11	0.906678	3.56896	10.9152	308.828	619.679	2.51697		blue	351.312		0
MSTRG.34164	Cg7g020400	AT1G05670			10.2544	2.22222	36.5293	41.9759	9.17488	7.26885	3.40258	19.9671	26.5483	9.31262		blue	351.26		0
MSTRG.39880	Cg9g014210	AT3G23670			42.9575	21.5549	91.7749	103.794	2.5262	32.1401	24.2695	78.0913	126.311	2.9274		blue	351.196		0
MSTRG.16143	Cg3g025240	AT1G76310			251.211	145.379	915.015	1594.05	49.5494	305.9	235.307	719.905	1693.55	50.865		blue	350.573		0
MSTRG.21769	Cg5g009900	AT1G63160			291.886	224.118	906.286	1114.5	130.843	242.456	191.672	559.518	703.685	98.5504		blue	350.543		1
MSTRG.26604	Cg5g037480	AT3G53760			21.9044	8.5686	63.5332	119.06	44.449	16.4552	11.5908	76.3147	94.0095	29.9215		blue	350.54		0
MSTRG.26604	Cg5g037490	AT4G02390			21.9044	8.5686	63.5332	119.06	44.449	16.4552	11.5908	76.3147	94.0095	29.9215		blue	350.54		0
MSTRG.14442	Cg3g012000	AT3G05090			36.3907	18.5861	241.581	482.208	164.324	35.5123	28.679	329.473	403.36	119.544		blue	350.089		0
MSTRG.17505	Cg4g008090	AT4G32551			38.8947	13.3902	82.9194	117.273	3.09506	27.6818	15.0254	61.2752	127.223	5.04241		blue	349.906		0
MSTRG.29120	Cg6g008580	AT5G33370			2.89676	2.57757	0.360855	0.24944	3.56737	2.22581	2.82651	0.402682	0.516626	2.20988		blue	349.881		0
MSTRG.35541	Cg8g006930				28.6658	18.9003	88.5538	88.5693	40.1548	22.3796	25.015	120.479	97.9058	44.2351		blue	349.754		0
MSTRG.21936	Cg5g011130	AT5G07940			16.9497	4.32112	24.2271	40.2015	10.2039	12.6528	7.40669	27.1038	33.3226	10.2271		blue	349.592		0
MSTRG.13106	Cg3g004880	AT4G24220			0	0.0121191	4.35257	6.40365	0.0518801	0	0.000798007	6.69822	11.1948	0.1053		blue	349.425		0
MSTRG.13106	Cg3g004890	AT4G24220			0	0.0121191	4.35257	6.40365	0.0518801	0	0.000798007	6.69822	11.1948	0.1053		blue	349.425		0
MSTRG.19537	Cg4g018180	AT3G43240			43.2786	17.85	191.319	396.98	127.303	36.9616	28.3102	234.626	378.052	102.171		blue	349.078		0
MSTRG.33853	Cg7g017690	AT3G26000			34.9761	24.6959	91.7607	95.5363	40.2466	30.7117	18.0484	86.0903	65.272	42.7453		blue	349.066		0
MSTRG.33853	Cg7g017700	AT1G67680			34.9761	24.6959	91.7607	95.5363	40.2466	30.7117	18.0484	86.0903	65.272	42.7453		blue	349.066		0
MSTRG.20358	Cg4g024710	AT5G51350			29.3091	15.6055	75.7327	156.977	34.7044	28.5773	25.1567	77.6552	140.291	41.2022		blue	348.536		0
MSTRG.20358	Cg4g024720	AT5G35180			29.3091	15.6055	75.7327	156.977	34.7044	28.5773	25.1567	77.6552	140.291	41.2022		blue	348.536		0
MSTRG.33861	Cg7g017780	AT1G67700			58.857	48.7217	254.557	158.001	12.4201	51.2879	56.5965	181.314	228.197	14.0976		blue	347.985		0
MSTRG.41404		AT2G19790			1.17965	1.08655	19.3777	10.6157	1.08457	0.905028	0.841292	9.72021	15.5592	0.970588		blue	347.969		0
MSTRG.5848	Cg2g008780	AT2G30990			14.4603	7.04048	140.446	222.879	3.7268	17.3862	16.5818	79.9358	259.704	12.0422		blue	347.82		1
MSTRG.22770	Cg5g015690	AT1G78540			11.6528	7.94855	83.3862	92.5064	16.3926	10.6043	13.6259	38.3905	66.8057	25.7605		blue	347.406		0
MSTRG.103	Cg1g001040	AT5G66050			54.5629	63.0007	185.31	331.575	91.2651	56.2112	84.0878	271.174	317.787	142.326		blue	347.354		0
MSTRG.103	Cg1g001050	AT5G66055			54.5629	63.0007	185.31	331.575	91.2651	56.2112	84.0878	271.174	317.787	142.326		blue	347.354		0
MSTRG.103	Cg1g001060	AT4G35785			54.5629	63.0007	185.31	331.575	91.2651	56.2112	84.0878	271.174	317.787	142.326		blue	347.354		0
MSTRG.36272	Cg8g012240	AT5G06750			0.110228	0.0651237	2.24146	6.58068	0.783715	0.12873	0.0204096	4.55427	5.91121	0.745888		blue	347.078		0
MSTRG.26190		AT1G47720			27.6253	22.3312	9.86318	2.51865	20.0881	30.2157	21.1864	6.38907	2.1702	26.9189		blue	346.949		0
MSTRG.3919	Cg1g025170	AT2G13680			3.83615	1.21749	292.606	228.434	19.8152	2.58429	1.53825	250.4	129.478	8.08629		blue	346.935		0
MSTRG.37721	Cg8g024610	AT2G30110			90.4096	45.5488	185.651	269.534	138.231	67.1194	60.4968	276.741	303.612	102.159		blue	346.596		0
MSTRG.32708	Cg7g010330	AT3G60820			291.033	368.043	59.2823	85.6336	262.181	232.494	310.766	76.0426	99.8322	358.237		blue	346.248		0
MSTRG.30678	Cg6g019930	AT3G02420			123.28	108.609	8.70341	16.7565	62.8229	94.8079	98.3482	5.55881	14.424	90.4454		blue	345.839		0
MSTRG.25967	Cg5g032590	AT3G07070			1.2048	1.57525	42.8893	35.6153	1.59338	1.11071	1.52013	19.9917	20.9432	1.2503		blue	345.616		0
MSTRG.14614	Cg3g012840	AT5G63905			16.3806	10.1626	39.8378	68.3657	24.4529	18.2187	14.9902	49.9597	61.9639	31.6372		blue	345.283		0
MSTRG.33646	Cg7g016170	AT1G13700			13.2818	6.2092	269.325	309.431	43.8953	6.3256	6.64934	357.016	590.446	53.0908		blue	344.865		0
MSTRG.15268	Cg3g017800	AT1G21460			7.97047	79.0526	2445.91	2149.35	60.8008	2.80015	31.8217	2764.75	1387.16	13.4874		blue	344.827		1
MSTRG.9540	Cg2g027610	AT5G48380			37.0311	18.5889	104.984	95.9232	34.3569	45.7702	32.835	63.9634	80.4243	24.9279		blue	343.274		0
MSTRG.29416	Cg6g010600	AT3G07290			6.40471	4.83516	121.06	55.8518	0.109204	2.60891	2.40293	113.064	113.774	3.33048		blue	343.14		1
MSTRG.29416	Cg6g010610				6.40471	4.83516	121.06	55.8518	0.109204	2.60891	2.40293	113.064	113.774	3.33048		blue	343.14		1
MSTRG.31133	Cg6g025790	AT5G07980			14.7232	4.45638	25.183	25.3455	10.1629	11.8606	8.85365	23.6009	27.3849	3.84254		blue	342.472		0
MSTRG.27413	Cg5g043850	AT1G02080			27.4059	7.3896	105.365	128.656	32.3227	19.8169	11.1838	68.1953	69.7	20.3257		blue	342.182		0
MSTRG.27413	Cg5g043860	AT1G02080			27.4059	7.3896	105.365	128.656	32.3227	19.8169	11.1838	68.1953	69.7	20.3257		blue	342.182		0
MSTRG.22509	Cg5g014230	AT3G11760			0.253714	0.177887	94.1349	105.634	31.9004	0.315464	0.320713	48.8499	75.0557	24.2921		blue	342.028		0
MSTRG.37609	Cg8g023790	AT3G47060			45.4683	19.7201	203.988	257.699	96.9753	32.9066	32.8955	146.482	158.377	59.9616		blue	341.119		0
MSTRG.15517	Cg3g020300	AT1G34355			64.551	62.6936	570.523	306.426	24.1802	67.4931	52.4542	570.052	478.861	45.2068		blue	340.769		0
MSTRG.15517	Cg3g020310	AT1G34350			64.551	62.6936	570.523	306.426	24.1802	67.4931	52.4542	570.052	478.861	45.2068		blue	340.769		0
MSTRG.16779	Cg4g003780	AT5G57850			8.86921	6.67533	73.2704	77.9658	22.4304	8.80385	13.4842	37.6211	51.081	18.2762		blue	339.855		1
MSTRG.29772	Cg6g013490	AT2G20710			14.0872	6.95876	64.1173	88.0215	8.84797	14.1146	12.8982	53.9601	44.0926	20.9251		blue	339.8		0
MSTRG.32457		AT2G03340			95.4267	117.092	30.7928	6.78807	56.6151	82.8411	93.7017	24.7946	12.933	92.0323		blue	339.142		0
MSTRG.8989	Cg2g025020				0.291451	0.0518274	1.50917	2.15091	0.088176	0.0565813	0.219277	0.927415	2.0617	0.779378		blue	338.729		0
MSTRG.44449	CgUng004930	AT5G64250			78.3586	101.935	9.66849	3.67743	51.603	85.9251	108.668	8.01201	3.63247	108.891		blue	337.517		0
MSTRG.14	Cg1g000470	AT5G65960			107.405	51.6005	186.049	271.297	48.1344	84.6797	56.4913	134.232	257.42	64.2506		blue	337.436		0
MSTRG.11628	Cg2g042950	AT2G34040			183.176	79.1894	497.785	357.731	133.015	121.907	106.885	472.863	340.201	92.9492		blue	337.345		0
MSTRG.26926	Cg5g040110	AT2G46760			10.1279	6.12168	34.3626	38.5294	15.4296	8.1441	8.42214	33.4966	63.2411	12.2216		blue	337.159		0
MSTRG.26926	Cg5g040120	AT4G00830			10.1279	6.12168	34.3626	38.5294	15.4296	8.1441	8.42214	33.4966	63.2411	12.2216		blue	337.159		0
MSTRG.16554	Cg4g001850	AT1G80490			13.3419	5.92059	103.268	225.026	56.1132	8.49839	10.7252	102.576	232.485	25.7122		blue	337.015		0
MSTRG.20303	Cg4g024250	AT5G57950			61.3606	56.4521	163.931	137.514	69.4396	52.0768	53.1037	204.483	158.763	69.5745		blue	336.518		0
MSTRG.119	Cg1g000660	AT2G17560			1049.27	1333.82	52.1245	95.4256	652.891	1096.1	835.762	132.175	86.0516	828.998		blue	336.349		1
MSTRG.17871	Cg4g009770	AT1G53120			43.1494	22.8537	92.8235	92.1186	15.7139	32.6375	25.1386	64.416	121.858	12.7786		blue	336.268		0
MSTRG.28190	Cg6g003230	AT3G58090			20.5407	16.0212	93.5218	81.379	14.814	17.9008	17.1217	47.0764	57.0028	21.3455		blue	335.83		0
MSTRG.31466	Cg7g002170	AT2G40190			34.8391	22.5277	100.967	124.071	12.6104	30.3217	29.3596	79.7048	68.6885	30.5653		blue	335.474		1
MSTRG.31466	Cg7g002180	AT3G56010			34.8391	22.5277	100.967	124.071	12.6104	30.3217	29.3596	79.7048	68.6885	30.5653		blue	335.474		1
MSTRG.18279	Cg4g011460	AT4G02750			19.5881	6.56418	41.4252	34.3676	16.0927	11.8838	7.75385	46.9633	45.1539	20.3209		blue	335.412		0
MSTRG.46639	CgUng015260	ATCG00680			5.9248	2.88423	19.4657	17.5407	5.26948	6.37071	4.20475	17.7596	11.287	3.32592		blue	335.208		0
MSTRG.28990	Cg6g007660	AT5G16690			37.4165	29.7918	241.916	167.214	19.254	41.5083	36.2301	167.073	124.056	21.7256		blue	335.098		0
MSTRG.28990	Cg6g007670	AT1G64980			37.4165	29.7918	241.916	167.214	19.254	41.5083	36.2301	167.073	124.056	21.7256		blue	335.098		0
MSTRG.46117		ATCG00360			4.80941	2.17873	7.78273	11.8745	4.74813	5.20028	3.68875	11.6128	11.5919	4.58857		blue	335.049		0
MSTRG.42471	Cg9g025750	AT5G66520			6.79674	4.49676	27.109	44.6831	3.41481	6.00104	7.5949	23.95	23.586	4.94206		blue	334.926		0
MSTRG.42471	Cg9g025760	AT2G45510			6.79674	4.49676	27.109	44.6831	3.41481	6.00104	7.5949	23.95	23.586	4.94206		blue	334.926		0
MSTRG.9531		AT5G19480			49.8072	32.3149	232.268	208.88	94.0727	39.8995	32.3232	331.217	299.153	89.7503		blue	334.314		0
MSTRG.37883	Cg9g000880	AT3G48810			9.45809	3.17048	50.3156	84.9784	24.0426	5.54983	3.30558	69.4613	125.996	18.2006		blue	333.613		1
MSTRG.16038	Cg3g024420	AT1G75950	ASK1/ASK1		154.42	278.836	464.277	756.629	147.797	163.668	207.614	448.399	602.813	130.138		blue	333.294		0
MSTRG.42768	Cg9g028040	AT5G52950			11.8755	10.348	44.3083	40.4457	9.08805	10.8654	10.0047	33.6284	23.1212	9.7096		blue	332.479		0
MSTRG.42768	Cg9g028050	AT5G52960			11.8755	10.348	44.3083	40.4457	9.08805	10.8654	10.0047	33.6284	23.1212	9.7096		blue	332.479		0
MSTRG.42768	Cg9g028060	AT3G59140			11.8755	10.348	44.3083	40.4457	9.08805	10.8654	10.0047	33.6284	23.1212	9.7096		blue	332.479		0
MSTRG.30133	Cg6g015650	AT2G44930			1.63813	1.88968	0	0.0147727	1.59053	1.99653	1.58717	0	0	0.810358		blue	332.41		0
MSTRG.38397	Cg9g004900	AT3G06060			74.2221	73.2423	277.736	168.469	53.5702	77.0364	80.193	228.793	224.503	95.3244		blue	332.342		0
MSTRG.38397	Cg9g004910	AT3G06050			74.2221	73.2423	277.736	168.469	53.5702	77.0364	80.193	228.793	224.503	95.3244		blue	332.342		0
MSTRG.912	Cg1g007420	AT5G10550			22.8453	8.35669	252.848	185.457	16.8619	24.835	17.4361	199.894	115.892	37.1		blue	332.334		0
MSTRG.38934	Cg9g008300	AT1G04430			195.228	103.615	865.481	1948.46	71.4496	233.741	189.423	874.972	2086.58	197.643		blue	332.245		0
MSTRG.4275	Cg1g027070	AT2G36320			6.02241	2.20292	44.635	42.3224	7.58432	5.46641	3.48453	31.7997	20.0113	6.22124		blue	331.636		0
MSTRG.4275	Cg1g027080	AT4G39420			6.02241	2.20292	44.635	42.3224	7.58432	5.46641	3.48453	31.7997	20.0113	6.22124		blue	331.636		0
MSTRG.37635	Cg8g023930	AT2G29690			59.2721	32.7882	153.314	179.195	25.7588	50.8776	48.2144	159.026	135.62	93.2714		blue	331.539		1
MSTRG.35663	Cg8g007820	AT2G21540			0.139271	0.0803834	181.478	388.458	18.0393	0.173789	0.0815109	105.223	336.718	23.3307		blue	331.386		0
MSTRG.346	Cg1g003240	AT2G23520			35.6774	12.5052	159.045	405.972	8.59589	26.9926	20.5536	193.315	261.186	17.7837		blue	331.362		0
MSTRG.16477	Cg4g001500	AT2G34750			62.4136	31.598	453.539	1090.27	164.841	61.2779	41.5617	438.625	877.235	181.946		blue	331.11		0
MSTRG.22015	Cg5g011680	AT5G60920			72.7396	60.3123	461.02	328.328	17.0355	87.7637	90.7299	275.789	261.349	34.6654		blue	331.055		0
MSTRG.36310	Cg8g012400	AT3G07870			10.1637	11.2046	54.594	45.0002	7.94159	10.979	10.9336	36.2332	28.508	13.3808		blue	330.261		0
MSTRG.36310	Cg8g012410	AT5G22120			10.1637	11.2046	54.594	45.0002	7.94159	10.979	10.9336	36.2332	28.508	13.3808		blue	330.261		0
MSTRG.15185	Cg3g017070	AT1G21600			16.1939	9.82197	67.186	107.018	3.11011	16.8664	12.9109	43.0064	63.6463	5.44744		blue	327.946		0
MSTRG.27368	Cg5g043650	AT3G60660			31.1881	18.1187	107.79	86.8089	12.4669	25.1887	22.0807	123.643	77.9821	17.6841		blue	327.602		0
MSTRG.38826	Cg9g007700	AT1G04340			273.197	392.018	23.9088	58.7698	206.545	369.216	315.542	67.0877	86.8165	339.685		blue	327.426		0
MSTRG.37257	Cg8g021190				0	0.0666814	3.2048	2.73683	0	0	0	5.28106	4.52897	0		blue	327.022		0
MSTRG.41738	Cg9g021680	AT3G57530			20.6411	14.3459	83.5227	163.006	29.4244	24.4281	28.2174	78.8389	182.518	38.7883		blue	326.981		1
MSTRG.131	Cg1g001360	AT4G35940			28.6729	14.1353	164.839	117.02	82.0639	28.0717	22.9805	148.994	166.502	59.7906		blue	326.023		0
MSTRG.131	Cg1g001370	AT2G17790			28.6729	14.1353	164.839	117.02	82.0639	28.0717	22.9805	148.994	166.502	59.7906		blue	326.023		0
MSTRG.32872	Cg7g011010	AT5G23690			42.7975	15.6944	112.362	125.403	80.0251	34.396	18.9554	107.648	140.67	55.4058		blue	325.651		0
MSTRG.40086	Cg9g014730				23.3241	26.286	6.22322	1.80509	38.7469	30.2294	31.0128	12.3017	5.15779	36.3003		blue	325.494		0
MSTRG.3359	Cg1g022850	AT5G63960			29.7375	11.3815	64.9734	75.8716	21.8529	20.5742	14.8825	47.0508	45.1944	19.7696		blue	325.331		0
MSTRG.26487	Cg5g036890	AT2G47820			4.18704	1.97122	108.842	85.9335	2.75835	3.98601	3.00694	46.0797	52.7875	3.46677		blue	325.118		0
MSTRG.1201	Cg1g009650	AT1G55160			74.7211	54.8398	430.213	263.602	37.6755	51.3791	50.0875	528.758	516.898	49.8581		blue	324.548		1
MSTRG.1201	Cg1g009660	AT1G55150			74.7211	54.8398	430.213	263.602	37.6755	51.3791	50.0875	528.758	516.898	49.8581		blue	324.548		1
MSTRG.26235	Cg5g034980	AT1G19670			1.35764	3.05281	0	0	3.17981	2.8053	2.67395	0	0.0960296	2.94161		blue	324.338		0
MSTRG.32342	Cg7g008650	AT3G14920			6.01465	5.42548	28.7093	18.2956	0.276794	5.28973	8.35759	20.9281	26.563	1.20115		blue	323.956		0
MSTRG.16578	Cg4g002140	AT4G32250			13.6854	5.26981	265.028	233.105	24.2717	11.042	7.44251	228.662	114.449	40.85		blue	323.781		0
MSTRG.32359	Cg7g008830	AT1G16900			48.2095	30.8545	82.8445	140.9	18.601	41.4016	36.282	73.2886	114.712	34.3411		blue	323.443		0
MSTRG.14234	Cg3g009870				22.0008	24.6989	79.7103	90.1539	31.3511	26.9526	31.6692	97.9435	152.766	28.9855		blue	323.158		0
MSTRG.14234	Cg3g009880	AT5G45390			22.0008	24.6989	79.7103	90.1539	31.3511	26.9526	31.6692	97.9435	152.766	28.9855		blue	323.158		0
MSTRG.25459	Cg5g028670	AT1G54380			51.9349	36.4057	420.744	353.927	110.546	44.7945	38.2631	185.082	365.198	134.586		blue	322.929		0
MSTRG.25459	Cg5g028680	AT1G54380			51.9349	36.4057	420.744	353.927	110.546	44.7945	38.2631	185.082	365.198	134.586		blue	322.929		0
MSTRG.25459	Cg5g028690	AT2G43230			51.9349	36.4057	420.744	353.927	110.546	44.7945	38.2631	185.082	365.198	134.586		blue	322.929		0
MSTRG.1267	Cg1g010380	AT1G17455			2.94058	9.2352	150.597	145.703	35.7575	4.05906	2.05678	95.682	81.9674	40.4488		blue	322.195		1
MSTRG.47139		ATCG00670			5.75568	3.30684	24.2121	27.6472	3.79508	6.65124	4.153	12.5626	17.0849	0.878904		blue	321.844		0
MSTRG.22811		AT1G62780			4.2855	4.92583	13.6669	13.957	3.46019	4.34094	5.77023	8.73138	9.6542	3.85177		blue	321.719		0
MSTRG.39729	Cg9g012760	AT2G32700			14.1236	8.32127	50.1798	121.993	31.058	15.564	17.38	70.3602	113.265	30.4089		blue	321.359		1
MSTRG.25150	Cg5g026890	AT3G14250			0.217366	0.757094	33.1088	80.8191	1.64771	1.09313	2.86669	24.204	61.9489	1.64518		blue	321.32		1
MSTRG.7943	Cg2g019110	AT2G32980			27.5095	20.4714	5.83987	8.33859	21.5464	29.1796	27.2321	2.20216	7.07571	23.3403		blue	321.244		0
MSTRG.40047	Cg9g013830	ATMG00830			2.13506	1.33216	10.0539	9.91642	4.39771	2.48705	1.44447	7.08409	8.17731	5.18604		blue	321.114		0
MSTRG.46776	CgUng015840	ATCG00350			0.179819	0.0835887	0.548647	0.524338	0.0822836	0.207834	0.283613	0.459571	0.519781	0.0487773		blue	320.786		0
MSTRG.36373	Cg8g012950	AT2G24960			16.1043	23.405	43.8119	67.3039	26.1054	10.4422	13.4053	45.6542	56.5879	29.4418		blue	320.417		1
MSTRG.25339	Cg5g027840	AT3G59490			11.3506	10.3176	36.4936	78.6129	17.5456	10.4546	11.8096	40.1066	55.3496	19.3032		blue	320.045		0
MSTRG.19841	Cg4g020800	AT5G57100			23.4532	22.4554	0.695059	2.97746	21.1888	30.9773	30.3226	10.283	4.44393	18.9241		blue	319.636		0
MSTRG.8414	Cg2g021730	AT5G54310			138.69	75.024	436.318	435.14	65.9376	134.213	102.931	418.398	247.779	95.4995		blue	319.437		0
MSTRG.38223	Cg9g003610	AT4G25050			1221.43	1627.97	406.447	333.59	1096.51	1363.34	1591.54	376.655	446.09	1851.55		blue	319.233		0
MSTRG.23879	Cg5g020360	AT2G32300			1.59386	0.547977	2814.84	1424.08	3.60442	0.894902	0.966961	3308.99	2669.98	7.21893		blue	318.815		0
MSTRG.8616	Cg2g022760	AT1G11430			112.578	143.264	13.3059	22.0685	109.374	142.279	201.56	26.2287	16.3834	154.877		blue	318.442		0
MSTRG.17189		AT4G32140			5.96378	4.3636	1.53328	1.44885	4.55961	4.76288	3.93215	0.853948	1.04525	4.09708		blue	317.843		0
MSTRG.9795	Cg2g029470	AT2G01730			30.2289	20.2825	74.3853	103.363	11.1841	26.5668	26.9708	70.4243	58.3431	14.2413		blue	317.332		0
MSTRG.9795	Cg2g029480	AT1G68070			30.2289	20.2825	74.3853	103.363	11.1841	26.5668	26.9708	70.4243	58.3431	14.2413		blue	317.332		0
MSTRG.15258	Cg3g017670	AT5G25800			22.3683	19.5474	82.9366	164.841	57.6808	20.6333	15.1862	88.9259	176.731	39.5627		blue	316.829		1
MSTRG.13899	Cg3g008480				11.5806	14.8692	2.00516	0.215525	20.1753	14.2365	12.956	4.78003	1.15626	18.8322		blue	316.541		0
MSTRG.45509		ATCG00150	ATPI		8.4883	2.91132	32.3304	30.9285	18.8506	9.66177	11.1782	29.0079	31.7142	17.339		blue	316.518		1
MSTRG.11073	Cg2g038520	AT1G30630			199.562	224.538	1552.43	1421.46	262.652	178.853	206.683	2489.53	2063.2	428.71		blue	314.733		0
MSTRG.29480	Cg6g011150	AT3G54190			72.7541	45.0057	235.949	273.082	41.141	83.7972	62.922	107.925	249.323	48.2466		blue	314.14		0
MSTRG.15636	Cg3g021210	AT1G45688			28.9137	27.4258	112.09	84.6941	11.701	36.2691	30.2286	128.162	91.6386	20.6215		blue	313.671		0
MSTRG.15636	Cg3g021220	AT1G45976			28.9137	27.4258	112.09	84.6941	11.701	36.2691	30.2286	128.162	91.6386	20.6215		blue	313.671		0
MSTRG.11079	Cg2g038630	AT4G20770			13.731	4.26569	46.4833	48.3067	5.55189	9.29461	4.98775	30.2367	24.4336	2.28352		blue	313.343		0
MSTRG.42843	Cg9g028620	AT3G49170			9.64012	3.97505	48.0527	50.2086	3.25436	8.21572	4.24974	20.2474	31.0413	1.01687		blue	312.679		0
MSTRG.39787	Cg9g012950	AT2G25440			0.333682	0.228586	3.88501	2.64124	0.545922	0.406813	0.220857	1.51345	2.61992	0.153137		blue	312.309		0
MSTRG.10860	Cg2g036890	AT5G44650			27.524	27.7144	167.627	266.251	36.1362	26.5707	33.4762	245.521	439.906	45.9321		blue	311.898		0
MSTRG.10860	Cg2g036900	AT4G20190			27.524	27.7144	167.627	266.251	36.1362	26.5707	33.4762	245.521	439.906	45.9321		blue	311.898		0
[truncated: 22,194 more rows]

## Sheet: DataS2
Supplemental Data Set S2. List of the 4,114 differentially expressed genes in stamen specific tissues of G1+HBP compared with HBP
				log2FC						qvalue
Gene ID	Cg ID	Annotation		SP1	SP2	PMC	TE	MS		SP1	SP2	PMC	TE	MS		material cluster	g1-cluster	g2&3-cluster
MSTRG.10277	Cg2g033140	AT4G24220		0.876019	1.00681	-5.19425	-4.30402	-1.84448		0.00124839	0.000321771	1.50331e-19	2.45165e-11	0.515425		DEC	g1-cluster1	g2&3-cluster1
MSTRG.11443	Cg2g041620	AT1G11090		0.826117	-0.18057	-1.61306	-2.71318	1.26092		0.000609562	0.684611	0.493092	3.80392e-06	0.771629		DEC	g1-cluster1	g2&3-cluster1
MSTRG.1812	Cg1g013410	AT3G14360		1.08849	0.887126	-1.79523	-2.63213	0.778621		0.0112208	0.0632794	0.203886	0.0152731	0.870424		DEC	g1-cluster1	g2&3-cluster1
MSTRG.37233	Cg8g021040	AT2G28550		0.364597	1.77067	-1.96185	-1.33652	-0.431368		0.603002	3.73307e-05	0.0184891	0.794801	0.909579		DEC	g1-cluster1	g2&3-cluster1
MSTRG.14554	Cg3g012380	AT3G05000		0.0552664	-1.13554	-3.13147	-2.90533	0.724063		0.937367	0.0445042	0.0260803	0.119045	0.875766		DEC	g1-cluster2	g2&3-cluster1
MSTRG.27497		AT3G10950		0.0418682	-1.91802	-3.50694	-4.15463	0.233365		0.971986	0.0438394	0.00581915	0.0156867	0.970287		DEC	g1-cluster2	g2&3-cluster1
MSTRG.31766	Cg7g004750	AT5G59850		0.392893	-1.00467	-3.07032	-2.81532	0.455788		0.501111	0.0499611	0.00933003	0.0152731	0.82789		DEC	g1-cluster2	g2&3-cluster1
MSTRG.35315	Cg8g005260	AT2G26520		0.125203	-1.40037	-4.43499	#N/A	#N/A		0.841692	0.0437352	0.0153178	#N/A	#N/A		DEC	g1-cluster2	g2&3-cluster1
MSTRG.7482	Cg2g016760	AT2G43810		0.047048	-2.04091	-3.27927	-3.13516	-1.22184		0.941505	0.0299617	0.00514441	0.0335983	0.549628		DEC	g1-cluster2	g2&3-cluster1
MSTRG.9825	Cg2g029700	AT5G17190		-0.458527	-1.3311	-2.71118	-2.26863	0.794527		0.491242	0.0396335	0.0300216	0.293034	0.765358		DEC	g1-cluster2	g2&3-cluster1
MSTRG.16030	Cg3g024330	AT1G75840		-0.127605	-0.717967	-3.04492	-1.27901	0.593731		0.862577	0.0287634	0.00858429	0.16418	0.655345		DEC	g1-cluster3	g2&3-cluster1
MSTRG.19899	Cg4g021100	AT2G19260		-0.776026	-0.518879	-1.91748	-1.33064	0.494892		0.00925251	0.170423	0.024176	0.270103	0.858192		cluster3	g1-cluster3	g2&3-cluster1
MSTRG.19975	Cg4g021990	AT5G57490		0.241254	-0.711592	-2.89429	-3.15378	0.253473		0.709713	0.0204898	0.0100349	0.0173637	0.940069		cluster1	g1-cluster3	g2&3-cluster1
MSTRG.21706	Cg5g009540	AT4G22950		-0.916117	-1.5411	-1.37216	-1.44032	-0.648994		0.0226705	0.00155794	0.108993	0.0360901	0.747734		cluster3	g1-cluster3	g2&3-cluster1
MSTRG.24733	Cg5g024640	AT5G13390		-0.706317	-0.198816	-1.13767	-0.563857	2.14019		0.0069211	0.713639	0.502518	0.929407	0.0035529		DEC	g1-cluster3	g2&3-cluster1
MSTRG.27110	Cg5g041620	AT4G01320		-0.703806	-0.974983	-1.02619	-0.523393	1.72766		0.00318967	0.0137924	0.426376	0.638894	0.000385717		cluster3	g1-cluster3	g2&3-cluster1
MSTRG.34773	Cg8g001490	AT2G20940		0.101937	-1.12171	-4.2308	-3.13262	-0.972692		0.906028	0.0144684	0.00514441	0.224717	0.872848		DEC	g1-cluster3	g2&3-cluster1
MSTRG.40632	Cg9g016090	AT3G54490		-0.195079	-1.16332	-3.74769	-4.23065	0.832648		0.783033	0.00321399	0.00103202	0.000441812	0.542876		cluster1	g1-cluster3	g2&3-cluster1
MSTRG.45423	CgUng008300			-1.99609	-0.0995513	-4.64883	-3.42824	0.101464		2.04197e-10	0.875271	NA	0.0262094	0.979201		DEC	g1-cluster3	g2&3-cluster1
MSTRG.45423	CgUng008370			-1.99609	-0.0995513	-4.64883	-3.42824	0.101464		2.04197e-10	0.875271	NA	0.0262094	0.979201		DEC	g1-cluster3	g2&3-cluster1
MSTRG.45423	CgUng008380			-1.99609	-0.0995513	-4.64883	-3.42824	0.101464		2.04197e-10	0.875271	NA	0.0262094	0.979201		DEC	g1-cluster3	g2&3-cluster1
MSTRG.45423	CgUng008390			-1.99609	-0.0995513	-4.64883	-3.42824	0.101464		2.04197e-10	0.875271	NA	0.0262094	0.979201		DEC	g1-cluster3	g2&3-cluster1
MSTRG.45423	CgUng008400			-1.99609	-0.0995513	-4.64883	-3.42824	0.101464		2.04197e-10	0.875271	NA	0.0262094	0.979201		DEC	g1-cluster3	g2&3-cluster1
MSTRG.45426	CgUng008410			-0.955048	-1.46412	-2.91994	-3.22579	-1.86716		0.272618	0.0254281	0.0369455	0.293034	0.380442		DEC	g1-cluster3	g2&3-cluster1
MSTRG.46364	CgUng014190			-1.31403	-2.40948	-2.42148	-2.24036	-2.4879		0.300117	0.000153849	0.118756	0.363404	0.0477766		DEC	g1-cluster3	g2&3-cluster1
MSTRG.46364	CgUng014200			-1.31403	-2.40948	-2.42148	-2.24036	-2.4879		0.300117	0.000153849	0.118756	0.363404	0.0477766		DEC	g1-cluster3	g2&3-cluster1
MSTRG.46364	CgUng014210			-1.31403	-2.40948	-2.42148	-2.24036	-2.4879		0.300117	0.000153849	0.118756	0.363404	0.0477766		DEC	g1-cluster3	g2&3-cluster1
MSTRG.46364	CgUng014220			-1.31403	-2.40948	-2.42148	-2.24036	-2.4879		0.300117	0.000153849	0.118756	0.363404	0.0477766		DEC	g1-cluster3	g2&3-cluster1
MSTRG.16410	Cg4g000970	AT5G10745		1.39069	-0.975491	-3.41933	-0.840215	0.478072		0.0485489	0.265989	0.00225764	0.672343	0.813186		DEC	g1-cluster4	g2&3-cluster1
MSTRG.16410	Cg4g000980	AT5G10750		1.39069	-0.975491	-3.41933	-0.840215	0.478072		0.0485489	0.265989	0.00225764	0.672343	0.813186		DEC	g1-cluster4	g2&3-cluster1
MSTRG.27384	Cg5g043800	AT3G60580		1.01605	-0.0107617	-0.48321	0.112283	-4.01848		0.0275521	0.985617	0.840449	0.981116	0.020016		cluster3	g1-cluster4	g2&3-cluster1
MSTRG.527	Cg1g004560	AT5G66470		0.915906	0.829587	-0.118104	-0.784678	1.20496		0.0127831	0.0516111	0.941165	0.641989	0.0318152		DEC	g1-cluster4	g2&3-cluster1
MSTRG.10048	Cg2g031330	AT3G57730		#N/A	#N/A	-6.38031	#N/A	#N/A		#N/A	#N/A	0.0175288	#N/A	#N/A		DEC	#N/A	g2&3-cluster1
MSTRG.10061	Cg2g031360	AT1G71160		0.0395775	-0.384903	-3.46385	-2.51821	-2.02342		0.979117	0.655799	0.0135298	0.144173	0.130282		DEC	#N/A	g2&3-cluster1
MSTRG.10061	Cg2g031350	AT3G57720		0.0395775	-0.384903	-3.46385	-2.51821	-2.02342		0.979117	0.655799	0.0135298	0.144173	0.130282		DEC	#N/A	g2&3-cluster1
MSTRG.10445		ATMG00710		#N/A	#N/A	-9.94107	#N/A	#N/A		#N/A	#N/A	0.00411922	#N/A	#N/A		DEC	#N/A	g2&3-cluster1
MSTRG.11193	Cg2g039550	AT4G05440		-0.123971	-0.432092	-2.59094	-2.10175	-2.5007		0.799149	0.273509	0.0359839	0.413557	0.0419011		cluster1	#N/A	g2&3-cluster1
MSTRG.11572				#N/A	#N/A	#N/A	#N/A	-6.99829		#N/A	#N/A	#N/A	#N/A	0.0338592		DEC	#N/A	g2&3-cluster1
MSTRG.11733	Cg2g043750	AT1G29340		0.191732	0.248409	-2.14097	0.152854	-0.33207		0.732583	0.67497	0.0268103	0.964051	0.960176		cluster3	#N/A	g2&3-cluster1
MSTRG.11809	Cg2g044490			#N/A	#N/A	-2.53208	-1.65139	#N/A		#N/A	#N/A	0.0109232	0.211223	#N/A		cluster3	#N/A	g2&3-cluster1
MSTRG.11854	Cg2g044760	AT1G29990		-0.10655	-1.59091	-3.09759	-2.7567	-0.0980963		0.92632	0.0732706	0.00553514	0.0722704	0.97791		DEC	#N/A	g2&3-cluster1
MSTRG.12033	Cg2g046210	AT4G16450		0.204397	-0.928492	-2.13324	-3.06757	-0.169757		0.818334	0.321826	0.126224	0.0129976	0.975948		cluster2	#N/A	g2&3-cluster1
MSTRG.12436		AT2G20142		-0.236015	0.543009	-6.39767	#N/A	#N/A		0.754039	0.2935	0.0427423	#N/A	#N/A		cluster1	#N/A	g2&3-cluster1
MSTRG.13454	Cg3g006270	AT1G66810		-0.481015	-0.36885	-2.78496	-3.43489	-1.19688		0.739707	0.597308	0.0119094	0.0187228	0.856171		cluster3	#N/A	g2&3-cluster1
MSTRG.13503	Cg3g006570	AT2G38730		0.117487	-0.696359	-1.60662	-0.906165	1.89338		0.905304	0.424183	0.0152425	0.417465	0.00248236		DEC	#N/A	g2&3-cluster1
MSTRG.13503	Cg3g006560	AT3G12260		0.117487	-0.696359	-1.60662	-0.906165	1.89338		0.905304	0.424183	0.0152425	0.417465	0.00248236		DEC	#N/A	g2&3-cluster1
MSTRG.13786	Cg3g007980	AT1G32210		0.0813577	-1.16663	-1.43457	-1.26365	1.79346		0.946495	0.186353	0.332611	0.538077	0.0296032		cluster2	#N/A	g2&3-cluster1
MSTRG.14096	Cg3g010280	AT3G04740		-0.111008	-0.0644973	-2.45493	-1.73354	1.27113		0.839763	0.911011	0.0368847	0.13125	0.639134		DEC	#N/A	g2&3-cluster1
MSTRG.14201		AT2G07714		-0.0565621	0.0449339	-5.46027	-4.62502	-0.184372		0.975111	0.976183	0.00810883	0.0360901	0.983387		DEC	#N/A	g2&3-cluster1
MSTRG.14574	Cg3g012530	AT1G08845		-0.122296	-0.452907	-1.84213	-1.00715	0.0715554		0.814586	0.279243	0.0392371	0.334598	0.97791		DEC	#N/A	g2&3-cluster1
MSTRG.14651		AT4G37770		#N/A	#N/A	#N/A	#N/A	4.13322		#N/A	#N/A	#N/A	#N/A	0.00464322		DEC	#N/A	g2&3-cluster1
MSTRG.14692	Cg3g013470	AT1G27530		-0.251399	0.206426	-2.82327	-3.10991	0.0900143		0.828863	0.706081	0.0135298	0.0306015	0.983387		cluster1	#N/A	g2&3-cluster1
MSTRG.15172	Cg3g016960	AT1G77360		-0.0171564	0.233049	-1.16958	-1.81977	3.58459		0.981318	0.463934	0.60967	0.416336	0.0144946		cluster1	#N/A	g2&3-cluster1
MSTRG.15670	Cg3g021550	AT5G44250		-0.186416	0.432346	-3.23027	-3.36614	0.274307		0.772229	0.347907	0.0135298	0.137522	0.944548		DEC	#N/A	g2&3-cluster1
MSTRG.15843	Cg3g023000	AT1G47250		-1.00113	-0.125957	-4.04532	-1.76458	0.759863		0.0971702	0.87264	4.13592e-09	0.0925315	0.517446		DEC	#N/A	g2&3-cluster1
MSTRG.16136	Cg3g025180	AT5G42330		-0.0410988	-0.764983	-0.511779	0.881681	-2.88403		0.960948	0.117854	0.744516	0.528972	0.0306776		DEC	#N/A	g2&3-cluster1
MSTRG.16360		AT4G31540		-0.220744	0.838831	-3.87593	-1.20134	2.45338		0.87052	0.502133	0.0193196	0.868141	0.165971		cluster1	#N/A	g2&3-cluster1
MSTRG.17174	Cg4g005850			-0.59251	-0.0978139	-3.93967	-0.134404	4.44865		0.176746	0.864624	0.0016917	0.989914	NA		DEC	#N/A	g2&3-cluster1
MSTRG.17313	Cg4g006850	AT5G56450		-0.137968	-0.622301	-4.42489	-4.03992	#N/A		0.850167	0.0712756	3.31423e-05	0.00148265	#N/A		DEC	#N/A	g2&3-cluster1
MSTRG.1742	Cg1g013020	AT1G54050		0.330966	-0.0935378	-3.68617	-1.29104	#N/A		0.842134	0.90965	0.037407	NA	#N/A		DEC	#N/A	g2&3-cluster1
MSTRG.1894	Cg1g013960	AT1G15210		#N/A	#N/A	#N/A	-2.99352	-10.5154		#N/A	#N/A	#N/A	NA	1.86102e-05		DEC	#N/A	g2&3-cluster1
MSTRG.19216	Cg4g016640	AT1G22870		-0.173513	0.312377	-3.47843	0.588377	1.39147		0.814586	0.52657	1.24462e-12	0.905457	0.241964		DEC	#N/A	g2&3-cluster1
MSTRG.19418	Cg4g017330	AT4G26450		0.214585	0.45561	0.0709215	-2.38217	-0.852235		0.791903	0.220171	0.973806	0.0257597	0.75839		DEC	#N/A	g2&3-cluster1
MSTRG.19558	Cg4g018350	AT5G20870		#N/A	#N/A	-5.71981	-3.44732	1.3466		#N/A	#N/A	0.0212929	NA	0.820512		DEC	#N/A	g2&3-cluster1
MSTRG.19885	Cg4g021180	AT4G30020		0.338745	-0.0498907	-2.64687	-2.98557	0.902726		0.418459	0.934425	0.0300216	0.0404254	0.730091		DEC	#N/A	g2&3-cluster1
MSTRG.19885	Cg4g021190	AT5G20500		0.338745	-0.0498907	-2.64687	-2.98557	0.902726		0.418459	0.934425	0.0300216	0.0404254	0.730091		DEC	#N/A	g2&3-cluster1
MSTRG.19973	Cg4g021960	AT1G76200		0.351214	-1.19814	-3.14728	-3.9227	0.0296518		0.639708	0.224165	0.00832573	0.0125318	0.996304		cluster2	#N/A	g2&3-cluster1
MSTRG.20204	Cg4g023490	AT4G30440		-5.02663	-1.18946	-3.44483	-2.41767	0.419827		NA	0.111224	0.0376477	0.364955	0.960715		cluster3	#N/A	g2&3-cluster1
MSTRG.20204	Cg4g023480			-5.02663	-1.18946	-3.44483	-2.41767	0.419827		NA	0.111224	0.0376477	0.364955	0.960715		cluster3	#N/A	g2&3-cluster1
MSTRG.20392	Cg4g024960	AT4G32060		-0.421174	-1.01422	#N/A	#N/A	-3.83867		0.830647	0.324254	#N/A	#N/A	0.0302498		DEC	#N/A	g2&3-cluster1
MSTRG.20454	Cg5g000390	AT5G42090		0.0401811	-0.014466	-2.46031	-2.33434	-0.747882		0.941897	0.96702	0.0314517	0.169169	0.77876		DEC	#N/A	g2&3-cluster1
MSTRG.20526	Cg5g000750	AT3G05675		0.158739	-0.634633	-0.55468	0.116372	1.95462		0.768645	0.134251	0.779203	0.97884	0.0108515		cluster3	#N/A	g2&3-cluster1
MSTRG.20526	Cg5g000760	AT5G42000		0.158739	-0.634633	-0.55468	0.116372	1.95462		0.768645	0.134251	0.779203	0.97884	0.0108515		cluster3	#N/A	g2&3-cluster1
MSTRG.20566	Cg5g001180	AT4G23930		0.00406381	0.122499	-4.09812	-5.11857	#N/A		0.99608	0.824504	0.205075	0.0237264	#N/A		DEC	#N/A	g2&3-cluster1
MSTRG.20725	Cg5g002330	AT4G13650		0.289293	-0.006563	-0.519983	0.171635	-2.90263		0.756912	0.992671	0.771904	0.974148	0.0377353		cluster3	#N/A	g2&3-cluster1
MSTRG.21093	Cg5g005020	AT4G22220		-0.2847	-0.907051	-3.39752	-3.30174	-0.339919		0.460925	0.0591574	0.0326658	0.172626	0.922933		DEC	#N/A	g2&3-cluster1
MSTRG.21638	Cg5g009000	AT1G12330		-0.380749	0.340078	-2.42629	-0.0127157	0.102113		0.372406	0.609681	0.0243001	0.997684	0.98891		cluster1	#N/A	g2&3-cluster1
MSTRG.2321	Cg1g016760	AT1G52720		0.690189	0.763755	-4.11712	#N/A	#N/A		0.252999	0.254674	0.0376477	#N/A	#N/A		cluster2	#N/A	g2&3-cluster1
MSTRG.24252	Cg5g022160	AT5G38260		#N/A	#N/A	#N/A	#N/A	-10.1523		#N/A	#N/A	#N/A	#N/A	8.42252e-06		DEC	#N/A	g2&3-cluster1
MSTRG.24606	Cg5g023970	AT2G30700		-0.219088	0.0937858	-1.84892	-2.06161	0.659713		0.753139	0.893492	0.0354632	0.406696	0.587398		cluster1	#N/A	g2&3-cluster1
MSTRG.25206	Cg5g027350			#N/A	0.763233	-1.08917	-1.31326	-7.5743		#N/A	0.647105	0.428473	0.417465	0.00627166		cluster3	#N/A	g2&3-cluster1
MSTRG.25206	Cg5g027360			#N/A	0.763233	-1.08917	-1.31326	-7.5743		#N/A	0.647105	0.428473	0.417465	0.00627166		cluster3	#N/A	g2&3-cluster1
MSTRG.25342	Cg5g027990	AT1G20890		-0.236635	-0.667158	-3.64582	-2.80382	0.592952		0.71928	0.104472	0.0359839	0.419431	0.907166		cluster1	#N/A	g2&3-cluster1
MSTRG.25342	Cg5g027990	AT1G76480		-0.236635	-0.667158	-3.64582	-2.80382	0.592952		0.71928	0.104472	0.0359839	0.419431	0.907166		cluster1	#N/A	g2&3-cluster1
MSTRG.25502	Cg5g029030	AT1G05850		0.289594	-0.0562568	-4.84396	-4.48174	#N/A		0.365468	0.901327	0.000172803	0.00487437	#N/A		cluster1	#N/A	g2&3-cluster1
MSTRG.25849	Cg5g031840	AT3G03700		#N/A	#N/A	-5.12835	#N/A	#N/A		#N/A	#N/A	0.00884983	#N/A	#N/A		cluster3	#N/A	g2&3-cluster1
MSTRG.25908	Cg5g032400	AT3G07120		-0.839185	0.970342	-3.39545	-2.93007	-2.34559		0.792547	0.6766	0.00046511	0.374277	0.256568		DEC	#N/A	g2&3-cluster1
MSTRG.26032	Cg5g033470	AT1G04030		-0.186805	0.00683559	-3.83674	-3.07732	-0.16247		0.798779	0.992464	0.0042501	0.018499	0.973695		DEC	#N/A	g2&3-cluster1
MSTRG.26048	Cg5g033540	AT4G28600		-0.301551	0.136043	-1.79053	-0.0521059	-0.560287		0.545824	0.696788	0.0444815	0.992775	0.809156		cluster3	#N/A	g2&3-cluster1
MSTRG.26086	Cg5g033830	AT2G20495		0.58309	0.403741	-1.04918	-0.823088	-2.07455		0.689232	0.543111	0.716451	0.746608	0.0168655		DEC	#N/A	g2&3-cluster1
MSTRG.26145	Cg5g034330	AT4G03030		-0.302415	0.104004	-4.20563	-4.67539	#N/A		0.588455	0.846116	0.00262514	0.00411331	#N/A		DEC	#N/A	g2&3-cluster1
MSTRG.26370	Cg5g035970	AT1G03330		-0.433379	-1.66324	-3.62023	-2.89541	-0.0791273		0.753543	0.405534	0.000645165	0.118887	0.987511		DEC	#N/A	g2&3-cluster1
MSTRG.26400	Cg5g036120	AT1G15220		-0.00736572	-0.697285	-3.31794	-3.07976	-1.35499		0.992265	0.0811429	0.0135298	0.119045	0.673521		DEC	#N/A	g2&3-cluster1
MSTRG.26479	Cg5g036830	AT5G07900		-0.108168	-0.399255	-2.61791	-0.0410299	-0.0636733		0.819503	0.235835	0.0175288	0.997684	0.988985		DEC	#N/A	g2&3-cluster1
MSTRG.26970	Cg5g040530	AT2G46560		-0.151834	0.254361	0.037292	-1.70041	0.657738		0.805148	0.454628	0.98722	0.0329172	0.674357		DEC	#N/A	g2&3-cluster1
MSTRG.27119	Cg5g041640	AT2G46080		0.182511	-0.215618	-3.28249	-3.0272	-1.27388		0.678778	0.521979	0.00390977	0.00304822	0.0605299		DEC	#N/A	g2&3-cluster1
MSTRG.27119	Cg5g041650	AT4G01370		0.182511	-0.215618	-3.28249	-3.0272	-1.27388		0.678778	0.521979	0.00390977	0.00304822	0.0605299		DEC	#N/A	g2&3-cluster1
MSTRG.27360	Cg5g043610	AT3G60680		0.129513	0.584986	-2.19089	-3.82826	-0.615516		0.882462	0.122024	0.126224	0.000297998	0.923961		DEC	#N/A	g2&3-cluster1
MSTRG.27386	Cg5g043810	AT1G02040		#N/A	#N/A	#N/A	#N/A	-6.11393		#N/A	#N/A	#N/A	#N/A	0.0296842		cluster4	#N/A	g2&3-cluster1
MSTRG.27504	Cg5g044560	AT2G44520		-0.144303	0.231378	-1.5873	-1.07982	-0.0425347		0.740953	0.569052	0.0175288	0.512981	0.979942		DEC	#N/A	g2&3-cluster1
MSTRG.27504	Cg5g044550	AT2G44730		-0.144303	0.231378	-1.5873	-1.07982	-0.0425347		0.740953	0.569052	0.0175288	0.512981	0.979942		DEC	#N/A	g2&3-cluster1
MSTRG.28461	Cg6g004580	AT1G07630		-0.141786	0.172623	-2.6634	-4.04057	2.54854		0.913038	0.822691	0.0734459	0.0186878	0.361491		DEC	#N/A	g2&3-cluster1
MSTRG.28582	Cg6g005340	AT2G37770		0.208873	-0.597432	-0.428257	-0.409059	1.29217		0.80994	0.171881	0.726129	0.805001	0.00992631		DEC	#N/A	g2&3-cluster1
MSTRG.29156	Cg6g008780	AT3G07310		0.317689	0.384289	-2.98532	0.3848	1.53938		0.502069	0.442187	0.00026372	0.970911	0.424699		DEC	#N/A	g2&3-cluster1
MSTRG.29156	Cg6g008770			0.317689	0.384289	-2.98532	0.3848	1.53938		0.502069	0.442187	0.00026372	0.970911	0.424699		DEC	#N/A	g2&3-cluster1
MSTRG.29285	Cg6g009330	AT5G01340		0.0390763	-0.318928	-4.67301	-4.19026	-1.09309		0.968068	0.295968	0.0127702	0.207711	0.80759		cluster1	#N/A	g2&3-cluster1
MSTRG.29312	Cg6g009850	AT5G01650		0.209098	-1.26564	-2.9514	-3.54046	0.0895561		0.797454	0.168806	0.00339106	0.0049614	0.981097		cluster2	#N/A	g2&3-cluster1
MSTRG.30051	Cg6g014810	AT5G22250		-0.132944	-0.643633	-3.58775	-2.86945	0.0224243		0.88135	0.3893	0.00103461	0.169251	0.996973		DEC	#N/A	g2&3-cluster1
MSTRG.30138	Cg6g015670	AT1G08350		#N/A	#N/A	-1.87954	-1.79942	#N/A		#N/A	#N/A	0.0271437	0.0152731	#N/A		cluster3	#N/A	g2&3-cluster1
MSTRG.30138	Cg6g015680			#N/A	#N/A	-1.87954	-1.79942	#N/A		#N/A	#N/A	0.0271437	0.0152731	#N/A		cluster3	#N/A	g2&3-cluster1
MSTRG.30140	Cg6g015690	AT1G14670		#N/A	#N/A	-5.31086	-3.43666	-0.348679		#N/A	#N/A	0.00262514	0.14256	0.97791		DEC	#N/A	g2&3-cluster1
MSTRG.30143		AT1G08350		#N/A	#N/A	-2.22049	-2.06375	#N/A		#N/A	#N/A	0.0309572	0.0856685	#N/A		cluster3	#N/A	g2&3-cluster1
MSTRG.30788	Cg6g020810	AT2G20690		0.129739	-0.309688	-3.32546	-2.86592	-0.397054		0.840307	0.299763	0.0497685	0.491394	0.915885		cluster1	#N/A	g2&3-cluster1
MSTRG.30855	Cg6g023610	AT3G28460		0.129667	-0.132218	-4.61725	-4.25881	0.454583		0.808185	0.673415	0.0465792	0.403147	0.939213		cluster1	#N/A	g2&3-cluster1
MSTRG.30855	Cg6g023600			0.129667	-0.132218	-4.61725	-4.25881	0.454583		0.808185	0.673415	0.0465792	0.403147	0.939213		cluster1	#N/A	g2&3-cluster1
MSTRG.30992	Cg6g024650	AT1G32410		-0.671358	-0.6394	-3.98529	-3.51412	-0.26591		0.471658	0.427344	0.000898723	0.176547	0.957561		DEC	#N/A	g2&3-cluster1
MSTRG.31136	Cg6g025710	AT5G15540		-0.490725	0.0327832	-0.707264	-1.80027	0.00238219		0.21037	0.947098	0.74644	0.0397276	0.999488		DEC	#N/A	g2&3-cluster1
MSTRG.31163	Cg7g000040	AT3G55440		0.420204	-0.512945	-0.01211	-0.253114	1.80369		0.281335	0.272779	0.995813	0.904981	0.00420612		DEC	#N/A	g2&3-cluster1
MSTRG.31461	Cg7g002200	AT4G37260		#N/A	#N/A	-1.82411	-1.83851	-0.0588374		#N/A	#N/A	0.0666835	0.0388947	0.990217		cluster3	#N/A	g2&3-cluster1
MSTRG.31714	Cg7g004230	AT3G12110		0.205532	-0.328443	-1.21965	-0.539756	1.39109		0.65791	0.409119	0.142114	0.610155	0.00367036		DEC	#N/A	g2&3-cluster1
MSTRG.32202		AT3G53480		#N/A	#N/A	#N/A	-2.05725	4.17053		#N/A	#N/A	#N/A	NA	0.0423066		cluster4	#N/A	g2&3-cluster1
MSTRG.32550				#N/A	#N/A	#N/A	#N/A	8.76399		#N/A	#N/A	#N/A	#N/A	0.0155278		DEC	#N/A	g2&3-cluster1
MSTRG.32721	Cg7g010430	AT5G15650		#N/A	#N/A	-6.40731	#N/A	#N/A		#N/A	#N/A	0.0332406	#N/A	#N/A		cluster3	#N/A	g2&3-cluster1
MSTRG.32943	Cg7g011090	AT5G62000		-0.13351	0.582599	-1.8583	-2.50275	0.182762		0.892307	0.391417	0.12575	0.0202111	0.975948		cluster1	#N/A	g2&3-cluster1
MSTRG.33593	Cg7g015720	AT4G33270		-0.0825533	-0.417469	-1.4695	-1.52485	-1.5681		0.967498	0.719896	0.128355	0.00977183	0.280664		cluster3	#N/A	g2&3-cluster1
MSTRG.33593	Cg7g015710	AT5G03490		-0.0825533	-0.417469	-1.4695	-1.52485	-1.5681		0.967498	0.719896	0.128355	0.00977183	0.280664		cluster3	#N/A	g2&3-cluster1
MSTRG.33712	Cg7g016600	AT5G13120		0.0467586	-0.0807862	-2.82324	-2.72364	0.406481		0.950261	0.837829	0.0181355	0.0790967	0.921067		DEC	#N/A	g2&3-cluster1
MSTRG.33712	Cg7g016610			0.0467586	-0.0807862	-2.82324	-2.72364	0.406481		0.950261	0.837829	0.0181355	0.0790967	0.921067		DEC	#N/A	g2&3-cluster1
MSTRG.34187	Cg7g020780	AT2G02760		0.0197366	-0.71539	-3.98425	-3.65668	-0.463962		0.981333	0.165143	0.00180341	0.0221247	0.85038		DEC	#N/A	g2&3-cluster1
MSTRG.34490	Cg7g023240	AT5G13490		0.416875	0.211462	-3.79809	-3.38258	-0.752037		0.498477	0.637581	1.88157e-07	0.0372682	0.785838		DEC	#N/A	g2&3-cluster1
MSTRG.34651	Cg8g000560	AT2G17980		-0.0294422	-0.208878	-2.74461	-2.89302	-1.85369		0.964429	0.407789	0.0135298	0.102056	0.182044		DEC	#N/A	g2&3-cluster1
MSTRG.34651	Cg8g000570	AT4G35260		-0.0294422	-0.208878	-2.74461	-2.89302	-1.85369		0.964429	0.407789	0.0135298	0.102056	0.182044		DEC	#N/A	g2&3-cluster1
MSTRG.34656	Cg8g000530	AT3G50770		0.289175	-0.595611	-1.5306	-1.93831	0.0153653		0.663522	0.311291	0.2758	0.0448189	0.996429		DEC	#N/A	g2&3-cluster1
MSTRG.34656	Cg8g000530	AT5G04870		0.289175	-0.595611	-1.5306	-1.93831	0.0153653		0.663522	0.311291	0.2758	0.0448189	0.996429		DEC	#N/A	g2&3-cluster1
MSTRG.34831	Cg8g001880	AT2G24960		0.0415057	-1.00607	-3.67159	-3.21291	#N/A		0.975111	0.0782765	0.00122418	0.0128101	#N/A		cluster3	#N/A	g2&3-cluster1
MSTRG.34831	Cg8g001870	AT4G38670		0.0415057	-1.00607	-3.67159	-3.21291	#N/A		0.975111	0.0782765	0.00122418	0.0128101	#N/A		cluster3	#N/A	g2&3-cluster1
MSTRG.34963				0.102965	0.00122428	-4.05681	-4.68625	-0.127055		0.924943	0.99901	0.00017484	0.00159619	0.983387		DEC	#N/A	g2&3-cluster1
MSTRG.35042	Cg8g003400	AT4G34290		0.440149	-0.0441328	-0.630631	-0.270077	2.05487		0.416546	0.963951	0.633719	0.878161	0.0445411		DEC	#N/A	g2&3-cluster1
MSTRG.35122	Cg8g003940	AT4G34215		0.0489026	-0.0141875	-4.05526	-3.7312	-0.350873		0.940595	0.98278	0.0260158	0.00637841	0.951459		DEC	#N/A	g2&3-cluster1
MSTRG.35394	Cg8g005910	AT2G16070		-0.407153	-0.452293	-2.838	-1.83313	0.683478		0.227961	0.270813	3.31423e-05	0.0215827	0.898801		cluster3	#N/A	g2&3-cluster1
MSTRG.35627	Cg8g007360	AT2G21580		0.126475	-0.319644	-3.07878	-2.91046	0.441486		0.887926	0.796683	0.00934054	0.224717	0.919557		cluster1	#N/A	g2&3-cluster1
MSTRG.36035		AT1G64260		#N/A	#N/A	#N/A	#N/A	5.0697		#N/A	#N/A	#N/A	#N/A	0.0101423		DEC	#N/A	g2&3-cluster1
MSTRG.36040		AT4G23160		#N/A	#N/A	-2.56408	-1.51891	#N/A		#N/A	#N/A	0.0103462	0.508886	#N/A		cluster3	#N/A	g2&3-cluster1
MSTRG.36376	Cg8g012880	AT1G08460		-0.257478	-0.028048	-4.91308	-4.61257	#N/A		0.760087	0.960272	0.000120666	0.0129976	#N/A		DEC	#N/A	g2&3-cluster1
MSTRG.36848	Cg8g017960	AT4G21110		-0.0284879	-0.982851	-4.00883	-4.01187	-0.164282		0.973433	0.0814434	0.00106522	0.0154038	0.979942		DEC	#N/A	g2&3-cluster1
MSTRG.37180	Cg8g020310	AT5G60670		-0.632412	0.571497	-3.55567	-0.216206	-0.347325		0.927224	0.901125	0.00260434	NA	0.939213		DEC	#N/A	g2&3-cluster1
MSTRG.37180	Cg8g020320			-0.632412	0.571497	-3.55567	-0.216206	-0.347325		0.927224	0.901125	0.00260434	NA	0.939213		DEC	#N/A	g2&3-cluster1
MSTRG.37180	Cg8g020330			-0.632412	0.571497	-3.55567	-0.216206	-0.347325		0.927224	0.901125	0.00260434	NA	0.939213		DEC	#N/A	g2&3-cluster1
MSTRG.37361	Cg8g021820	AT3G45980		-0.203452	0.691111	-2.82683	-3.1803	0.657913		0.900844	0.42101	0.00874769	0.11521	0.78615		DEC	#N/A	g2&3-cluster1
MSTRG.37361	Cg8g021930	AT3G45980		-0.203452	0.691111	-2.82683	-3.1803	0.657913		0.900844	0.42101	0.00874769	0.11521	0.78615		DEC	#N/A	g2&3-cluster1
MSTRG.3773		AT5G24400		#N/A	#N/A	#N/A	#N/A	-8.61763		#N/A	#N/A	#N/A	#N/A	0.0357094		DEC	#N/A	g2&3-cluster1
MSTRG.37969	Cg9g001570	AT3G16910		#N/A	#N/A	-2.9101	-1.54357	0.580781		#N/A	#N/A	0.0417736	0.607399	0.959184		cluster3	#N/A	g2&3-cluster1
MSTRG.38225	Cg9g003560			-0.429754	0.304953	-2.18479	-2.07643	-0.394455		0.364855	0.491625	0.0376477	0.108291	0.842341		DEC	#N/A	g2&3-cluster1
MSTRG.38694	Cg9g006830	AT1G04260		0.121645	-0.337879	-1.96375	-2.63915	0.362165		0.903432	0.483191	0.0769055	0.0152731	0.965873		DEC	#N/A	g2&3-cluster1
MSTRG.38814	Cg9g007590	AT3G23150		0.156729	0.537533	-0.401385	-1.0145	-2.18154		0.84808	0.187058	0.835214	0.404994	0.00149018		DEC	#N/A	g2&3-cluster1
MSTRG.39443				#N/A	#N/A	#N/A	#N/A	-9.2793		#N/A	#N/A	#N/A	#N/A	0.0019232		DEC	#N/A	g2&3-cluster1
MSTRG.39970	Cg9g014480	AT4G13990		0.177338	0.126584	-1.67732	-0.659713	0.761423		0.732583	0.819658	0.0249908	0.858972	0.923829		cluster3	#N/A	g2&3-cluster1
MSTRG.40003	Cg9g013140	ATCG00350		-0.393929	-0.667318	-2.32135	-1.95173	-2.09681		0.911636	0.775868	0.066448	0.0422809	1.40673e-08		cluster3	#N/A	g2&3-cluster1
MSTRG.40003	Cg9g013030			-0.393929	-0.667318	-2.32135	-1.95173	-2.09681		0.911636	0.775868	0.066448	0.0422809	1.40673e-08		cluster3	#N/A	g2&3-cluster1
MSTRG.40003	Cg9g013110			-0.393929	-0.667318	-2.32135	-1.95173	-2.09681		0.911636	0.775868	0.066448	0.0422809	1.40673e-08		cluster3	#N/A	g2&3-cluster1
MSTRG.40003	Cg9g013120			-0.393929	-0.667318	-2.32135	-1.95173	-2.09681		0.911636	0.775868	0.066448	0.0422809	1.40673e-08		cluster3	#N/A	g2&3-cluster1
MSTRG.40003	Cg9g013150			-0.393929	-0.667318	-2.32135	-1.95173	-2.09681		0.911636	0.775868	0.066448	0.0422809	1.40673e-08		cluster3	#N/A	g2&3-cluster1
MSTRG.40003	Cg9g013170			-0.393929	-0.667318	-2.32135	-1.95173	-2.09681		0.911636	0.775868	0.066448	0.0422809	1.40673e-08		cluster3	#N/A	g2&3-cluster1
MSTRG.40003	Cg9g013350			-0.393929	-0.667318	-2.32135	-1.95173	-2.09681		0.911636	0.775868	0.066448	0.0422809	1.40673e-08		cluster3	#N/A	g2&3-cluster1
MSTRG.40003	Cg9g013360			-0.393929	-0.667318	-2.32135	-1.95173	-2.09681		0.911636	0.775868	0.066448	0.0422809	1.40673e-08		cluster3	#N/A	g2&3-cluster1
MSTRG.40003	Cg9g013420			-0.393929	-0.667318	-2.32135	-1.95173	-2.09681		0.911636	0.775868	0.066448	0.0422809	1.40673e-08		cluster3	#N/A	g2&3-cluster1
MSTRG.40209		sp|Q8TGM7|ART2_YEAST Putative uncharacterized protein ART2 OS=Saccharomyces cerevisiae;sp|Q8TGM7|ART2_YEAST Putative uncharacterized protein ART2 OS=Saccharomyces cerevisiae		#N/A	#N/A	-1.81502	3.7707	0.178402		#N/A	#N/A	NA	0.0367206	0.979441		DEC	#N/A	g2&3-cluster1
MSTRG.40849				#N/A	#N/A	-1.73106	5.12453	0.0872727		#N/A	#N/A	0.82491	0.000115555	0.989728		DEC	#N/A	g2&3-cluster1
MSTRG.41558	Cg9g020820	AT5G58240		0.292246	-0.388388	-3.60287	-2.55335	-1.34344		0.4495	0.475754	0.00587011	0.137647	0.500706		cluster2	#N/A	g2&3-cluster1
MSTRG.41889	Cg9g022420			-0.079274	-0.473995	-4.60519	#N/A	#N/A		0.949905	0.545822	1.68407e-05	#N/A	#N/A		DEC	#N/A	g2&3-cluster1
MSTRG.42018	Cg9g023340	AT5G61520		#N/A	#N/A	#N/A	#N/A	8.78792		#N/A	#N/A	#N/A	#N/A	0.0137157		DEC	#N/A	g2&3-cluster1
MSTRG.42551	Cg9g026370	AT5G52060		0.689753	0.569994	-5.29639	#N/A	0.206745		0.14036	0.221426	0.0392371	#N/A	0.970699		cluster1	#N/A	g2&3-cluster1
MSTRG.42677	Cg9g027440	AT5G24020		-0.264631	-0.445151	-1.87966	-2.37607	2.59167		0.563291	0.153307	0.208581	0.0264499	0.105338		DEC	#N/A	g2&3-cluster1
MSTRG.42969	Cg9g029510	AT1G79390		-0.0428277	-0.913791	-2.46704	-2.3396	-1.62954		0.962774	0.18393	0.0281019	0.168459	0.298223		DEC	#N/A	g2&3-cluster1
MSTRG.43170				#N/A	#N/A	#N/A	#N/A	10.08		#N/A	#N/A	#N/A	#N/A	0.000129183		DEC	#N/A	g2&3-cluster1
MSTRG.44184				#N/A	#N/A	-1.66779	3.74377	-0.160866		#N/A	#N/A	NA	0.041719	0.982078		DEC	#N/A	g2&3-cluster1
MSTRG.44528	CgUng005510	AT5G15320		0.0061373	-1.35677	-3.65845	-4.00203	0.453438		0.996869	0.172264	0.00122418	0.0144889	0.940503		DEC	#N/A	g2&3-cluster1
MSTRG.44898		ATCG00050		0.083272	0.406897	-5.75042	-5.20194	0.75611		0.976958	0.842219	0.000546962	0.00411331	0.915424		DEC	#N/A	g2&3-cluster1
MSTRG.4496				#N/A	#N/A	-4.78022	-2.68189	#N/A		#N/A	#N/A	1.58214e-06	0.281228	#N/A		cluster3	#N/A	g2&3-cluster1
MSTRG.4517	Cg1g028670	AT3G27060		-0.452721	-0.342508	-4.31884	-3.502	2.79393		0.23366	0.434522	0.0316218	0.374574	0.210198		cluster1	#N/A	g2&3-cluster1
MSTRG.45333	CgUng010090			-2.06829	-0.474536	-6.26268	-4.60156	0.443964		0.0527591	0.70061	NA	0.0404254	0.950806		cluster4	#N/A	g2&3-cluster1
MSTRG.45333	CgUng010100			-2.06829	-0.474536	-6.26268	-4.60156	0.443964		0.0527591	0.70061	NA	0.0404254	0.950806		cluster4	#N/A	g2&3-cluster1
MSTRG.45367	CgUng007520	ATMG01080		-0.648738	-1.06798	-3.6021	-2.44279	0.427047		0.185576	0.273366	0.0014456	0.173417	0.897223		DEC	#N/A	g2&3-cluster1
MSTRG.45367	CgUng007510			-0.648738	-1.06798	-3.6021	-2.44279	0.427047		0.185576	0.273366	0.0014456	0.173417	0.897223		DEC	#N/A	g2&3-cluster1
MSTRG.45367	CgUng007530			-0.648738	-1.06798	-3.6021	-2.44279	0.427047		0.185576	0.273366	0.0014456	0.173417	0.897223		DEC	#N/A	g2&3-cluster1
MSTRG.45367	CgUng007860			-0.648738	-1.06798	-3.6021	-2.44279	0.427047		0.185576	0.273366	0.0014456	0.173417	0.897223		DEC	#N/A	g2&3-cluster1
MSTRG.45367	CgUng007870			-0.648738	-1.06798	-3.6021	-2.44279	0.427047		0.185576	0.273366	0.0014456	0.173417	0.897223		DEC	#N/A	g2&3-cluster1
MSTRG.45713	CgUng011330	ATMG01275		-0.5764	-1.0726	-7.16872	-3.57374	0.858432		0.251487	0.0833672	0.0016917	0.419431	0.754515		DEC	#N/A	g2&3-cluster1
MSTRG.45713	CgUng011300			-0.5764	-1.0726	-7.16872	-3.57374	0.858432		0.251487	0.0833672	0.0016917	0.419431	0.754515		DEC	#N/A	g2&3-cluster1
MSTRG.45713	CgUng011310			-0.5764	-1.0726	-7.16872	-3.57374	0.858432		0.251487	0.0833672	0.0016917	0.419431	0.754515		DEC	#N/A	g2&3-cluster1
MSTRG.45713	CgUng011320			-0.5764	-1.0726	-7.16872	-3.57374	0.858432		0.251487	0.0833672	0.0016917	0.419431	0.754515		DEC	#N/A	g2&3-cluster1
MSTRG.45713	CgUng011350			-0.5764	-1.0726	-7.16872	-3.57374	0.858432		0.251487	0.0833672	0.0016917	0.419431	0.754515		DEC	#N/A	g2&3-cluster1
MSTRG.4661	Cg2g000110	AT1G55550		-0.247948	-0.00422839	-2.70033	-0.780779	-0.19671		0.856476	0.996992	0.0292716	0.836292	0.984828		cluster3	#N/A	g2&3-cluster1
MSTRG.47201		ATCG01080		2.35132	#N/A	-5.32946	-3.92983	1.87459		0.256291	#N/A	0.0238374	NA	0.877029		DEC	#N/A	g2&3-cluster1
MSTRG.47774				#N/A	#N/A	#N/A	#N/A	8.89308		#N/A	#N/A	#N/A	#N/A	0.00969152		DEC	#N/A	g2&3-cluster1
MSTRG.5751		AT2G18400		0.325878	-0.863563	-3.22102	-3.04535	1.14133		0.563548	0.0957929	0.0444815	0.0925315	0.606005		DEC	#N/A	g2&3-cluster1
MSTRG.6110	Cg2g010490	AT3G26980		-0.0155426	-0.750458	-2.56206	-2.06601	0.57743		0.980874	0.0844618	0.0427423	0.570085	0.906487		cluster1	#N/A	g2&3-cluster1
MSTRG.6629	Cg2g012630	AT3G27330		-0.255733	0.159184	-2.87718	-2.77485	-1.74337		0.786235	0.635846	0.035038	0.00411186	0.544069		DEC	#N/A	g2&3-cluster1
MSTRG.6629	Cg2g012640	AT5G40720		-0.255733	0.159184	-2.87718	-2.77485	-1.74337		0.786235	0.635846	0.035038	0.00411186	0.544069		DEC	#N/A	g2&3-cluster1
MSTRG.6918	Cg2g013920			#N/A	#N/A	-4.32131	#N/A	#N/A		#N/A	#N/A	0.0386587	#N/A	#N/A		cluster3	#N/A	g2&3-cluster1
MSTRG.7798	Cg2g017940	AT3G21870		0.0576625	-0.192096	-0.99382	-0.500723	1.47771		0.941707	0.599905	0.446928	0.785463	0.000215652		DEC	#N/A	g2&3-cluster1
MSTRG.7798	Cg2g017930	AT5G35730		0.0576625	-0.192096	-0.99382	-0.500723	1.47771		0.941707	0.599905	0.446928	0.785463	0.000215652		DEC	#N/A	g2&3-cluster1
MSTRG.8394	Cg2g021680	AT3G13677		-0.131135	0.00990394	-2.79335	-1.90724	0.231382		0.869921	0.991927	0.0314517	0.41692	0.959218		DEC	#N/A	g2&3-cluster1
MSTRG.8421	Cg2g021750	AT5G54290		0.0613584	0.160539	-3.85309	-3.19544	-0.201596		0.933441	0.658639	0.00378777	0.0360324	0.98747		DEC	#N/A	g2&3-cluster1
MSTRG.8606				#N/A	#N/A	#N/A	#N/A	-6.95949		#N/A	#N/A	#N/A	#N/A	0.0253748		DEC	#N/A	g2&3-cluster1
MSTRG.8905	Cg2g024670	AT3G20510		-0.124601	-1.23711	-2.97128	-3.41066	#N/A		0.908896	0.118642	0.0373977	0.0970743	#N/A		cluster2	#N/A	g2&3-cluster1
MSTRG.9294	Cg2g026080	AT5G43150		-0.049103	1.22582	-2.5324	-1.50358	-0.179156		0.971896	0.0528685	0.0100349	0.422419	0.984192		DEC	#N/A	g2&3-cluster1
MSTRG.9333	Cg2g026370	AT1G05260		#N/A	#N/A	-1.28102	-2.17566	#N/A		#N/A	#N/A	0.23147	0.0217547	#N/A		cluster3	#N/A	g2&3-cluster1
MSTRG.9333	Cg2g026380			#N/A	#N/A	-1.28102	-2.17566	#N/A		#N/A	#N/A	0.23147	0.0217547	#N/A		cluster3	#N/A	g2&3-cluster1
MSTRG.952	Cg1g007750	AT5G65540		-0.090688	0.0920506	-1.83546	-2.52424	0.122392		0.890583	0.860687	0.188986	0.010488	0.97791		DEC	#N/A	g2&3-cluster1
MSTRG.1886	Cg1g013930	AT3G16350		1.24642	1.04708	3.12226	0.676511	0.244229		1.81312e-05	0.00180383	0.0427423	0.854318	0.797394		cluster4	g1-cluster1	g2&3-cluster2
MSTRG.20014	Cg4g022330	AT3G23760		1.48172	0.903182	0.852043	0.81764	1.32853		1.12265e-06	0.00155623	0.518421	0.638894	1.68368e-05		cluster4	g1-cluster1	g2&3-cluster2
MSTRG.20014	Cg4g022320	AT5G57655		1.48172	0.903182	0.852043	0.81764	1.32853		1.12265e-06	0.00155623	0.518421	0.638894	1.68368e-05		cluster4	g1-cluster1	g2&3-cluster2
MSTRG.22744	Cg5g015590	AT1G17020		1.80455	-0.144142	-1.84714	-1.33535	1.11696		0.000491668	0.81217	0.656469	0.753365	0.0370757		DEC	g1-cluster1	g2&3-cluster2
MSTRG.27967	Cg6g001660	AT4G19710		0.646269	1.00582	1.19968	-1.15478	2.32074		0.132776	0.000707289	0.414099	0.688002	5.08582e-05		DEC	g1-cluster1	g2&3-cluster2
MSTRG.30469	Cg6g018300	AT5G37600		0.727739	0.728881	3.41142	1.83214	0.533237		0.114113	0.00143616	0.0748291	0.0360901	0.65087		cluster4	g1-cluster1	g2&3-cluster2
MSTRG.35151	Cg8g004180	AT4G34131		#N/A	2.22898	#N/A	#N/A	8.26381		#N/A	0.00131817	#N/A	#N/A	9.21988e-05		DEC	g1-cluster1	g2&3-cluster2
MSTRG.35256	Cg8g004740	AT1G49670		0.56603	1.06923	-0.489163	0.754994	2.17069		0.233206	0.0045335	0.826724	0.848503	0.00126406		cluster4	g1-cluster1	g2&3-cluster2
MSTRG.35256	Cg8g004750	AT1G49670		0.56603	1.06923	-0.489163	0.754994	2.17069		0.233206	0.0045335	0.826724	0.848503	0.00126406		cluster4	g1-cluster1	g2&3-cluster2
MSTRG.4647	Cg1g029460	AT5G65020		0.638808	0.727282	1.02458	-0.154925	1.75903		0.105366	0.0356126	0.567048	0.946778	0.0113072		cluster2	g1-cluster1	g2&3-cluster2
MSTRG.5115	Cg2g003690	AT5G19440		0.706059	-0.168968	-0.163661	1.17802	1.15206		0.00617324	0.724116	0.974985	0.741473	0.0342155		cluster4	g1-cluster1	g2&3-cluster2
MSTRG.6586	Cg2g012460	AT2G36835		0.575518	0.0495401	-0.410186	-0.674504	1.20162		0.040577	0.945134	0.936024	0.914005	0.0312579		cluster4	g1-cluster1	g2&3-cluster2
MSTRG.6586	Cg2g012470	AT3G53200		0.575518	0.0495401	-0.410186	-0.674504	1.20162		0.040577	0.945134	0.936024	0.914005	0.0312579		cluster4	g1-cluster1	g2&3-cluster2
MSTRG.10815	Cg2g036410	AT1G73390		-0.61492	-1.7366	-4.59286	-0.406672	0.599134		0.377796	0.000230477	0.0418369	NA	0.844459		cluster4	g1-cluster2	g2&3-cluster2
MSTRG.119	Cg1g000660	AT2G17560		0.142811	-1.25895	1.35938	0.138657	0.427844		0.908985	0.0321933	0.0488393	0.967365	0.572476		DEC	g1-cluster2	g2&3-cluster2
MSTRG.19000	Cg4g015320	AT1G71260		-0.213471	-0.865817	-0.109507	0.332259	1.64174		0.740644	0.0132189	0.976946	0.870036	0.00483684		DEC	g1-cluster2	g2&3-cluster2
MSTRG.26716	Cg5g038520	AT4G21090		-0.246801	-1.13911	0.0896069	0.210138	2.08427		0.60243	0.00684052	0.975505	0.930047	0.00372238		DEC	g1-cluster2	g2&3-cluster2
MSTRG.26716	Cg5g038510	AT5G20790		-0.246801	-1.13911	0.0896069	0.210138	2.08427		0.60243	0.00684052	0.975505	0.930047	0.00372238		DEC	g1-cluster2	g2&3-cluster2
MSTRG.28102	Cg6g001980	AT5G60670		0.678095	-1.03191	-0.799591	-0.254574	1.3132		0.874473	0.0158025	0.568957	0.964051	0.0196271		DEC	g1-cluster2	g2&3-cluster2
MSTRG.28376	Cg6g004200	AT5G59970		-0.0985709	-1.20137	0.581798	1.26162	1.29612		0.923427	0.0375759	0.657759	0.345694	0.0188892		DEC	g1-cluster2	g2&3-cluster2
MSTRG.12916	Cg3g003990	AT1G09580		0.0717856	-1.13252	0.4722	0.28871	1.40216		0.93811	0.02673	0.722562	0.860957	0.0035529		DEC	g1-cluster3	g2&3-cluster2
MSTRG.3045	Cg1g021320	AT1G80830		-1.52628	0.0988042	-0.0501257	0.269545	1.50546		0.00153146	0.83849	0.984986	0.914005	0.0431615		DEC	g1-cluster3	g2&3-cluster2
MSTRG.37305	Cg8g021270	AT5G60030		-1.0302	-2.00797	-0.958578	-1.56867	2.07001		0.728183	0.0485214	0.683347	0.523794	0.0108988		DEC	g1-cluster3	g2&3-cluster2
MSTRG.38566	Cg9g006030	AT4G34670		0.144995	-0.903116	0.388857	1.39732	0.560582		0.832597	0.00660061	0.848958	0.0144816	0.390852		DEC	g1-cluster3	g2&3-cluster2
MSTRG.454	Cg1g003970	AT2G18500		-1.59001	-2.38029	#N/A	#N/A	9.18865		0.0274699	1.04752e-13	#N/A	#N/A	0.00513649		DEC	g1-cluster3	g2&3-cluster2
MSTRG.578	Cg1g004960	AT2G16430		-1.5443	-2.72411	-1.50097	-2.99758	1.49665		0.107611	0.0280292	NA	NA	0.00226899		cluster4	g1-cluster3	g2&3-cluster2
MSTRG.11714	Cg2g043610	AT5G45760		0.474801	0.84136	0.160422	-1.16678	1.52335		0.188256	0.0254171	0.977791	NA	0.02069		DEC	g1-cluster4	g2&3-cluster2
MSTRG.12163	Cg2g047270	AT2G02400		0.446674	0.764856	-0.483548	-0.258032	2.18014		0.190929	0.007243	0.902769	NA	0.0360954		DEC	g1-cluster4	g2&3-cluster2
MSTRG.12590				12.8357	13.6548	3.53155	1.24946	4.87793		6.66192e-23	4.43664e-24	NA	NA	0.00704705		DEC	g1-cluster4	g2&3-cluster2
MSTRG.15282	Cg3g017900	AT1G77120		1.4352	0.540944	-1.23707	-1.1162	1.35686		0.000153021	0.175878	0.618247	0.484829	0.014652		DEC	g1-cluster4	g2&3-cluster2
MSTRG.26547	Cg5g037320	AT1G02850		0.918412	1.25049	-0.853803	0.00818194	2.75898		0.0329401	0.00158435	0.837602	0.998795	0.0133823		DEC	g1-cluster4	g2&3-cluster2
MSTRG.35198	Cg8g004510	AT4G34000		0.199923	0.706884	-2.21202	-3.53337	3.00197		0.809915	0.0406733	0.216615	0.0794061	0.0111583		DEC	g1-cluster4	g2&3-cluster2
MSTRG.36886				10.8027	10.7859	#N/A	#N/A	9.97431		3.58602e-15	2.20289e-14	#N/A	#N/A	0.00010537		DEC	g1-cluster4	g2&3-cluster2
MSTRG.38650	Cg9g006590			12.5111	9.95166	0.0570739	0.956056	10.6373		5.40125e-22	8.61251e-18	NA	0.919478	3.0269e-15		DEC	g1-cluster4	g2&3-cluster2
MSTRG.39381				8.21412	#N/A	#N/A	9.22637	9.91576		1.41918e-06	#N/A	#N/A	NA	0.000328205		DEC	g1-cluster4	g2&3-cluster2
MSTRG.10385	Cg2g033840	AT2G01410		0.60348	0.225274	-0.272803	1.17843	1.40967		0.672587	0.640396	0.923593	0.414019	0.0458456		DEC	#N/A	g2&3-cluster2
MSTRG.10850	Cg2g036730	AT5G16290		0.185806	0.151043	2.04074	-0.78828	0.766286		0.864823	0.766489	0.0368738	0.872007	0.201825		cluster4	#N/A	g2&3-cluster2
MSTRG.10964	Cg2g037660	AT1G31160		0.162994	-0.386228	-0.127912	0.888859	1.32075		0.771126	0.415218	0.951887	0.648753	0.00969152		cluster2	#N/A	g2&3-cluster2
MSTRG.10965	Cg2g037710	AT2G35120		0.538504	-0.817806	0.785184	1.12975	1.04387		0.176096	0.226784	0.487644	0.315579	0.0487961		DEC	#N/A	g2&3-cluster2
MSTRG.11010	Cg2g038050	AT4G19650		-0.17097	0.12735	-1.33382	-2.35038	2.70924		0.812713	0.831543	0.821032	0.31329	0.00283745		DEC	#N/A	g2&3-cluster2
MSTRG.11760	Cg2g043990	AT1G78580		-0.455466	0.842768	0.527182	0.118403	1.54115		0.558758	0.0612221	0.771904	0.974148	0.00664101		DEC	#N/A	g2&3-cluster2
MSTRG.11817	Cg2g044530	AT3G19620		#N/A	#N/A	-3.74719	-2.27437	2.1951		#N/A	#N/A	0.451407	NA	0.010352		cluster4	#N/A	g2&3-cluster2
MSTRG.11870	Cg2g044880	AT1G30070		0.289707	-0.683619	0.563395	-0.748544	1.85295		0.606932	0.105517	0.863541	0.918499	0.00023096		DEC	#N/A	g2&3-cluster2
MSTRG.11870	Cg2g044890	AT2G34580		0.289707	-0.683619	0.563395	-0.748544	1.85295		0.606932	0.105517	0.863541	0.918499	0.00023096		DEC	#N/A	g2&3-cluster2
MSTRG.11972	Cg2g045550	AT4G22130		0.210201	0.767567	0.274002	-0.747435	1.20394		0.753767	0.117588	0.969874	0.89541	0.0193293		cluster4	#N/A	g2&3-cluster2
MSTRG.12	Cg1g000450	AT3G55620		-0.261521	-0.712713	0.104664	0.187353	1.00721		0.604162	0.179097	0.944401	0.931046	0.0489285		DEC	#N/A	g2&3-cluster2
MSTRG.13393	Cg3g006110	AT5G62030		-0.202207	-1.24596	0.973805	8.9875	0.450542		0.78949	0.650555	0.682487	8.0074e-06	0.955816		DEC	#N/A	g2&3-cluster2
MSTRG.13862				-0.724455	-0.719978	0.25363	-2.67712	1.58475		0.187901	0.562275	0.966472	0.0357082	0.446462		DEC	#N/A	g2&3-cluster2
MSTRG.14018	Cg3g009420	AT1G31812		0.236732	-0.69239	0.835613	1.09163	2.2521		0.840747	0.589054	0.714458	0.547136	9.56306e-07		cluster2	#N/A	g2&3-cluster2
MSTRG.14094	Cg3g010230			-0.33505	-0.431391	0.328685	-0.441659	2.61946		0.787498	0.195264	0.914746	0.89399	0.0413045		DEC	#N/A	g2&3-cluster2
MSTRG.14682	Cg3g013370	AT1G58350		0.130662	0.666443	0.232603	-0.199788	1.37641		0.842477	0.146656	0.896506	0.92087	0.00845681		cluster4	#N/A	g2&3-cluster2
MSTRG.14682	Cg3g013380	AT5G49650		0.130662	0.666443	0.232603	-0.199788	1.37641		0.842477	0.146656	0.896506	0.92087	0.00845681		cluster4	#N/A	g2&3-cluster2
MSTRG.14714	Cg3g013620	AT1G09930		0.386482	0.321912	0.280905	-1.60724	1.01798		0.527165	0.709869	0.92848	0.673035	0.0212465		cluster4	#N/A	g2&3-cluster2
MSTRG.14822		AT1G28230		-0.503457	-0.379005	#N/A	-1.01035	1.50939		0.382249	0.503593	#N/A	NA	0.0405135		cluster4	#N/A	g2&3-cluster2
MSTRG.14980	Cg3g015400	AT4G08670		#N/A	#N/A	#N/A	#N/A	1.9648		#N/A	#N/A	#N/A	#N/A	0.0185875		cluster4	#N/A	g2&3-cluster2
MSTRG.15422	Cg3g018860	AT4G09810		-0.101645	-0.55545	0.696406	-0.239643	1.34971		0.908985	0.229013	0.789845	0.938121	0.00350604		DEC	#N/A	g2&3-cluster2
MSTRG.15422	Cg3g018870	AT4G09810		-0.101645	-0.55545	0.696406	-0.239643	1.34971		0.908985	0.229013	0.789845	0.938121	0.00350604		DEC	#N/A	g2&3-cluster2
MSTRG.1555				#N/A	#N/A	#N/A	#N/A	4.65512		#N/A	#N/A	#N/A	#N/A	0.00886427		cluster4	#N/A	g2&3-cluster2
MSTRG.16125	Cg3g025050	AT1G42430		0.141789	0.356666	-0.152983	-0.455057	1.34438		0.818166	0.252202	0.933603	0.805001	0.00434717		DEC	#N/A	g2&3-cluster2
MSTRG.16131	Cg3g025160	AT1G19250		0.148706	0.210259	#N/A	0.85827	2.28103		0.895774	0.736256	#N/A	0.885032	0.0288322		DEC	#N/A	g2&3-cluster2
MSTRG.16131	Cg3g025170	AT1G20560		0.148706	0.210259	#N/A	0.85827	2.28103		0.895774	0.736256	#N/A	0.885032	0.0288322		DEC	#N/A	g2&3-cluster2
MSTRG.16182	Cg3g025450	AT1G42480		0.357529	-0.12761	3.54084	1.66428	1.08542		0.324664	0.834336	0.0188394	0.115075	0.157486		DEC	#N/A	g2&3-cluster2
MSTRG.16344	Cg4g000530	AT2G24520		-0.674311	-0.168507	0.900671	0.0303602	1.588		0.688685	0.785309	0.644991	0.997684	0.0101194		DEC	#N/A	g2&3-cluster2
MSTRG.16438	Cg4g001370	AT5G10840		0.36833	0.305159	-0.399301	-1.04621	1.97594		0.577308	0.576342	0.837602	0.765161	0.0218707		cluster1	#N/A	g2&3-cluster2
MSTRG.16464	Cg4g001540	AT2G25110		-0.0217724	-0.203549	1.1457	0.482293	1.31657		0.978218	0.538557	0.250354	0.827528	0.00723824		DEC	#N/A	g2&3-cluster2
MSTRG.1661	Cg1g012250	AT5G19690		-0.108245	-0.198504	1.28876	0.390814	1.3855		0.86891	0.584954	0.311515	0.871468	0.00500387		DEC	#N/A	g2&3-cluster2
MSTRG.16726	Cg4g003320	AT2G25680		-0.26302	0.138934	-0.181737	-0.285757	1.81233		0.67488	0.766489	0.930693	0.941202	0.00248236		DEC	#N/A	g2&3-cluster2
MSTRG.16916	Cg4g004580	AT5G25940		0.301042	-0.820743	0.71065	-0.0651746	2.15716		0.562994	0.160487	0.799203	0.991933	0.0104289		cluster2	#N/A	g2&3-cluster2
MSTRG.16970	Cg4g004960	AT5G49820		-0.0547517	0.455167	-0.360362	1.7014	0.780141		0.949766	0.346241	0.934248	0.023279	0.547687		cluster4	#N/A	g2&3-cluster2
MSTRG.17248	Cg4g006260	AT3G53740		#N/A	-2.0123	#N/A	#N/A	4.72642		#N/A	0.138044	#N/A	#N/A	0.000112048		DEC	#N/A	g2&3-cluster2
MSTRG.17411	Cg4g007420	AT5G20160		0.230945	-0.465539	0.683525	0.64547	1.13761		0.67488	0.360472	0.667806	0.597434	0.0245856		DEC	#N/A	g2&3-cluster2
MSTRG.1748	Cg1g013040	AT3G04770		0.361343	-0.583293	-0.0602397	-0.434344	1.183		0.5618	0.111964	0.972227	0.770378	0.0189073		cluster1	#N/A	g2&3-cluster2
MSTRG.17565	Cg4g008510	AT3G24500		0.911856	0.561159	1.14013	1.23957	3.90392		0.184238	0.270514	0.706199	NA	0.00571399		DEC	#N/A	g2&3-cluster2
MSTRG.17884	Cg4g009970	AT3G15260		-0.068731	0.257207	1.01825	0.701746	1.63275		0.96121	0.616236	0.392918	0.665489	0.00420612		DEC	#N/A	g2&3-cluster2
MSTRG.18317		AT1G18200		#N/A	-0.524155	-0.214026	#N/A	1.99818		#N/A	0.795955	NA	#N/A	0.00439123		cluster4	#N/A	g2&3-cluster2
MSTRG.19432	Cg4g017460	AT1G64870		0.286283	0.127392	-1.24379	-1.22302	2.41845		0.818166	0.665394	0.80835	0.664453	0.00139256		DEC	#N/A	g2&3-cluster2
MSTRG.19432	Cg4g017470	AT5G21940		0.286283	0.127392	-1.24379	-1.22302	2.41845		0.818166	0.665394	0.80835	0.664453	0.00139256		DEC	#N/A	g2&3-cluster2
MSTRG.19490	Cg4g017810	AT1G31740		#N/A	#N/A	1.90536	2.0458	1.18034		#N/A	#N/A	0.736776	0.597256	0.0125003		cluster4	#N/A	g2&3-cluster2
MSTRG.19511	Cg4g017910	AT1G74960		0.263843	0.0310892	-0.522125	-0.0415971	1.76937		0.711454	0.961077	0.771904	0.992775	0.000485629		DEC	#N/A	g2&3-cluster2
MSTRG.19523	Cg4g018000	AT3G43120		-0.280781	-0.271193	-0.894199	-0.471021	1.52225		0.723993	0.619663	0.53056	0.827185	0.0300627		DEC	#N/A	g2&3-cluster2
MSTRG.19742	Cg4g019920			#N/A	#N/A	#N/A	1.46414	2.75112		#N/A	#N/A	#N/A	NA	0.000276873		cluster4	#N/A	g2&3-cluster2
MSTRG.19743	Cg4g019910			#N/A	#N/A	4.94979	0.762443	2.79866		#N/A	#N/A	0.058906	0.914005	1.51753e-06		cluster4	#N/A	g2&3-cluster2
MSTRG.1983	Cg1g014640	AT1G52290		0.370964	0.419853	-0.521208	-0.43296	1.99531		0.567225	0.223696	0.918915	NA	0.0144912		DEC	#N/A	g2&3-cluster2
MSTRG.1983	Cg1g014640	AT3G24550		0.370964	0.419853	-0.521208	-0.43296	1.99531		0.567225	0.223696	0.918915	NA	0.0144912		DEC	#N/A	g2&3-cluster2
MSTRG.20211	Cg4g023590	AT5G35200		#N/A	#N/A	#N/A	-1.78222	1.38608		#N/A	#N/A	#N/A	NA	0.0357143		cluster4	#N/A	g2&3-cluster2
MSTRG.2071	Cg1g015160	AT1G79990		-0.255496	-0.190707	-0.290634	-0.258684	1.45221		0.516011	0.581762	0.904178	0.897881	0.00157064		DEC	#N/A	g2&3-cluster2
MSTRG.2071	Cg1g015150	AT3G16000		-0.255496	-0.190707	-0.290634	-0.258684	1.45221		0.516011	0.581762	0.904178	0.897881	0.00157064		DEC	#N/A	g2&3-cluster2
MSTRG.20863	Cg5g003300	AT3G47780		-0.804088	0.246775	-0.835442	-0.523978	1.33959		0.183161	0.620279	0.392918	0.66274	0.00544361		DEC	#N/A	g2&3-cluster2
MSTRG.20863	Cg5g003290	AT3G47800		-0.804088	0.246775	-0.835442	-0.523978	1.33959		0.183161	0.620279	0.392918	0.66274	0.00544361		DEC	#N/A	g2&3-cluster2
MSTRG.21169	Cg5g005560	AT5G47740		-2.33023	-1.24701	-0.189635	#N/A	9.03031		0.0877367	0.259598	NA	#N/A	0.000152971		DEC	#N/A	g2&3-cluster2
MSTRG.21267	Cg5g006360	AT5G50310		-0.094474	0.259146	2.02474	-0.872656	2.08027		0.901768	0.612541	0.335475	0.88683	0.0273118		DEC	#N/A	g2&3-cluster2
MSTRG.21335	Cg5g006900	AT5G50400		0.0640152	0.503312	-1.3139	-0.160749	2.68523		0.943619	0.296032	0.653011	0.981092	1.351e-06		DEC	#N/A	g2&3-cluster2
MSTRG.21650	Cg5g009050	AT4G22756		-0.00665529	-0.389308	0.255061	-1.12581	1.39555		0.995582	0.164274	0.912422	0.74615	0.00904331		DEC	#N/A	g2&3-cluster2
MSTRG.21673	Cg5g009200	AT4G22840		-0.0514343	0.100924	2.55908	1.22796	1.35659		0.954209	0.749842	0.5252	NA	0.0241823		DEC	#N/A	g2&3-cluster2
MSTRG.22209	Cg5g012780	AT5G06660		#N/A	#N/A	#N/A	#N/A	1.98185		#N/A	#N/A	#N/A	#N/A	0.00382271		cluster4	#N/A	g2&3-cluster2
MSTRG.22544	Cg5g014520	AT1G31817		-0.873298	-1.64739	1.18115	1.73883	1.20115		0.401586	0.0811089	0.192072	0.018499	0.527382		DEC	#N/A	g2&3-cluster2
MSTRG.22756	Cg5g015660	AT1G17030		#N/A	#N/A	#N/A	#N/A	4.15864		#N/A	#N/A	#N/A	#N/A	0.00429014		cluster4	#N/A	g2&3-cluster2
MSTRG.22808	Cg5g016040	AT1G17080		-0.252957	0.320132	-1.20513	-1.85191	1.59651		0.709497	0.445751	0.740823	0.27723	0.0477766		DEC	#N/A	g2&3-cluster2
MSTRG.23083	Cg5g017150	AT4G26260		#N/A	#N/A	#N/A	#N/A	1.95415		#N/A	#N/A	#N/A	#N/A	0.00783536		cluster4	#N/A	g2&3-cluster2
MSTRG.2341	Cg1g016160	AT1G15520		-0.388514	0.177784	-2.71995	-2.27254	0.0641747		0.456145	0.651135	0.299049	0.0381045	0.980248		cluster4	#N/A	g2&3-cluster2
MSTRG.2341	Cg1g016170	AT1G15520		-0.388514	0.177784	-2.71995	-2.27254	0.0641747		0.456145	0.651135	0.299049	0.0381045	0.980248		cluster4	#N/A	g2&3-cluster2
MSTRG.2341	Cg1g016210	AT1G15520		-0.388514	0.177784	-2.71995	-2.27254	0.0641747		0.456145	0.651135	0.299049	0.0381045	0.980248		cluster4	#N/A	g2&3-cluster2
MSTRG.23418	Cg5g018740	AT4G27720		0.28961	-0.0729161	1.05422	0.215448	2.26784		0.544138	0.862573	0.598962	0.933535	8.52338e-06		cluster1	#N/A	g2&3-cluster2
MSTRG.23495	Cg5g019050	AT3G17810		0.491249	0.54863	-0.243651	1.07971	1.4638		0.106679	0.0551281	0.922092	0.730226	0.00956731		cluster4	#N/A	g2&3-cluster2
MSTRG.23667	Cg5g019450	AT4G27670		#N/A	-0.518401	-0.826086	#N/A	4.63051		#N/A	0.641569	0.913063	#N/A	0.0338403		DEC	#N/A	g2&3-cluster2
MSTRG.23843	Cg5g020160	AT5G24650		0.289844	-0.313814	1.05163	0.727532	1.83254		0.597406	0.508075	0.27055	0.717018	0.00134571		DEC	#N/A	g2&3-cluster2
MSTRG.24750	Cg5g024710	AT1G11680		0.0479377	0.251914	0.130752	0.104018	1.11586		0.95672	0.5687	0.955387	0.97884	0.0076686		cluster4	#N/A	g2&3-cluster2
MSTRG.25141	Cg5g026830	AT2G30695		0.477351	-0.474451	1.07619	-0.526933	1.81082		0.404268	0.356456	0.809513	0.931742	0.00936041		DEC	#N/A	g2&3-cluster2
MSTRG.25179	Cg5g027140	AT3G23990		0.725263	-0.355576	1.15851	0.361596	1.66319		0.189964	0.608414	0.839544	0.944216	0.0155648		cluster4	#N/A	g2&3-cluster2
MSTRG.25467	Cg5g028790	AT3G59310		0.215527	-0.150957	0.555359	1.13302	1.51288		0.674721	0.650555	0.670945	0.166772	0.0282111		cluster4	#N/A	g2&3-cluster2
MSTRG.25467	Cg5g028790	AT3G59340		0.215527	-0.150957	0.555359	1.13302	1.51288		0.674721	0.650555	0.670945	0.166772	0.0282111		cluster4	#N/A	g2&3-cluster2
MSTRG.26201	Cg5g034690	AT2G38840		0.473872	0.347412	-1.45024	-0.0520034	1.30234		0.279061	0.543111	0.657901	0.994762	0.010477		cluster4	#N/A	g2&3-cluster2
MSTRG.26214				0.406835	#N/A	#N/A	#N/A	6.3088		0.912494	#N/A	#N/A	#N/A	0.0148107		DEC	#N/A	g2&3-cluster2
MSTRG.26435	Cg5g036410	AT1G54690		0.178804	-0.892779	2.5398	0.198359	2.81057		0.826583	0.116121	0.0175288	0.963423	0.0255262		DEC	#N/A	g2&3-cluster2
MSTRG.26659	Cg5g038080	AT2G47470		-0.0487012	-0.463767	1.94602	0.554851	1.61324		0.946932	0.225649	0.113687	0.76933	0.000846028		DEC	#N/A	g2&3-cluster2
MSTRG.26821	Cg5g039290	AT3G62120		0.201518	0.142097	0.446911	0.0246523	1.43547		0.788566	0.688801	0.724995	0.99467	0.000112846		DEC	#N/A	g2&3-cluster2
MSTRG.27117	Cg5g041680	AT4G23490		#N/A	#N/A	#N/A	#N/A	1.58505		#N/A	#N/A	#N/A	#N/A	3.09793e-06		cluster4	#N/A	g2&3-cluster2
MSTRG.27253	Cg5g042840	AT4G23010		0.331752	0.0262946	-0.221336	2.18029	0.9583		0.494478	0.969036	0.959835	0.0495835	0.286015		DEC	#N/A	g2&3-cluster2
MSTRG.27346	Cg5g043590	AT2G45200		0.342731	-0.430731	0.398924	1.41832	1.39641		0.327336	0.3268	0.933603	0.699961	0.00709627		DEC	#N/A	g2&3-cluster2
MSTRG.27406	Cg5g043980	AT1G04410		#N/A	-0.366745	0.211159	1.38079	2.29344		#N/A	0.756911	0.97886	NA	0.0113978		cluster4	#N/A	g2&3-cluster2
MSTRG.27553	Cg5g044990	AT1G29000		-0.398546	-1.14229	-2.4583	-2.64648	3.20349		0.724282	0.231278	0.66246	0.620587	0.0117747		cluster1	#N/A	g2&3-cluster2
MSTRG.28440	Cg6g004480	AT1G02370		-0.566024	0.193152	-3.96736	0.531925	1.45267		0.896453	0.936584	0.0042501	NA	NA		DEC	#N/A	g2&3-cluster2
MSTRG.29074		AT1G61050		0.3306	0.16227	0.427225	#N/A	2.16432		0.550871	0.787631	0.943179	#N/A	0.0448042		DEC	#N/A	g2&3-cluster2
MSTRG.29388	Cg6g010420	AT3G51610		0.156828	-0.278698	1.05043	0.23359	1.57512		0.791845	0.405515	0.353098	0.932976	0.0167148		DEC	#N/A	g2&3-cluster2
MSTRG.29431	Cg6g010720	AT2G38560		-0.0562447	-0.431344	0.482708	2.55395	0.923524		0.9231	0.524068	0.852107	0.0173637	0.616524		cluster4	#N/A	g2&3-cluster2
MSTRG.29623	Cg6g012660	AT3G57990		0.200143	-0.205658	-0.521283	-0.88635	1.83809		0.624078	0.557155	0.881087	0.868832	8.86209e-05		DEC	#N/A	g2&3-cluster2
MSTRG.29661	Cg6g012790	AT3G12120		0.235051	0.268096	-0.511731	-2.00386	2.74156		0.634183	0.395898	0.842832	0.110644	0.00240298		cluster1	#N/A	g2&3-cluster2
MSTRG.29896		sp|Q8TGM7|ART2_YEAST Putative uncharacterized protein ART2 OS=Saccharomyces cerevisiae;sp|Q8TGM7|ART2_YEAST Putative uncharacterized protein ART2 OS=Saccharomyces cerevisiae;sp|Q8TGM7|ART2_YEAST Putative uncharacterized protein ART2 OS=Saccharomyces cerevisiae;sp|Q8TGM7|ART2_YEAST Putative uncharacterized protein ART2 OS=Saccharomyces cerevisiae;sp|Q8TGM7|ART2_YEAST Putative uncharacterized prote…		#N/A	#N/A	-1.22973	3.8212	0.463241		#N/A	#N/A	0.812537	0.00874188	0.95277		DEC	#N/A	g2&3-cluster2
MSTRG.29941		AT2G01021		#N/A	#N/A	-1.0751	3.92145	-0.0332274		#N/A	#N/A	0.896506	0.018499	0.995853		DEC	#N/A	g2&3-cluster2
MSTRG.29948				#N/A	#N/A	-1.50875	5.20467	0.0931542		#N/A	#N/A	0.855111	0.00952399	0.988002		DEC	#N/A	g2&3-cluster2
MSTRG.30059	Cg6g014860	AT5G04800		-0.298817	-0.525364	7.14795	0.0832635	0.725025		0.9597	NA	0.000783663	0.996205	0.941693		DEC	#N/A	g2&3-cluster2
MSTRG.30244	Cg6g016290	AT3G52940		-0.0941143	0.0167347	0.452544	0.676217	1.51182		0.88135	0.969139	0.817577	0.810961	0.0426078		cluster4	#N/A	g2&3-cluster2
MSTRG.30287	Cg6g016850	AT3G56490		0.115327	-0.487486	0.325818	0.197396	1.47964		0.930254	0.662119	0.852107	0.938121	0.00355294		cluster2	#N/A	g2&3-cluster2
MSTRG.30385	Cg6g017570	AT3G56640		0.170742	0.919876	-0.564702	-0.990768	2.25522		0.830465	0.252883	0.919695	0.872007	0.00378277		DEC	#N/A	g2&3-cluster2
MSTRG.30567	Cg6g019200	AT5G16220		0.2802	0.426572	0.0183206	-1.97613	2.62963		0.586572	0.561275	0.995614	0.207209	0.0392391		DEC	#N/A	g2&3-cluster2
MSTRG.30673	Cg6g019840	AT5G38640		-0.0488867	0.72173	1.12457	0.109643	0.991755		0.931343	0.139329	0.619803	0.987599	0.0225841		cluster4	#N/A	g2&3-cluster2
MSTRG.30871	Cg6g023720	AT5G40010		#N/A	#N/A	#N/A	#N/A	4.86266		#N/A	#N/A	#N/A	#N/A	5.80156e-08		cluster4	#N/A	g2&3-cluster2
MSTRG.30880	Cg6g023830	AT5G39950		0.280655	-0.775788	0.462596	1.48488	0.153242		0.630861	0.121792	0.819416	0.015278	0.936913		cluster4	#N/A	g2&3-cluster2
MSTRG.31173				#N/A	#N/A	#N/A	-1.99594	4.55913		#N/A	#N/A	#N/A	NA	0.0284562		DEC	#N/A	g2&3-cluster2
MSTRG.31423	Cg7g001940	AT2G40080		-0.320254	-0.595599	0.392864	0.189306	0.968239		0.551536	0.209197	0.803497	0.915568	0.013728		DEC	#N/A	g2&3-cluster2
MSTRG.31423	Cg7g001920	AT3G11210		-0.320254	-0.595599	0.392864	0.189306	0.968239		0.551536	0.209197	0.803497	0.915568	0.013728		DEC	#N/A	g2&3-cluster2
MSTRG.31423	Cg7g001930	AT3G55490		-0.320254	-0.595599	0.392864	0.189306	0.968239		0.551536	0.209197	0.803497	0.915568	0.013728		DEC	#N/A	g2&3-cluster2
MSTRG.31487	Cg7g002430	AT2G40300		0.218688	-0.241037	1.08011	1.36164	1.71627		0.808235	0.47423	0.661631	0.419405	0.000246151		DEC	#N/A	g2&3-cluster2
MSTRG.31568	Cg7g003380	AT5G05330		-0.0152918	-0.175076	0.331601	0.871688	1.74345		0.989007	0.751088	0.887743	0.374574	0.0128463		DEC	#N/A	g2&3-cluster2
MSTRG.31665				#N/A	#N/A	#N/A	#N/A	3.51811		#N/A	#N/A	#N/A	#N/A	0.0251773		cluster4	#N/A	g2&3-cluster2
MSTRG.32228	Cg7g007960	AT2G34250		0.303116	-0.203306	-0.0729745	-1.34381	1.85533		0.689232	0.709359	0.970858	0.723144	0.00984724		cluster1	#N/A	g2&3-cluster2
MSTRG.3226	Cg1g022160			#N/A	#N/A	-0.677346	-1.15188	2.46017		#N/A	#N/A	0.896025	NA	0.00343158		cluster4	#N/A	g2&3-cluster2
MSTRG.32764	Cg7g010630	AT4G24990		0.169297	-0.136671	-0.998312	-3.51006	4.69664		0.762707	0.807202	0.781677	0.00937117	0.00155458		DEC	#N/A	g2&3-cluster2
MSTRG.32933	Cg7g011640	AT5G07350		-0.0132879	0.393949	1.56264	-0.104422	0.951275		0.986682	0.273226	0.2459	0.971405	0.010006		cluster4	#N/A	g2&3-cluster2
MSTRG.32970	Cg7g011800	AT5G51100		0.286199	-0.720991	0.682667	-0.651343	1.5447		0.711463	0.122132	0.669913	NA	0.0300238		DEC	#N/A	g2&3-cluster2
MSTRG.33579	Cg7g015580	AT4G33355		#N/A	#N/A	4.15598	0.983638	-0.0630291		#N/A	#N/A	0.0465792	NA	0.988739		DEC	#N/A	g2&3-cluster2
MSTRG.34077	Cg7g020200	AT1G59840		0.0907026	-0.182343	-0.108786	-0.468146	2.00733		0.908846	0.716612	0.986906	0.966512	0.0450135		DEC	#N/A	g2&3-cluster2
MSTRG.34209	Cg7g020870	AT1G14360		0.531112	0.157662	1.65739	0.701484	2.21847		0.227211	0.779416	0.126224	0.680739	1.10904e-05		DEC	#N/A	g2&3-cluster2
MSTRG.34304	Cg7g021980	AT5G15490		0.728658	0.221271	0.0283434	-0.824508	1.32423		0.0878573	0.608835	0.996653	0.847769	0.0189073		cluster4	#N/A	g2&3-cluster2
MSTRG.345	Cg1g003230	AT2G23530		0.0121461	0.0556841	1.01059	3.41342	1.14186		0.988439	0.897251	0.84053	0.0463455	0.78934		DEC	#N/A	g2&3-cluster2
MSTRG.34637	Cg8g000290	AT4G38220		0.467718	0.841742	0.0898191	0.765195	1.75313		0.210394	0.0642918	0.967726	0.712406	0.0225428		DEC	#N/A	g2&3-cluster2
MSTRG.35043	Cg8g003440	AT2G18990		0.50553	-0.494032	2.66242	0.222708	1.70628		0.195838	0.312564	0.0769055	0.95395	0.00147827		DEC	#N/A	g2&3-cluster2
MSTRG.35072	Cg8g003540	AT4G34260		0.037816	-0.510528	0.14852	0.199897	1.10062		0.958941	0.373656	0.916424	0.925713	0.00783536		cluster1	#N/A	g2&3-cluster2
MSTRG.35167				#N/A	#N/A	0.740978	-1.99521	5.18975		#N/A	#N/A	0.912716	0.71649	0.00552598		DEC	#N/A	g2&3-cluster2
MSTRG.35388	Cg8g006060	AT3G18940		0.0761479	-0.431787	1.67074	1.0391	0.718102		0.918844	0.157323	0.0169912	0.419045	0.480658		DEC	#N/A	g2&3-cluster2
MSTRG.3545	Cg1g023600	AT3G56340		0.0970008	-1.22245	-1.7859	-2.51629	0.911059		0.862072	0.118925	0.135937	0.033002	0.561334		DEC	#N/A	g2&3-cluster2
MSTRG.35555	Cg8g007050	AT2G21620		0.1327	-0.384522	0.348174	-0.320311	1.97715		0.875502	0.370729	0.933603	0.974083	0.0298675		cluster2	#N/A	g2&3-cluster2
MSTRG.35677				#N/A	#N/A	#N/A	#N/A	8.60051		#N/A	#N/A	#N/A	#N/A	0.000606308		cluster4	#N/A	g2&3-cluster2
MSTRG.35699	Cg8g008840	AT2G16500		0.240579	1.82021	-0.912255	-2.65725	3.1323		0.954641	0.128679	0.687329	0.0293983	0.100707		DEC	#N/A	g2&3-cluster2
MSTRG.36119	Cg8g011350	AT5G04885		#N/A	#N/A	4.64815	4.34038	0.417894		#N/A	#N/A	0.0140904	0.0148607	0.677475		cluster4	#N/A	g2&3-cluster2
MSTRG.36654	Cg8g017150	AT1G73360		-0.470006	0.568824	-2.62634	1.15375	1.57841		0.252839	0.243369	0.34516	0.830732	0.00803434		DEC	#N/A	g2&3-cluster2
MSTRG.37190	Cg8g020400	AT2G28440		0.0745695	-0.373642	0.202083	-1.32681	1.48782		0.920961	0.267628	0.96128	0.726367	0.000194398		DEC	#N/A	g2&3-cluster2
MSTRG.37190	Cg8g020380	AT3G26700		0.0745695	-0.373642	0.202083	-1.32681	1.48782		0.920961	0.267628	0.96128	0.726367	0.000194398		DEC	#N/A	g2&3-cluster2
MSTRG.37190	Cg8g020390	AT5G60640		0.0745695	-0.373642	0.202083	-1.32681	1.48782		0.920961	0.267628	0.96128	0.726367	0.000194398		DEC	#N/A	g2&3-cluster2
MSTRG.37290	Cg8g020920	AT3G07630		0.344052	-0.0828883	0.828031	-0.390651	0.806274		0.429398	0.856554	0.598094	0.805568	0.0377353		cluster4	#N/A	g2&3-cluster2
MSTRG.37375	Cg8g021960	AT2G39570		0.488334	0.467512	0.173726	0.0068192	2.49885		0.188476	0.304312	0.933603	0.998337	0.00992631		DEC	#N/A	g2&3-cluster2
MSTRG.37375	Cg8g021970	AT5G59970		0.488334	0.467512	0.173726	0.0068192	2.49885		0.188476	0.304312	0.933603	0.998337	0.00992631		DEC	#N/A	g2&3-cluster2
MSTRG.37407	Cg8g022260	AT1G53540		#N/A	-0.31145	#N/A	#N/A	5.00905		#N/A	0.643996	#N/A	#N/A	0.0160088		DEC	#N/A	g2&3-cluster2
MSTRG.37429	Cg8g022370	AT3G09390		-0.792139	-1.84533	-0.977348	-0.736016	1.56089		0.760344	0.058577	0.896419	0.875756	0.0100685		DEC	#N/A	g2&3-cluster2
MSTRG.37432	Cg8g022470	AT3G55440		0.119467	-0.332736	-0.262591	-0.0430115	1.61165		0.830894	0.531607	0.835735	0.989135	0.0137814		cluster2	#N/A	g2&3-cluster2
MSTRG.37897	Cg9g000980	AT3G06580		0.262663	0.286958	0.0708687	-1.0365	1.15725		0.68743	0.43394	0.976643	0.764285	0.00270896		cluster4	#N/A	g2&3-cluster2
MSTRG.38248	Cg9g003740	AT5G18790		-0.108373	-0.726595	-0.15505	1.12289	1.16024		0.878907	0.213556	0.964716	0.820785	0.0428796		DEC	#N/A	g2&3-cluster2
MSTRG.38325	Cg9g004360	AT3G23600		1.42801	-0.939121	-4.99053	-1.56188	4.20963		0.297881	0.552857	0.0546588	0.856917	8.75194e-05		DEC	#N/A	g2&3-cluster2
MSTRG.38325	Cg9g004370	AT3G23600		1.42801	-0.939121	-4.99053	-1.56188	4.20963		0.297881	0.552857	0.0546588	0.856917	8.75194e-05		DEC	#N/A	g2&3-cluster2
MSTRG.38325	Cg9g004390	AT3G23600		1.42801	-0.939121	-4.99053	-1.56188	4.20963		0.297881	0.552857	0.0546588	0.856917	8.75194e-05		DEC	#N/A	g2&3-cluster2
MSTRG.38843	Cg9g007710	AT4G14420		0.126906	-0.791423	1.951	0.990181	1.32842		0.813213	0.125722	0.0968173	0.424622	0.0454455		DEC	#N/A	g2&3-cluster2
MSTRG.39009	Cg9g009020	AT4G14305		0.173908	0.103248	-1.15606	-0.788343	1.55765		0.752334	0.881012	0.714458	0.860796	0.0056029		DEC	#N/A	g2&3-cluster2
MSTRG.39219	Cg9g010140	AT2G33255		0.154085	0.606324	0.735924	-0.38548	2.31631		0.847678	0.241197	0.790327	0.908547	0.00969152		DEC	#N/A	g2&3-cluster2
MSTRG.40233		AT2G01021		#N/A	#N/A	-1.13127	3.32024	0.434016		#N/A	#N/A	0.881667	0.0451827	0.945188		DEC	#N/A	g2&3-cluster2
MSTRG.40267				#N/A	#N/A	-1.19186	4.70454	0.447699		#N/A	#N/A	0.824758	0.018499	0.952582		DEC	#N/A	g2&3-cluster2
MSTRG.40280		AT2G01021		#N/A	#N/A	-1.24563	4.24501	0.446801		#N/A	#N/A	0.876777	0.00141306	0.94406		DEC	#N/A	g2&3-cluster2
MSTRG.40282		AT2G01021		#N/A	#N/A	-1.05737	3.71462	0.372922		#N/A	#N/A	0.895884	0.0141276	0.955432		DEC	#N/A	g2&3-cluster2
MSTRG.4059	Cg1g026080	AT5G09810		0.553646	0.165062	1.51251	0.813728	0.989495		0.211096	0.649295	0.11462	0.584593	0.00807022		cluster1	#N/A	g2&3-cluster2
MSTRG.4068	Cg1g026170	AT4G39330		-0.0321765	0.0148756	-0.361059	-4.59687	2.79123		0.975111	0.976093	0.952244	0.00383958	0.122406		cluster1	#N/A	g2&3-cluster2
MSTRG.4068	Cg1g026160			-0.0321765	0.0148756	-0.361059	-4.59687	2.79123		0.975111	0.976093	0.952244	0.00383958	0.122406		cluster1	#N/A	g2&3-cluster2
MSTRG.40856		sp|Q8TGM7|ART2_YEAST Putative uncharacterized protein ART2 OS=Saccharomyces cerevisiae;sp|Q8TGM7|ART2_YEAST Putative uncharacterized protein ART2 OS=Saccharomyces cerevisiae		#N/A	#N/A	-0.811663	3.56991	0.566373		#N/A	#N/A	0.885516	0.0426263	0.931007		DEC	#N/A	g2&3-cluster2
MSTRG.40859		sp|Q8TGM7|ART2_YEAST Putative uncharacterized protein ART2 OS=Saccharomyces cerevisiae;sp|Q8TGM7|ART2_YEAST Putative uncharacterized protein ART2 OS=Saccharomyces cerevisiae;sp|Q8TGM7|ART2_YEAST Putative uncharacterized protein ART2 OS=Saccharomyces cerevisiae		#N/A	#N/A	-0.532486	3.19331	0.460964		#N/A	#N/A	NA	0.0279145	0.918134		DEC	#N/A	g2&3-cluster2
MSTRG.40867				#N/A	#N/A	-0.632495	4.11329	1.0153		#N/A	#N/A	0.914746	0.0489848	0.863876		DEC	#N/A	g2&3-cluster2
MSTRG.40870		AT2G01021		-0.337408	#N/A	-1.09302	3.37011	0.136088		0.874427	#N/A	0.816119	0.0241172	0.983987		DEC	#N/A	g2&3-cluster2
MSTRG.4088	Cg1g026320	AT5G09830		-0.241916	-1.34516	-0.0548185	0.80731	1.49586		0.796715	0.141752	0.984189	0.521271	0.0387605		DEC	#N/A	g2&3-cluster2
MSTRG.40928		AT2G01021		#N/A	#N/A	-1.19249	3.97024	0.430289		#N/A	#N/A	0.81742	0.0268721	0.949659		DEC	#N/A	g2&3-cluster2
MSTRG.40942		sp|Q8TGM7|ART2_YEAST Putative uncharacterized protein ART2 OS=Saccharomyces cerevisiae;sp|Q8TGM7|ART2_YEAST Putative uncharacterized protein ART2 OS=Saccharomyces cerevisiae;sp|Q3E811|RRT15_YEAST Regulator of rDNA transcription protein 15 OS=Saccharomyces cerevisiae;sp|Q8TGM7|ART2_YEAST Putative uncharacterized protein ART2 OS=Saccharomyces cerevisiae		#N/A	#N/A	-0.588116	4.48438	0.398667		#N/A	#N/A	0.923593	0.0173637	0.94918		DEC	#N/A	g2&3-cluster2
MSTRG.41271	Cg9g019010	AT5G37530		-0.032027	0.140947	0.435196	-1.35394	2.17997		0.965716	0.728569	0.848445	0.521271	0.0235304		DEC	#N/A	g2&3-cluster2
MSTRG.41321	Cg9g019560	AT5G11520		0.395226	-0.173064	0.700935	0.525955	0.949333		0.452829	0.664823	0.67131	0.755098	0.022921		DEC	#N/A	g2&3-cluster2
MSTRG.41356		AT3G42170		#N/A	#N/A	#N/A	#N/A	5.36022		#N/A	#N/A	#N/A	#N/A	0.00497059		cluster4	#N/A	g2&3-cluster2
MSTRG.41366	Cg9g019700	AT2G19640		-0.123055	-0.077867	0.45646	0.558502	1.21332		0.898162	0.90133	0.825737	0.846502	0.0423006		DEC	#N/A	g2&3-cluster2
MSTRG.41381	Cg9g019790			1.74448	-2.16671	0.0572617	4.66007	1.67224		0.210382	0.14071	0.989288	0.0203804	0.390852		DEC	#N/A	g2&3-cluster2
MSTRG.41836	Cg9g022130	AT3G18140		0.446136	0.448305	0.114858	0.226947	1.18685		0.10257	0.141329	0.957766	0.920128	0.0487961		DEC	#N/A	g2&3-cluster2
MSTRG.41919	Cg9g022730	AT5G61620		#N/A	#N/A	2.47159	1.59353	1.08904		#N/A	#N/A	0.725066	NA	0.00372375		cluster4	#N/A	g2&3-cluster2
MSTRG.42008	Cg9g023280	AT4G25160		-0.0988422	0.367786	0.115751	-0.468977	1.98924		0.87564	0.210993	0.963238	0.782027	0.00367473		DEC	#N/A	g2&3-cluster2
MSTRG.42097	Cg9g023970	AT4G25200		0.000693509	-0.749048	0.0046964	0.0779157	1.88607		0.999128	0.30234	0.998148	0.981092	0.0104348		DEC	#N/A	g2&3-cluster2
MSTRG.42252	Cg9g024420	AT5G09570		-0.0173544	-0.525247	-1.02627	-0.782044	1.23397		0.982469	0.405361	0.357941	0.623676	0.0108084		cluster2	#N/A	g2&3-cluster2
MSTRG.42275	Cg9g024560	AT3G25750		#N/A	#N/A	#N/A	#N/A	5.69814		#N/A	#N/A	#N/A	#N/A	0.0110753		cluster4	#N/A	g2&3-cluster2
MSTRG.43163	CgUng000500	AT4G17950		0.177088	0.0860582	0.245574	-1.28229	1.29268		0.785705	0.87117	0.931075	0.458504	0.0134444		DEC	#N/A	g2&3-cluster2
MSTRG.43347	CgUng001070	AT2G20760		1.37807	0.551547	#N/A	#N/A	2.00807		0.333085	0.536142	#N/A	#N/A	0.00464322		cluster4	#N/A	g2&3-cluster2
MSTRG.43994	CgUng003330	AT1G52140		#N/A	#N/A	#N/A	#N/A	7.06233		#N/A	#N/A	#N/A	#N/A	0.00275863		DEC	#N/A	g2&3-cluster2
MSTRG.44253		AT2G01021		-0.503904	-0.49357	-1.06297	3.40686	0.309718		0.624609	0.665617	0.882628	0.0152731	0.959752		DEC	#N/A	g2&3-cluster2
MSTRG.44747		AT1G72880		0.500596	0.125083	1.3412	3.90451	0.765457		0.376507	0.85016	0.598962	0.0245737	0.664028		cluster1	#N/A	g2&3-cluster2
MSTRG.44756				#N/A	#N/A	-0.157945	5.11606	0.493182		#N/A	#N/A	NA	0.0112889	0.952827		DEC	#N/A	g2&3-cluster2
MSTRG.44764		sp|Q8TGM7|ART2_YEAST Putative uncharacterized protein ART2 OS=Saccharomyces cerevisiae;sp|Q8TGM7|ART2_YEAST Putative uncharacterized protein ART2 OS=Saccharomyces cerevisiae;sp|Q8TGM7|ART2_YEAST Putative uncharacterized protein ART2 OS=Saccharomyces cerevisiae;sp|Q8TGM7|ART2_YEAST Putative uncharacterized protein ART2 OS=Saccharomyces cerevisiae;sp|Q8TGM7|ART2_YEAST Putative uncharacterized prote…		#N/A	#N/A	-1.13987	3.89371	0.226239		#N/A	#N/A	0.834792	0.0329403	0.977038		DEC	#N/A	g2&3-cluster2
MSTRG.44834		AT2G01021		0.368846	-1.50594	-0.958816	2.88349	0.186789		0.74045	0.242822	0.8883	0.047269	0.9763		DEC	#N/A	g2&3-cluster2
MSTRG.45787	CgUng011990	ATMG00665		0.525268	1.23462	1.72086	0.353244	3.80883		0.78856	0.421742	0.698263	0.974083	0.000589636		DEC	#N/A	g2&3-cluster2
MSTRG.4606	Cg2g000070	AT3G58610		0.226244	0.219578	0.528976	-0.413879	0.933086		0.752904	0.598297	0.683364	0.871694	0.0344927		DEC	#N/A	g2&3-cluster2
MSTRG.461	Cg1g004000	AT4G36660		0.277368	-0.510245	0.860036	0.456656	1.45069		0.611133	0.282236	0.644991	0.908359	0.00845681		cluster1	#N/A	g2&3-cluster2
MSTRG.46346				#N/A	#N/A	3.79869	4.18914	9.462		#N/A	#N/A	NA	NA	0.00114244		DEC	#N/A	g2&3-cluster2
MSTRG.47672	CgUng018600	AT5G42020		0.0987796	-0.201393	1.2839	-0.00572785	1.27607		0.907881	0.689926	0.362696	0.998337	0.0144207		DEC	#N/A	g2&3-cluster2
MSTRG.4886	Cg2g001520	AT3G07160		-0.107527	-0.288857	1.7277	1.22889	0.115476		0.875541	0.675588	0.0200218	0.434693	0.971528		DEC	#N/A	g2&3-cluster2
MSTRG.4886	Cg2g001510	AT5G19900		-0.107527	-0.288857	1.7277	1.22889	0.115476		0.875541	0.675588	0.0200218	0.434693	0.971528		DEC	#N/A	g2&3-cluster2
MSTRG.5089	Cg2g003490	AT5G12860		0.523997	0.415548	0.98739	-2.0673	1.15975		0.234536	0.309433	0.663445	NA	0.0252441		DEC	#N/A	g2&3-cluster2
MSTRG.5287	Cg2g004890	AT2G03120		-0.213635	-0.176446	0.618863	0.868879	1.44614		0.6541	0.54519	0.736238	0.500936	0.000111191		DEC	#N/A	g2&3-cluster2
MSTRG.5499	Cg2g006580	AT3G01500		#N/A	#N/A	#N/A	1.02985	1.14055		#N/A	#N/A	#N/A	0.829425	0.026373		cluster4	#N/A	g2&3-cluster2
MSTRG.5875	Cg2g008930	AT5G45775		0.262469	-0.905483	-0.463966	-0.118631	1.11729		0.67488	0.0639909	0.757312	0.962606	0.00972949		DEC	#N/A	g2&3-cluster2
MSTRG.5982	Cg2g009790	AT3G02020		0.342524	0.0892088	0.0886863	-0.0814248	1.29271		0.672587	0.881221	0.972335	0.994274	0.0140004		cluster1	#N/A	g2&3-cluster2
MSTRG.650	Cg1g005640	AT2G23350		0.053342	-0.246271	-1.34753	-0.663276	1.45562		0.967498	0.72245	0.0920625	0.727271	0.0144064		DEC	#N/A	g2&3-cluster2
MSTRG.650	Cg1g005640	AT4G34110		0.053342	-0.246271	-1.34753	-0.663276	1.45562		0.967498	0.72245	0.0920625	0.727271	0.0144064		DEC	#N/A	g2&3-cluster2
MSTRG.6815	Cg2g013410	AT4G28390		-0.0993638	-0.398962	0.67223	-0.233623	1.01392		0.855176	0.238595	0.706426	0.912398	0.0445411		cluster1	#N/A	g2&3-cluster2
MSTRG.6983	Cg2g014250	AT2G20740		-0.23687	-0.00283019	-0.560535	0.152371	1.96764		0.713584	0.994164	0.9582	NA	0.0266059		cluster1	#N/A	g2&3-cluster2
MSTRG.7359	Cg2g015870	AT2G44040		0.287062	-0.0620177	-1.29706	0.0178959	2.03448		0.684958	0.868015	0.344754	0.997684	0.00035445		DEC	#N/A	g2&3-cluster2
MSTRG.7374	Cg2g015980	AT3G44670		#N/A	#N/A	#N/A	2.93149	7.25631		#N/A	#N/A	#N/A	NA	4.96569e-10		cluster4	#N/A	g2&3-cluster2
MSTRG.7590	Cg2g017320	AT2G43790		0.160057	0.14535	0.343545	-0.0496195	1.00401		0.692683	0.7166	0.824318	0.991933	0.00799843		DEC	#N/A	g2&3-cluster2
MSTRG.7590	Cg2g017310	AT5G10460		0.160057	0.14535	0.343545	-0.0496195	1.00401		0.692683	0.7166	0.824318	0.991933	0.00799843		DEC	#N/A	g2&3-cluster2
MSTRG.7978	Cg2g019330	AT1G04980		0.300701	-0.15036	1.30443	0.106635	1.72109		0.608566	0.701325	0.392918	0.980151	0.0029268		DEC	#N/A	g2&3-cluster2
MSTRG.8429				#N/A	#N/A	#N/A	#N/A	5.60326		#N/A	#N/A	#N/A	#N/A	0.00239706		cluster4	#N/A	g2&3-cluster2
MSTRG.8554		AT2G01050		#N/A	#N/A	#N/A	#N/A	2.74209		#N/A	#N/A	#N/A	#N/A	0.0230251		cluster4	#N/A	g2&3-cluster2
MSTRG.8675	Cg2g022980	AT5G54600		0.261573	-0.67663	-0.0821461	-0.541427	1.488		0.669101	0.314189	0.976946	0.938398	0.0303295		DEC	#N/A	g2&3-cluster2
MSTRG.8823	Cg2g024030	AT1G61800		0.192728	0.162095	0.918208	1.36353	0.41473		0.743202	0.66143	0.453766	0.0471423	0.67		cluster4	#N/A	g2&3-cluster2
MSTRG.895				#N/A	#N/A	#N/A	#N/A	9.26683		#N/A	#N/A	#N/A	#N/A	0.000146429		DEC	#N/A	g2&3-cluster2
MSTRG.9215	Cg2g025660			0.029147	-1.17347	0.222354	0.450265	2.99966		0.99147	0.270514	0.936024	NA	0.0293358		DEC	#N/A	g2&3-cluster2
MSTRG.9762	Cg2g029230	AT2G01770		0.329829	-0.101781	-0.915214	0.22442	1.21977		0.643301	0.820321	0.895096	0.981049	0.0297943		DEC	#N/A	g2&3-cluster2
MSTRG.9813		AT5G42905		#N/A	#N/A	#N/A	#N/A	4.96457		#N/A	#N/A	#N/A	#N/A	0.0481134		cluster4	#N/A	g2&3-cluster2
MSTRG.1134	Cg1g009200	AT3G15140		0.458235	2.18435	0.37354	3.35151	-1.59866		0.484141	2.97673e-05	0.947145	0.0144816	0.0619357		cluster4	g1-cluster1	g2&3-cluster3
MSTRG.1134	Cg1g009190	AT3G21320		0.458235	2.18435	0.37354	3.35151	-1.59866		0.484141	2.97673e-05	0.947145	0.0144816	0.0619357		cluster4	g1-cluster1	g2&3-cluster3
MSTRG.11752	Cg2g043950	AT4G18960		0.849417	0.0360378	1.83119	2.91669	-0.711691		0.000875257	0.936617	0.529055	0.0299397	0.734138		cluster2	g1-cluster1	g2&3-cluster3
MSTRG.16913	Cg4g004550	AT5G25930		-0.506212	1.04405	0.877456	-1.84706	-2.77302		0.523818	0.00346139	0.887743	0.765161	0.0128814		DEC	g1-cluster1	g2&3-cluster3
MSTRG.18671	Cg4g013430	AT3G26300		#N/A	4.63246	#N/A	#N/A	-7.9133		#N/A	3.5305e-09	#N/A	#N/A	0.0225428		DEC	g1-cluster1	g2&3-cluster3
MSTRG.25539	Cg5g029440			3.41964	0.797935	2.23962	0.296165	-3.80757		0.00359037	0.431021	0.00328685	0.918851	8.42252e-06		DEC	g1-cluster1	g2&3-cluster3
MSTRG.28633	Cg6g005590	AT5G02030		-0.245719	1.02058	1.0164	#N/A	-1.81211		0.840098	0.0316735	NA	#N/A	0.00255521		DEC	g1-cluster1	g2&3-cluster3
MSTRG.28978	Cg6g007540	AT1G22440		2.05304	0.848163	-3.16273	-2.43436	-3.58406		2.48912e-06	0.0985637	0.472696	0.69274	4.5911e-05		DEC	g1-cluster1	g2&3-cluster3
MSTRG.30311	Cg6g016720	AT5G17230		0.0303818	0.75667	1.91223	-2.21036	-2.0076		0.967801	0.0310696	0.52424	0.277794	0.000231813		DEC	g1-cluster1	g2&3-cluster3
MSTRG.34332	Cg7g021880	AT2G03440		0.453852	0.992831	#N/A	#N/A	-2.91419		0.520691	0.0132846	#N/A	#N/A	0.00347252		cluster2	g1-cluster1	g2&3-cluster3
MSTRG.3681	Cg1g024060	AT2G30490		0.157033	0.935607	3.1224	0.335571	-0.0975701		0.868801	0.000255817	0.0162645	0.861532	0.962888		cluster2	g1-cluster1	g2&3-cluster3
MSTRG.38104	Cg9g002560	AT4G02340		1.88334	0.621962	#N/A	-0.980463	-1.83314		2.13689e-06	0.0975934	#N/A	NA	9.46722e-05		DEC	g1-cluster1	g2&3-cluster3
MSTRG.38104	Cg9g002580	AT4G02340		1.88334	0.621962	#N/A	-0.980463	-1.83314		2.13689e-06	0.0975934	#N/A	NA	9.46722e-05		DEC	g1-cluster1	g2&3-cluster3
MSTRG.38104	Cg9g002530	AT4G15960		1.88334	0.621962	#N/A	-0.980463	-1.83314		2.13689e-06	0.0975934	#N/A	NA	9.46722e-05		DEC	g1-cluster1	g2&3-cluster3
MSTRG.6038	Cg2g010080	AT5G41120		3.0007	3.1805	0.285051	-5.63278	-0.611634		0.0163701	0.00172373	0.971944	0.00637841	0.813186		cluster4	g1-cluster1	g2&3-cluster3
MSTRG.608	Cg1g005440	AT5G67080		3.65173	2.62161	0.443104	0.717165	-1.62589		4.12501e-11	3.74344e-08	0.785134	0.914005	8.75194e-05		cluster4	g1-cluster1	g2&3-cluster3
MSTRG.8435	Cg2g021860	AT4G27350		1.25587	-0.358852	-1.24503	0.293081	-2.20121		0.0317986	0.391142	0.781677	0.97717	0.0266059		DEC	g1-cluster1	g2&3-cluster3
MSTRG.8447	Cg2g021900	AT2G26160		1.35761	0.4031	0.859004	4.65177	-0.888796		0.00265732	0.445385	NA	0.00210276	0.227473		cluster4	g1-cluster1	g2&3-cluster3
MSTRG.1167	Cg1g009460	AT1G17710		1.1333	-1.91151	1.91267	3.31412	-0.583986		0.0102861	1.34465e-06	0.714458	0.0190368	0.725879		cluster4	g1-cluster2	g2&3-cluster3
MSTRG.12028	Cg2g046010			-0.118549	-4.50442	-2.63039	-1.3164	-1.34365		0.975111	1.5973e-10	NA	NA	0.0345387		cluster4	g1-cluster2	g2&3-cluster3
MSTRG.1931	Cg1g014220	AT3G16250		-2.98202	-0.365883	-3.39044	0.538597	-4.05443		0.00180753	0.738877	0.0957404	0.92491	0.0233205		DEC	g1-cluster2	g2&3-cluster3
MSTRG.27064	Cg5g041190	AT2G04520		-1.22997	-2.03607	-0.256677	1.97451	-0.904341		0.23768	1.25954e-07	0.96626	0.0463567	0.369485		cluster4	g1-cluster2	g2&3-cluster3
MSTRG.28659	Cg6g005790	AT1G53540		-0.53018	-2.74678	0.0102481	0.533527	-1.88785		0.583257	0.000186973	0.998921	NA	0.00285456		cluster4	g1-cluster2	g2&3-cluster3
MSTRG.35098	Cg8g003790	AT4G15480		2.7788	-0.832252	#N/A	#N/A	-4.43537		0.00136979	0.0282914	#N/A	#N/A	0.0378423		cluster2	g1-cluster2	g2&3-cluster3
MSTRG.42250	Cg9g024400	AT4G01580		-2.30248	-3.80473	#N/A	0.862533	-2.70438		2.56382e-06	9.2782e-43	#N/A	0.908789	0.0101747		DEC	g1-cluster2	g2&3-cluster3
MSTRG.16080	Cg3g024730	AT1G76110		0.147592	-0.70141	-1.79446	0.97862	-3.18966		0.809068	0.0291546	0.817256	NA	0.0108084		cluster1	g1-cluster3	g2&3-cluster3
MSTRG.17054	Cg4g005040	AT1G59750		-0.584217	0.243494	0.290901	0.943307	-2.03146		0.0208758	0.55533	0.966574	0.870424	0.00714007		cluster1	g1-cluster3	g2&3-cluster3
MSTRG.17322	Cg4g006870	AT2G26170		-1.38722	1.56568	#N/A	-1.995	-2.38186		0.10956	0.00815088	#N/A	NA	0.00869418		cluster4	g1-cluster3	g2&3-cluster3
MSTRG.20306	Cg4g024270	AT4G30935		-0.92815	-0.416869	0.0136956	0.0186611	-1.1904		0.00112376	0.217394	0.993284	0.997684	0.00887911		DEC	g1-cluster3	g2&3-cluster3
MSTRG.20558	Cg5g001050	AT4G23980		-0.509546	0.960642	-0.969887	-0.524746	-1.9843		0.539156	0.0253609	0.705565	0.848487	0.00370216		cluster4	g1-cluster3	g2&3-cluster3
MSTRG.22005	Cg5g011580	AT4G26190		-0.223595	-0.626048	0.257688	1.06511	-1.36049		0.667277	0.0387568	0.911139	0.852353	0.00447614		DEC	g1-cluster3	g2&3-cluster3
MSTRG.25421		AT2G27880		-0.914441	-0.80668	-3.8809	-1.65047	-0.385285		0.135202	0.0459713	0.0474194	NA	0.958448		DEC	g1-cluster3	g2&3-cluster3
MSTRG.27021				-1.74537	-1.01977	0.192553	0.738106	-2.33411		0.00622174	0.405976	0.969323	0.793332	0.00723824		DEC	g1-cluster3	g2&3-cluster3
MSTRG.27226	Cg5g042660	AT4G00730		-0.726366	0.540361	-1.76192	-1.27083	-2.16025		0.0347294	0.363817	0.840242	0.878274	0.00195163		cluster1	g1-cluster3	g2&3-cluster3
MSTRG.28153	Cg6g002840	AT5G60120		-2.64932	-2.96695	#N/A	-0.268851	-3.50345		3.93383e-10	6.38654e-12	#N/A	NA	0.000274788		DEC	g1-cluster3	g2&3-cluster3
MSTRG.3347	Cg1g022600	AT3G14100		-0.386939	-0.838972	1.86362	0.118433	-0.1952		0.402072	0.00306158	0.0153178	0.97884	0.919811		DEC	g1-cluster3	g2&3-cluster3
MSTRG.34784	Cg8g001610	AT4G35070		-2.6409	-2.33736	1.30184	3.79917	-1.37721		5.80905e-09	7.60642e-07	0.587007	0.0233355	0.00019106		DEC	g1-cluster3	g2&3-cluster3
MSTRG.35434				-0.670995	-1.42148	-1.85781	1.67706	-2.14358		0.445575	0.00273476	0.841245	0.645742	0.0429138		DEC	g1-cluster3	g2&3-cluster3
MSTRG.38572	Cg9g006080	AT5G55860		-1.18547	-0.260008	2.28599	-0.723729	-3.10039		8.50408e-06	0.556053	0.392918	NA	0.0255262		DEC	g1-cluster3	g2&3-cluster3
MSTRG.38572	Cg9g006070			-1.18547	-0.260008	2.28599	-0.723729	-3.10039		8.50408e-06	0.556053	0.392918	NA	0.0255262		DEC	g1-cluster3	g2&3-cluster3
MSTRG.38572	Cg9g006090			-1.18547	-0.260008	2.28599	-0.723729	-3.10039		8.50408e-06	0.556053	0.392918	NA	0.0255262		DEC	g1-cluster3	g2&3-cluster3
MSTRG.40011	Cg9g013160	ATMG01220		-8.29868	-8.84492	#N/A	-2.74052	-12.5999		9.07985e-07	8.45492e-09	#N/A	0.415178	6.19324e-12		DEC	g1-cluster3	g2&3-cluster3
MSTRG.45889	CgUng012400			-0.398657	-0.843562	0.959948	-0.208392	-2.178		0.626989	0.00228087	0.279584	0.930668	0.000196957		DEC	g1-cluster3	g2&3-cluster3
MSTRG.45896	CgUng012490			-0.963728	-1.3309	-2.60532	-2.87692	-3.14033		0.252718	0.030578	0.0170328	0.198146	0.0749167		DEC	g1-cluster3	g2&3-cluster3
MSTRG.11597	Cg2g042730	AT2G33860		0.894322	1.0927	-3.98491	-3.44592	-2.37284		0.122646	0.00481882	0.487665	0.535893	0.00118125		cluster1	g1-cluster4	g2&3-cluster3
MSTRG.11597	Cg2g042720	AT2G39200		0.894322	1.0927	-3.98491	-3.44592	-2.37284		0.122646	0.00481882	0.487665	0.535893	0.00118125		cluster1	g1-cluster4	g2&3-cluster3
MSTRG.13431	Cg3g006300	AT3G09580		0.506243	1.54303	-0.134383	#N/A	-1.86669		0.199335	5.3047e-06	NA	#N/A	0.00514498		DEC	g1-cluster4	g2&3-cluster3
MSTRG.1790	Cg1g012780	AT3G46710		0.296153	0.5462	-1.04209	-0.494277	-1.86866		0.655725	0.049178	0.69046	0.90953	0.01342		DEC	g1-cluster4	g2&3-cluster3
MSTRG.1790	Cg1g012790	AT5G45540		0.296153	0.5462	-1.04209	-0.494277	-1.86866		0.655725	0.049178	0.69046	0.90953	0.01342		DEC	g1-cluster4	g2&3-cluster3
MSTRG.1790	Cg1g012800			0.296153	0.5462	-1.04209	-0.494277	-1.86866		0.655725	0.049178	0.69046	0.90953	0.01342		DEC	g1-cluster4	g2&3-cluster3
MSTRG.20564	Cg5g001170	AT2G46500		0.23249	0.722424	0.0624024	1.2035	-2.50217		0.578848	0.0163937	0.994102	0.81848	0.00770724		DEC	g1-cluster4	g2&3-cluster3
MSTRG.24353	Cg5g022770	AT1G25440		4.45434	1.60296	#N/A	#N/A	-10.878		0.00539763	0.0056379	#N/A	#N/A	3.62828e-06		DEC	g1-cluster4	g2&3-cluster3
MSTRG.26797	Cg5g039120	AT3G60030		0.0415535	0.698019	-1.30136	0.994204	-1.73577		0.964907	0.00685869	0.638075	0.748351	0.0395788		cluster1	g1-cluster4	g2&3-cluster3
MSTRG.28985	Cg6g007600	AT5G42250		2.57694	1.02615	0.229463	-0.377969	-3.35753		8.08506e-09	0.0305168	0.974215	NA	0.000156212		DEC	g1-cluster4	g2&3-cluster3
MSTRG.33225	Cg7g013330	AT4G21200		0.897822	2.2629	-2.45916	-2.21728	-5.07999		0.409311	0.00395464	NA	NA	0.0444154		cluster4	g1-cluster4	g2&3-cluster3
MSTRG.34379	Cg7g022270	AT5G13250		2.04091	-0.676412	#N/A	#N/A	-10.4996		0.0174712	0.42614	#N/A	#N/A	9.56306e-07		DEC	g1-cluster4	g2&3-cluster3
MSTRG.3697		AT3G05270		-0.0887703	0.773502	2.02475	-0.317536	-1.64934		0.937367	0.0272629	NA	0.974148	0.0104017		DEC	g1-cluster4	g2&3-cluster3
MSTRG.3747	Cg1g024320	AT5G63800		2.83304	1.0355	#N/A	#N/A	-8.63606		0.0119682	0.330645	#N/A	#N/A	0.000595319		DEC	g1-cluster4	g2&3-cluster3
MSTRG.38907	Cg9g008100	AT1G04400		0.127201	0.979061	1.29595	1.50625	-1.69385		0.892629	0.0274361	0.208818	0.534458	0.0320894		DEC	g1-cluster4	g2&3-cluster3
MSTRG.5501	Cg2g006590	AT3G01510		0.386286	1.72522	0.0384192	1.20245	-2.09844		0.674712	0.00487846	0.98722	0.424622	0.00741217		DEC	g1-cluster4	g2&3-cluster3
MSTRG.10057	Cg2g031390	AT1G09030		#N/A	#N/A	#N/A	#N/A	-5.58683		#N/A	#N/A	#N/A	#N/A	0.00424011		DEC	#N/A	g2&3-cluster3
MSTRG.10066	Cg2g031290	AT3G21430		-0.412426	-0.191831	-0.240394	-1.01056	-1.32966		0.189964	0.684173	0.910618	0.246069	0.00442077		DEC	#N/A	g2&3-cluster3
MSTRG.10066	Cg2g031280			-0.412426	-0.191831	-0.240394	-1.01056	-1.32966		0.189964	0.684173	0.910618	0.246069	0.00442077		DEC	#N/A	g2&3-cluster3
MSTRG.10146	Cg2g032000	AT3G16785		-0.832348	#N/A	-1.00154	0.102334	-2.51873		0.682089	#N/A	0.866983	0.97884	0.00500156		DEC	#N/A	g2&3-cluster3
MSTRG.10151	Cg2g032030	AT5G27030		-0.125047	0.620578	0.343381	-0.166854	-1.55228		0.911268	0.161268	0.849457	0.95395	0.0397695		cluster4	#N/A	g2&3-cluster3
MSTRG.10209				#N/A	#N/A	#N/A	#N/A	-1.7336		#N/A	#N/A	#N/A	#N/A	0.0490333		cluster4	#N/A	g2&3-cluster3
MSTRG.10313				#N/A	#N/A	#N/A	#N/A	-2.32527		#N/A	#N/A	#N/A	#N/A	0.021851		cluster4	#N/A	g2&3-cluster3
MSTRG.1040	Cg1g008350	AT1G48000		#N/A	#N/A	#N/A	0.126471	-3.35365		#N/A	#N/A	#N/A	NA	0.00262267		cluster4	#N/A	g2&3-cluster3
MSTRG.10487	Cg2g034780	AT1G79400		#N/A	#N/A	#N/A	#N/A	-7.44633		#N/A	#N/A	#N/A	#N/A	4.45029e-05		cluster4	#N/A	g2&3-cluster3
MSTRG.10533	Cg2g035000	AT2G23945		#N/A	#N/A	#N/A	-0.484733	-3.29022		#N/A	#N/A	#N/A	NA	0.00120318		cluster4	#N/A	g2&3-cluster3
MSTRG.10755	Cg2g035960	AT1G70250		#N/A	#N/A	#N/A	#N/A	-5.05781		#N/A	#N/A	#N/A	#N/A	0.00855762		DEC	#N/A	g2&3-cluster3
MSTRG.10858		AT1G30840		#N/A	#N/A	#N/A	#N/A	-3.09016		#N/A	#N/A	#N/A	#N/A	5.93363e-05		cluster4	#N/A	g2&3-cluster3
MSTRG.11043	Cg2g038310	AT1G56130		-0.721984	0.186209	-4.19878	-1.63255	-2.84719		0.188819	0.672393	0.0119094	0.710076	2.25851e-06		DEC	#N/A	g2&3-cluster3
MSTRG.1139		AT3G15140		#N/A	#N/A	#N/A	#N/A	-1.77642		#N/A	#N/A	#N/A	#N/A	0.0389669		cluster4	#N/A	g2&3-cluster3
MSTRG.11498	Cg2g041850	AT1G60900		-0.205079	-0.00925328	0.349168	0.357865	-0.939209		0.771481	0.991369	0.826121	0.889082	0.0155278		cluster4	#N/A	g2&3-cluster3
MSTRG.11498	Cg2g041840	AT4G27450		-0.205079	-0.00925328	0.349168	0.357865	-0.939209		0.771481	0.991369	0.826121	0.889082	0.0155278		cluster4	#N/A	g2&3-cluster3
MSTRG.11499	Cg2g042040			#N/A	#N/A	#N/A	3.62487	-1.14804		#N/A	#N/A	#N/A	NA	0.0076686		cluster4	#N/A	g2&3-cluster3
MSTRG.11658	Cg2g043240	AT2G27430		-0.209907	-0.697022	1.29944	2.91547	-1.62874		0.832008	0.0875818	0.839544	0.519495	0.000744989		cluster4	#N/A	g2&3-cluster3
MSTRG.11686	Cg2g043440	AT2G38300		#N/A	#N/A	#N/A	#N/A	-1.6126		#N/A	#N/A	#N/A	#N/A	0.0431615		cluster4	#N/A	g2&3-cluster3
MSTRG.11693	Cg2g043480	AT4G18700		0.830912	0.262728	-0.207658	1.53969	-1.86071		0.130548	0.700947	0.937389	0.640242	0.0254142		cluster4	#N/A	g2&3-cluster3
MSTRG.11782	Cg2g044190	AT1G29400		-0.371476	0.327862	1.499	-0.389352	-1.07369		0.298243	0.44585	0.27662	0.943485	0.0479449		cluster4	#N/A	g2&3-cluster3
MSTRG.1182	Cg1g009480	AT3G58920		0.0997859	0.336094	0.675469	1.09432	-0.944843		0.911636	0.576831	0.784668	0.539365	0.0240069		cluster4	#N/A	g2&3-cluster3
MSTRG.1182	Cg1g009500	AT3G58920		0.0997859	0.336094	0.675469	1.09432	-0.944843		0.911636	0.576831	0.784668	0.539365	0.0240069		cluster4	#N/A	g2&3-cluster3
MSTRG.11856	Cg2g044850	AT2G34540		#N/A	#N/A	#N/A	#N/A	-4.06348		#N/A	#N/A	#N/A	#N/A	0.015252		cluster4	#N/A	g2&3-cluster3
MSTRG.11940		AT1G62262		#N/A	#N/A	4.12688	#N/A	-3.25811		#N/A	#N/A	0.15198	#N/A	0.000126478		DEC	#N/A	g2&3-cluster3
MSTRG.1199	Cg1g009610	AT1G55170		-0.739914	-0.631028	-0.625265	0.0893904	-1.36684		0.105657	0.120737	0.779095	0.981116	0.0477766		DEC	#N/A	g2&3-cluster3
MSTRG.12063	Cg2g046460	AT5G47635		#N/A	#N/A	-1.48958	-2.94564	-2.82156		#N/A	#N/A	0.800328	0.323177	2.40491e-11		cluster4	#N/A	g2&3-cluster3
MSTRG.12219	Cg3g000100	AT3G18670		#N/A	#N/A	#N/A	#N/A	-2.70911		#N/A	#N/A	#N/A	#N/A	0.000138733		cluster4	#N/A	g2&3-cluster3
MSTRG.1236	Cg1g009950	AT4G33050		-0.142793	-0.427203	0.923328	-1.6468	-3.13259		0.793435	0.198827	0.88239	0.716173	0.0108084		cluster1	#N/A	g2&3-cluster3
MSTRG.12432	Cg3g001560	AT3G18310		-0.222684	-0.131266	0.918137	-0.176006	-0.891354		0.521309	0.731917	0.358737	0.957761	0.0339187		DEC	#N/A	g2&3-cluster3
MSTRG.12432	Cg3g001540	AT5G16780		-0.222684	-0.131266	0.918137	-0.176006	-0.891354		0.521309	0.731917	0.358737	0.957761	0.0339187		DEC	#N/A	g2&3-cluster3
MSTRG.12432	Cg3g001550	AT5G49950		-0.222684	-0.131266	0.918137	-0.176006	-0.891354		0.521309	0.731917	0.358737	0.957761	0.0339187		DEC	#N/A	g2&3-cluster3
MSTRG.12467	Cg3g000420	AT3G55770		#N/A	#N/A	#N/A	#N/A	-3.45408		#N/A	#N/A	#N/A	#N/A	0.0431615		cluster4	#N/A	g2&3-cluster3
MSTRG.12538	Cg3g001690	AT5G57010		#N/A	#N/A	#N/A	#N/A	-9.04377		#N/A	#N/A	#N/A	#N/A	0.0056029		DEC	#N/A	g2&3-cluster3
MSTRG.12644	Cg3g002400	AT2G02360		#N/A	#N/A	#N/A	#N/A	-6.9187		#N/A	#N/A	#N/A	#N/A	0.0143295		DEC	#N/A	g2&3-cluster3
MSTRG.12808	Cg3g002830	AT5G58300		0.204204	0.289503	-1.66464	-0.231048	-2.62647		0.795599	0.521142	0.672044	0.974148	0.00715094		cluster1	#N/A	g2&3-cluster3
MSTRG.1290				#N/A	#N/A	#N/A	#N/A	-10.4305		#N/A	#N/A	#N/A	#N/A	4.68872e-05		DEC	#N/A	g2&3-cluster3
MSTRG.13051	Cg3g004540	AT1G11040		#N/A	#N/A	#N/A	-1.12646	-2.3475		#N/A	#N/A	#N/A	NA	0.0428362		cluster4	#N/A	g2&3-cluster3
MSTRG.13125	Cg3g004660	AT2G27410		#N/A	#N/A	#N/A	5.62379	-0.898082		#N/A	#N/A	#N/A	0.011955	0.860213		cluster4	#N/A	g2&3-cluster3
MSTRG.1316	Cg1g010680	AT5G20570		#N/A	#N/A	#N/A	2.68716	-1.49876		#N/A	#N/A	#N/A	0.313546	0.0193293		cluster4	#N/A	g2&3-cluster3
MSTRG.13223				-0.772764	-0.444388	1.75381	0.662577	-1.94071		0.189723	0.502133	0.78627	0.922623	0.0338403		DEC	#N/A	g2&3-cluster3
MSTRG.13266				#N/A	#N/A	#N/A	#N/A	-4.35384		#N/A	#N/A	#N/A	#N/A	0.0100132		cluster4	#N/A	g2&3-cluster3
MSTRG.13695	Cg3g007820	AT1G32250		#N/A	#N/A	0.504821	0.0856882	-2.13734		#N/A	#N/A	0.771386	0.989914	0.00019106		DEC	#N/A	g2&3-cluster3
MSTRG.13860	Cg3g008350	AT5G63790		#N/A	#N/A	1.7428	3.3765	-1.25306		#N/A	#N/A	NA	0.0169994	0.897304		cluster4	#N/A	g2&3-cluster3
MSTRG.13863	Cg3g008340			-1.41327	-0.114521	#N/A	1.21764	-2.13569		0.0949601	0.95441	#N/A	NA	0.00712749		DEC	#N/A	g2&3-cluster3
MSTRG.13945	Cg3g008840	AT3G02100		1.51507	-0.252271	#N/A	#N/A	-3.97062		0.0620323	0.451914	#N/A	#N/A	0.0226778		cluster2	#N/A	g2&3-cluster3
MSTRG.13945	Cg3g008870	AT3G02100		1.51507	-0.252271	#N/A	#N/A	-3.97062		0.0620323	0.451914	#N/A	#N/A	0.0226778		cluster2	#N/A	g2&3-cluster3
MSTRG.13945	Cg3g008860			1.51507	-0.252271	#N/A	#N/A	-3.97062		0.0620323	0.451914	#N/A	#N/A	0.0226778		cluster2	#N/A	g2&3-cluster3
MSTRG.14016				#N/A	#N/A	#N/A	#N/A	-8.76609		#N/A	#N/A	#N/A	#N/A	0.0134223		DEC	#N/A	g2&3-cluster3
MSTRG.14236	Cg3g009900	AT1G31460		0.198084	0.303602	-0.78871	3.15168	-2.07488		0.763239	0.390262	0.896506	0.124962	0.0113778		DEC	#N/A	g2&3-cluster3
MSTRG.14296				#N/A	#N/A	#N/A	#N/A	-8.89301		#N/A	#N/A	#N/A	#N/A	0.0132292		DEC	#N/A	g2&3-cluster3
MSTRG.14401	Cg3g011670	AT2G44310		#N/A	#N/A	3.14883	0.569339	-2.24725		#N/A	#N/A	0.262842	NA	2.89896e-05		DEC	#N/A	g2&3-cluster3
MSTRG.14541				#N/A	#N/A	#N/A	#N/A	-1.62315		#N/A	#N/A	#N/A	#N/A	0.0474366		cluster4	#N/A	g2&3-cluster3
MSTRG.14579	Cg3g012700	AT4G37540		2.02525	0.70162	-0.477952	0.599461	-1.89119		0.135853	0.534233	0.937389	0.878274	0.00355294		cluster4	#N/A	g2&3-cluster3
MSTRG.14720				#N/A	#N/A	#N/A	#N/A	-9.51995		#N/A	#N/A	#N/A	#N/A	0.000595319		DEC	#N/A	g2&3-cluster3
MSTRG.14972	Cg3g015330	AT4G38180		#N/A	#N/A	#N/A	#N/A	-4.22533		#N/A	#N/A	#N/A	#N/A	0.0340728		cluster4	#N/A	g2&3-cluster3
MSTRG.14989	Cg3g015490	AT1G22110		0.39172	#N/A	0.261008	-0.254447	-3.99147		0.871626	#N/A	0.976975	NA	0.000906342		cluster4	#N/A	g2&3-cluster3
MSTRG.15031	Cg3g015820	AT1G36990		-0.4277	0.159535	0.843991	0.526377	-1.1335		0.160614	0.81601	0.415079	0.739714	0.00286903		cluster4	#N/A	g2&3-cluster3
MSTRG.15065	Cg3g016040	AT4G08210		-0.25576	0.137048	1.22516	-0.95724	-3.6718		0.648431	0.792236	0.606773	0.828907	0.000314862		DEC	#N/A	g2&3-cluster3
MSTRG.15130	Cg3g016660	AT1G69740		0.322016	0.329479	0.624408	1.05388	-1.53431		0.619242	0.278375	0.75108	0.769229	0.00553375		DEC	#N/A	g2&3-cluster3
MSTRG.15217	Cg3g017330			#N/A	#N/A	#N/A	-2.76243	-2.06437		#N/A	#N/A	#N/A	NA	0.0103416		cluster4	#N/A	g2&3-cluster3
MSTRG.15217	Cg3g017340			#N/A	#N/A	#N/A	-2.76243	-2.06437		#N/A	#N/A	#N/A	NA	0.0103416		cluster4	#N/A	g2&3-cluster3
MSTRG.15217	Cg3g017350			#N/A	#N/A	#N/A	-2.76243	-2.06437		#N/A	#N/A	#N/A	NA	0.0103416		cluster4	#N/A	g2&3-cluster3
MSTRG.15333	Cg3g018270	AT1G43700		-0.268076	0.0795041	0.0328243	1.15106	-1.41932		0.556636	0.886156	0.990574	0.785467	0.0477382		DEC	#N/A	g2&3-cluster3
MSTRG.15341				#N/A	#N/A	#N/A	#N/A	-8.6541		#N/A	#N/A	#N/A	#N/A	0.0177206		DEC	#N/A	g2&3-cluster3
MSTRG.1550				#N/A	#N/A	#N/A	2.2971	-3.07562		#N/A	#N/A	#N/A	0.331542	0.0135996		DEC	#N/A	g2&3-cluster3
MSTRG.15506	Cg3g019470	AT1G71930		#N/A	#N/A	#N/A	-0.350149	-2.46794		#N/A	#N/A	#N/A	NA	0.0171121		cluster4	#N/A	g2&3-cluster3
MSTRG.15506	Cg3g019480	AT1G71930		#N/A	#N/A	#N/A	-0.350149	-2.46794		#N/A	#N/A	#N/A	NA	0.0171121		cluster4	#N/A	g2&3-cluster3
MSTRG.1551				#N/A	#N/A	#N/A	1.63904	-2.52558		#N/A	#N/A	#N/A	0.573972	0.0059859		cluster4	#N/A	g2&3-cluster3
MSTRG.15532	Cg3g020410	AT3G02340		#N/A	#N/A	#N/A	5.29174	-0.86504		#N/A	#N/A	#N/A	0.00881244	0.870424		DEC	#N/A	g2&3-cluster3
MSTRG.15604	Cg3g021000			-0.938237	0.16339	#N/A	#N/A	-4.01797		0.423604	0.906113	#N/A	#N/A	0.0202216		DEC	#N/A	g2&3-cluster3
MSTRG.16112	Cg3g025000	AT5G42270		0.0217225	0.249703	-0.403206	4.17301	-0.154479		0.977118	0.650555	0.912716	0.0188839	0.95719		DEC	#N/A	g2&3-cluster3
MSTRG.16114				#N/A	#N/A	#N/A	#N/A	-4.73846		#N/A	#N/A	#N/A	#N/A	0.0328609		cluster4	#N/A	g2&3-cluster3
MSTRG.16269	Cg4g000010	AT3G49600		-0.47656	-0.0850506	0.317222	-0.172723	-1.48354		0.10258	0.839643	0.841608	0.946778	0.0315915		cluster4	#N/A	g2&3-cluster3
MSTRG.16305		AT5G36130		#N/A	#N/A	#N/A	#N/A	-2.58365		#N/A	#N/A	#N/A	#N/A	0.00113456		cluster4	#N/A	g2&3-cluster3
MSTRG.16314	Cg4g000260	AT5G24800		#N/A	-0.411387	#N/A	#N/A	-3.23457		#N/A	0.772224	#N/A	#N/A	0.00816696		cluster4	#N/A	g2&3-cluster3
MSTRG.16384	Cg4g000830	AT5G10720		#N/A	#N/A	1.67169	-1.86833	-2.05215		#N/A	#N/A	0.734108	0.70142	0.000436655		cluster4	#N/A	g2&3-cluster3
MSTRG.16533	Cg4g001800	AT5G25240		#N/A	#N/A	#N/A	1.1392	-1.21386		#N/A	#N/A	#N/A	NA	0.0181954		cluster4	#N/A	g2&3-cluster3
MSTRG.16638	Cg4g002680	AT5G25500		-0.569605	-0.124094	-3.67824	0.843095	-0.032745		0.407266	0.881263	0.0175288	0.84762	0.983507		cluster4	#N/A	g2&3-cluster3
MSTRG.16686	Cg4g002950	AT5G11330		#N/A	#N/A	#N/A	#N/A	-5.0587		#N/A	#N/A	#N/A	#N/A	0.00704705		DEC	#N/A	g2&3-cluster3
MSTRG.16688		AT5G11330		#N/A	#N/A	-1.4752	0.980184	-1.08638		#N/A	#N/A	0.854214	0.914822	0.021062		cluster4	#N/A	g2&3-cluster3
MSTRG.1674		AT4G03170		#N/A	#N/A	-0.482149	1.73881	-1.63035		#N/A	#N/A	NA	0.688599	7.77088e-06		cluster4	#N/A	g2&3-cluster3
MSTRG.16835	Cg4g004080	AT5G25820		-0.546972	0.771918	-1.38642	-0.421436	-2.7668		0.28947	0.274109	0.825779	0.958196	0.00543432		cluster4	#N/A	g2&3-cluster3
MSTRG.16895	Cg4g004590			#N/A	#N/A	#N/A	-0.0667529	-2.59039		#N/A	#N/A	#N/A	NA	8.31477e-05		cluster4	#N/A	g2&3-cluster3
MSTRG.17009	Cg4g005490			#N/A	#N/A	#N/A	#N/A	-8.66234		#N/A	#N/A	#N/A	#N/A	0.0167148		DEC	#N/A	g2&3-cluster3
MSTRG.1716	Cg1g012580	AT4G29100		0.767141	-0.771914	#N/A	-2.74027	-2.1775		0.212414	0.0684731	#N/A	NA	0.00368645		DEC	#N/A	g2&3-cluster3
MSTRG.17268	Cg4g006640	AT4G33010		#N/A	#N/A	#N/A	#N/A	-10.4904		#N/A	#N/A	#N/A	#N/A	4.9553e-07		DEC	#N/A	g2&3-cluster3
MSTRG.17312	Cg4g006820	AT2G26140		-0.356038	0.0326462	0.493936	-0.620484	-1.8821		0.794936	0.973718	0.705565	0.90953	1.01974e-08		DEC	#N/A	g2&3-cluster3
MSTRG.17364				0.439946	#N/A	0.0638582	0.0143544	-8.88627		0.817895	#N/A	0.99393	NA	0.000416198		DEC	#N/A	g2&3-cluster3
MSTRG.17392	Cg4g007220	AT1G69500		-0.195495	0.10161	0.787418	0.0708618	-1.38973		0.749617	0.844941	0.657602	0.981512	0.000172		cluster4	#N/A	g2&3-cluster3
MSTRG.17392	Cg4g007200	AT5G35410		-0.195495	0.10161	0.787418	0.0708618	-1.38973		0.749617	0.844941	0.657602	0.981512	0.000172		cluster4	#N/A	g2&3-cluster3
MSTRG.17392	Cg4g007210			-0.195495	0.10161	0.787418	0.0708618	-1.38973		0.749617	0.844941	0.657602	0.981512	0.000172		cluster4	#N/A	g2&3-cluster3
MSTRG.17410	Cg4g007440	AT3G57340		-0.108042	-0.167184	-0.417187	0.133737	-1.17814		0.813742	0.662716	0.79561	0.935891	0.0254859		DEC	#N/A	g2&3-cluster3
MSTRG.1746	Cg1g013070	AT5G40990		#N/A	#N/A	#N/A	#N/A	-9.89694		#N/A	#N/A	#N/A	#N/A	0.000164149		DEC	#N/A	g2&3-cluster3
MSTRG.17682	Cg4g008910	AT5G56970		#N/A	#N/A	#N/A	#N/A	-8.20345		#N/A	#N/A	#N/A	#N/A	8.86209e-05		DEC	#N/A	g2&3-cluster3
MSTRG.17705	Cg4g008990	AT5G41980		-0.0621622	0.625925	-2.52342	1.76114	-3.57796		0.964901	0.2678	NA	0.760203	0.00177949		DEC	#N/A	g2&3-cluster3
MSTRG.1788	Cg1g012740			#N/A	#N/A	#N/A	1.85419	-5.51833		#N/A	#N/A	#N/A	NA	0.010786		DEC	#N/A	g2&3-cluster3
MSTRG.18151				#N/A	#N/A	#N/A	#N/A	-2.66853		#N/A	#N/A	#N/A	#N/A	0.00104085		cluster4	#N/A	g2&3-cluster3
MSTRG.18183	Cg4g010900			-0.380466	-0.450922	-0.360161	0.313497	-2.3726		0.596874	0.423868	0.95772	NA	0.0117025		DEC	#N/A	g2&3-cluster3
MSTRG.18573	Cg4g012700	AT2G32990		#N/A	#N/A	#N/A	#N/A	-3.53972		#N/A	#N/A	#N/A	#N/A	7.73436e-13		cluster4	#N/A	g2&3-cluster3
MSTRG.18607	Cg4g012970	AT5G55340		#N/A	#N/A	#N/A	#N/A	-5.41684		#N/A	#N/A	#N/A	#N/A	0.0254979		DEC	#N/A	g2&3-cluster3
MSTRG.18629	Cg4g013140	AT5G55530		0.323681	-0.0194696	0.913933	0.351289	-3.58712		0.658295	0.968444	0.772936	0.974083	0.000333687		DEC	#N/A	g2&3-cluster3
MSTRG.18677	Cg4g013440	AT3G26300		#N/A	#N/A	#N/A	#N/A	-2.29004		#N/A	#N/A	#N/A	#N/A	0.0296032		cluster4	#N/A	g2&3-cluster3
MSTRG.18677	Cg4g013470	AT3G26320		#N/A	#N/A	#N/A	#N/A	-2.29004		#N/A	#N/A	#N/A	#N/A	0.0296032		cluster4	#N/A	g2&3-cluster3
MSTRG.18773	Cg4g014110	AT3G13220		#N/A	#N/A	-0.141665	-0.881338	-3.89424		#N/A	#N/A	0.969637	0.419431	6.53475e-05		DEC	#N/A	g2&3-cluster3
MSTRG.18773	Cg4g014120			#N/A	#N/A	-0.141665	-0.881338	-3.89424		#N/A	#N/A	0.969637	0.419431	6.53475e-05		DEC	#N/A	g2&3-cluster3
MSTRG.18814				#N/A	#N/A	#N/A	#N/A	-10.9588		#N/A	#N/A	#N/A	#N/A	9.89724e-06		DEC	#N/A	g2&3-cluster3
MSTRG.18820	Cg4g014340	AT5G04780		-0.220274	0.0107763	0.526887	-0.555711	-2.00196		0.732583	0.988649	0.838432	0.839947	0.0113778		DEC	#N/A	g2&3-cluster3
MSTRG.18935	Cg4g014860	AT3G57040		#N/A	#N/A	#N/A	1.9509	-10.9077		#N/A	#N/A	#N/A	NA	2.59834e-06		DEC	#N/A	g2&3-cluster3
MSTRG.19161				0.29523	0.371031	0.992391	#N/A	-10.4704		0.873519	0.565664	NA	#N/A	6.91377e-05		DEC	#N/A	g2&3-cluster3
MSTRG.19162		AT2G20142		#N/A	#N/A	#N/A	#N/A	-10.3157		#N/A	#N/A	#N/A	#N/A	4.69774e-05		DEC	#N/A	g2&3-cluster3
MSTRG.19164				#N/A	#N/A	#N/A	#N/A	-5.15607		#N/A	#N/A	#N/A	#N/A	0.0190969		cluster4	#N/A	g2&3-cluster3
MSTRG.19385	Cg4g017070	AT1G55740		0.451861	1.1938	#N/A	-1.25847	-1.91204		0.678778	0.0952177	#N/A	0.858715	0.0137213		DEC	#N/A	g2&3-cluster3
MSTRG.19415	Cg4g017290	AT5G56200		#N/A	#N/A	-0.124395	1.35269	-2.46195		#N/A	#N/A	0.987923	NA	0.00660927		cluster4	#N/A	g2&3-cluster3
MSTRG.19430	Cg4g017390	AT5G56290		0.0134532	0.620244	-0.346973	-1.00114	-1.01962		0.986351	0.137882	0.855485	0.673035	0.00540907		cluster4	#N/A	g2&3-cluster3
MSTRG.1974				#N/A	#N/A	#N/A	#N/A	-3.01922		#N/A	#N/A	#N/A	#N/A	0.00561434		cluster4	#N/A	g2&3-cluster3
MSTRG.19779	Cg4g020250	AT2G07170		0.172822	0.1142	0.227899	0.211072	-1.52241		0.829882	0.767696	0.929767	0.966389	0.0408056		cluster1	#N/A	g2&3-cluster3
MSTRG.19779	Cg4g020310	AT2G07170		0.172822	0.1142	0.227899	0.211072	-1.52241		0.829882	0.767696	0.929767	0.966389	0.0408056		cluster1	#N/A	g2&3-cluster3
MSTRG.19779	Cg4g020440	AT2G07170		0.172822	0.1142	0.227899	0.211072	-1.52241		0.829882	0.767696	0.929767	0.966389	0.0408056		cluster1	#N/A	g2&3-cluster3
MSTRG.19910		AT2G19070		#N/A	#N/A	#N/A	1.11292	-2.63439		#N/A	#N/A	#N/A	NA	0.00119834		cluster4	#N/A	g2&3-cluster3
MSTRG.19940				#N/A	#N/A	#N/A	#N/A	-8.67848		#N/A	#N/A	#N/A	#N/A	0.0238392		DEC	#N/A	g2&3-cluster3
MSTRG.20060	Cg4g022640	AT2G18660		#N/A	#N/A	#N/A	#N/A	-2.93421		#N/A	#N/A	#N/A	#N/A	0.00771157		cluster4	#N/A	g2&3-cluster3
MSTRG.20320	Cg4g024600	AT4G11530		#N/A	#N/A	#N/A	0.281458	-2.98545		#N/A	#N/A	#N/A	NA	0.00140072		cluster4	#N/A	g2&3-cluster3
MSTRG.20325	Cg4g024530	AT1G50680		#N/A	#N/A	#N/A	#N/A	-5.30779		#N/A	#N/A	#N/A	#N/A	0.0328056		cluster4	#N/A	g2&3-cluster3
MSTRG.20338	Cg4g024320	AT1G61110		#N/A	#N/A	0.304683	1.69294	-1.8413		#N/A	#N/A	0.863541	0.0215827	0.035884		cluster4	#N/A	g2&3-cluster3
MSTRG.20338	Cg4g024330	AT4G09130		#N/A	#N/A	0.304683	1.69294	-1.8413		#N/A	#N/A	0.863541	0.0215827	0.035884		cluster4	#N/A	g2&3-cluster3
MSTRG.20363	Cg4g024780	AT3G26922		#N/A	#N/A	#N/A	#N/A	-9.2342		#N/A	#N/A	#N/A	#N/A	0.00155458		DEC	#N/A	g2&3-cluster3
MSTRG.20555	Cg5g001020	AT4G24015		1.17519	0.096984	#N/A	#N/A	-2.0369		0.088703	0.933711	#N/A	#N/A	0.0423066		cluster4	#N/A	g2&3-cluster3
MSTRG.20581				#N/A	#N/A	0.683579	0.819514	-2.42752		#N/A	#N/A	0.949215	NA	0.0110753		cluster4	#N/A	g2&3-cluster3
MSTRG.20870	Cg5g003350	AT5G15130		#N/A	#N/A	-0.970589	0.873942	-1.31115		#N/A	#N/A	0.904901	0.902225	0.000230579		cluster4	#N/A	g2&3-cluster3
MSTRG.20999	Cg5g004330	AT5G62580		0.208482	0.405492	0.637865	0.851646	-1.44681		0.814836	0.515508	0.613908	0.594924	0.00372375		cluster4	#N/A	g2&3-cluster3
MSTRG.21085	Cg5g004930	AT5G62790		0.179075	0.27379	0.297116	0.847443	-1.89144		0.726329	0.343556	0.912716	0.759029	5.68572e-05		DEC	#N/A	g2&3-cluster3
MSTRG.21085	Cg5g004940	AT5G62790		0.179075	0.27379	0.297116	0.847443	-1.89144		0.726329	0.343556	0.912716	0.759029	5.68572e-05		DEC	#N/A	g2&3-cluster3
MSTRG.21138	Cg5g005310	AT5G63080		0.244169	-0.226901	1.08474	-1.90792	-1.26022		0.69684	0.639966	0.449269	0.651786	0.035884		DEC	#N/A	g2&3-cluster3
MSTRG.21300	Cg5g006560	AT1G67580		-0.18919	0.598031	-0.436567	0.230628	-1.36257		0.749361	0.120114	0.724393	0.94579	0.0477382		DEC	#N/A	g2&3-cluster3
MSTRG.21331	Cg5g006860	AT5G50380		0.296756	0.0416877	#N/A	1.81676	-5.50236		0.754039	0.981815	#N/A	NA	0.0374295		DEC	#N/A	g2&3-cluster3
MSTRG.21456	Cg5g007630	AT5G07990		#N/A	#N/A	#N/A	#N/A	-8.35026		#N/A	#N/A	#N/A	#N/A	0.0431615		DEC	#N/A	g2&3-cluster3
MSTRG.21457	Cg5g007640			#N/A	#N/A	#N/A	#N/A	-2.2059		#N/A	#N/A	#N/A	#N/A	8.86209e-05		cluster4	#N/A	g2&3-cluster3
MSTRG.2163	Cg1g015730	AT1G80000		-0.394662	-0.0958806	0.609419	0.226832	-1.34942		0.222488	0.782338	0.698704	0.922184	0.0155648		DEC	#N/A	g2&3-cluster3
MSTRG.2163	Cg1g015680			-0.394662	-0.0958806	0.609419	0.226832	-1.34942		0.222488	0.782338	0.698704	0.922184	0.0155648		DEC	#N/A	g2&3-cluster3
MSTRG.21661	Cg5g009150	AT4G22810		0.676371	-0.637053	#N/A	#N/A	-1.86698		0.766386	0.608269	#N/A	#N/A	0.00544622		cluster4	#N/A	g2&3-cluster3
MSTRG.21696	Cg5g009380	AT1G12530		-0.384363	-0.577302	0.261967	0.501273	-2.34005		0.668252	0.123798	0.926757	0.884125	0.0155278		DEC	#N/A	g2&3-cluster3
MSTRG.21704	Cg5g009500	AT4G22910		-0.0398986	0.583218	-0.198311	0.299699	-1.22718		0.966325	0.205944	0.968985	0.964051	0.0434885		cluster4	#N/A	g2&3-cluster3
MSTRG.21728	Cg5g009650	AT1G12570		#N/A	0.660003	#N/A	#N/A	-2.45804		#N/A	0.671202	#N/A	#N/A	0.00111164		cluster4	#N/A	g2&3-cluster3
MSTRG.21728	Cg5g009660	AT1G12570		#N/A	0.660003	#N/A	#N/A	-2.45804		#N/A	0.671202	#N/A	#N/A	0.00111164		cluster4	#N/A	g2&3-cluster3
MSTRG.21916	Cg5g011010	AT3G29360		0.252968	0.392133	-0.738942	0.547309	-2.79221		0.796082	0.428712	0.887511	0.790626	0.00195163		DEC	#N/A	g2&3-cluster3
MSTRG.22007	Cg5g011590	AT3G26850		-0.342901	-0.0357486	0.836023	0.572682	-1.37531		0.41033	0.934248	0.785279	0.876126	0.00744693		cluster4	#N/A	g2&3-cluster3
MSTRG.2203				#N/A	#N/A	#N/A	#N/A	-3.02719		#N/A	#N/A	#N/A	#N/A	0.0320894		cluster4	#N/A	g2&3-cluster3
MSTRG.2207	Cg1g015980	AT1G21270		#N/A	#N/A	#N/A	#N/A	-5.63924		#N/A	#N/A	#N/A	#N/A	0.00404314		cluster4	#N/A	g2&3-cluster3
MSTRG.22869	Cg5g016230	AT1G17130		-0.066827	-0.278649	0.977663	0.81487	-1.17998		0.910192	0.347218	0.382665	0.602607	0.0270801		cluster4	#N/A	g2&3-cluster3
MSTRG.23764	Cg5g019860	AT5G20490		-0.339172	0.135228	-1.20483	-2.46901	-3.13062		0.482644	0.66143	0.448693	0.275504	0.000834597		DEC	#N/A	g2&3-cluster3
MSTRG.23764	Cg5g019870	AT5G20610		-0.339172	0.135228	-1.20483	-2.46901	-3.13062		0.482644	0.66143	0.448693	0.275504	0.000834597		DEC	#N/A	g2&3-cluster3
MSTRG.24458				#N/A	#N/A	#N/A	#N/A	-4.7083		#N/A	#N/A	#N/A	#N/A	0.01342		cluster4	#N/A	g2&3-cluster3
MSTRG.24738	Cg5g024660	AT5G17410		0.0911958	0.0892434	1.26793	0.469581	-1.45828		0.915366	0.844517	0.482723	0.871694	0.00525742		DEC	#N/A	g2&3-cluster3
MSTRG.24977	Cg5g026070	AT5G56510		#N/A	#N/A	#N/A	4.74357	-1.04797		#N/A	#N/A	#N/A	0.00592024	0.621593		cluster4	#N/A	g2&3-cluster3
MSTRG.25025				#N/A	#N/A	#N/A	#N/A	-8.5474		#N/A	#N/A	#N/A	#N/A	0.0250281		DEC	#N/A	g2&3-cluster3
MSTRG.25033	Cg5g026150	AT2G38560		#N/A	#N/A	0.523051	3.08134	-1.03865		#N/A	#N/A	0.954699	NA	0.019095		cluster4	#N/A	g2&3-cluster3
MSTRG.25149				#N/A	#N/A	#N/A	-1.52214	-2.19134		#N/A	#N/A	#N/A	NA	0.00255502		cluster4	#N/A	g2&3-cluster3
MSTRG.25451	Cg5g028630	AT2G31600		-0.289789	-0.370313	-0.951228	1.12781	-1.06375		0.601142	0.410827	0.757177	0.58309	0.0308184		cluster4	#N/A	g2&3-cluster3
MSTRG.25451	Cg5g028640	AT2G43250		-0.289789	-0.370313	-0.951228	1.12781	-1.06375		0.601142	0.410827	0.757177	0.58309	0.0308184		cluster4	#N/A	g2&3-cluster3
MSTRG.25455	Cg5g028710	AT1G05920		#N/A	#N/A	3.02371	3.75617	-1.3048		#N/A	#N/A	0.300805	0.0148607	0.257656		cluster4	#N/A	g2&3-cluster3
MSTRG.25492	Cg5g028940	AT1G05790		#N/A	#N/A	#N/A	#N/A	-3.14704		#N/A	#N/A	#N/A	#N/A	0.0103666		cluster4	#N/A	g2&3-cluster3
MSTRG.25649	Cg5g030800	AT1G08570		0.955968	1.19133	-1.85148	1.05979	-1.51245		0.132276	0.0519925	0.57696	0.81176	0.0463048		DEC	#N/A	g2&3-cluster3
MSTRG.2567				#N/A	#N/A	#N/A	#N/A	-2.19504		#N/A	#N/A	#N/A	#N/A	0.0125003		cluster4	#N/A	g2&3-cluster3
MSTRG.25773				-0.501795	0.229197	-0.162264	1.47896	-2.30702		0.687487	0.773626	0.971499	0.601616	0.0323984		DEC	#N/A	g2&3-cluster3
MSTRG.25818	Cg5g031590			-0.611811	-1.087	-1.09671	-0.185808	-1.77056		0.355459	0.0959323	0.818562	0.981092	0.0365929		cluster2	#N/A	g2&3-cluster3
MSTRG.25885				#N/A	#N/A	#N/A	-0.138996	-2.61995		#N/A	#N/A	#N/A	NA	0.0319508		cluster4	#N/A	g2&3-cluster3
MSTRG.25953	Cg5g032450	AT4G13150		0.677805	0.457754	0.27037	4.01641	-3.48833		0.118606	0.308523	0.968771	NA	1.09783e-08		DEC	#N/A	g2&3-cluster3
MSTRG.26012	Cg5g033210	AT2G20362		#N/A	#N/A	#N/A	1.89523	-6.41815		#N/A	#N/A	#N/A	NA	0.0185914		DEC	#N/A	g2&3-cluster3
MSTRG.26180	Cg5g034570	AT1G06800		#N/A	#N/A	-1.7543	#N/A	-3.17004		#N/A	#N/A	0.816119	#N/A	0.00675144		cluster4	#N/A	g2&3-cluster3
MSTRG.26260	Cg5g035070	AT1G03080		0.469341	0.457975	1.85295	0.223881	-1.69939		0.295242	0.145596	0.205075	0.974744	0.0300183		DEC	#N/A	g2&3-cluster3
MSTRG.26318	Cg5g035500	AT3G63120		0.342273	0.285485	-0.52701	0.488954	-3.01482		0.424601	0.675588	0.927985	0.889225	0.00529922		DEC	#N/A	g2&3-cluster3
MSTRG.26430	Cg5g036380	AT2G30780		-0.0434829	0.00723268	-2.91206	-2.26958	-1.03865		0.937603	0.989351	9.76592e-05	0.119045	NA		DEC	#N/A	g2&3-cluster3
MSTRG.26457	Cg5g036660	AT2G47900		-0.173576	0.10324	2.56037	-1.70135	-0.102568		0.768645	0.878806	0.0363349	0.586341	0.963186		cluster4	#N/A	g2&3-cluster3
MSTRG.26744	Cg5g038760	AT2G47240		0.65549	0.511708	-0.45023	-0.483382	-1.90769		0.301843	0.300837	0.956075	0.86545	0.0069729		DEC	#N/A	g2&3-cluster3
MSTRG.26995	Cg5g040630	AT1G01280		0.152089	-0.285098	1.13262	0.631433	-2.30963		0.781705	0.400398	0.18565	0.508886	8.75442e-07		DEC	#N/A	g2&3-cluster3
MSTRG.27026	Cg5g040870	AT4G01037		0.123814	-0.0688902	0.899311	1.94549	-0.318902		0.874427	0.930907	0.602598	0.0408956	0.936944		cluster4	#N/A	g2&3-cluster3
MSTRG.27031	Cg5g040820	AT5G51460		#N/A	#N/A	#N/A	-2.87861	-2.13624		#N/A	#N/A	#N/A	NA	0.0130254		cluster4	#N/A	g2&3-cluster3
MSTRG.27176	Cg5g042000	AT4G00450		-0.352531	0.178141	0.70338	-0.2656	-1.19476		0.450177	0.722618	0.644991	0.888354	0.0344927		DEC	#N/A	g2&3-cluster3
MSTRG.27328	Cg5g043460	AT1G32450		#N/A	#N/A	#N/A	#N/A	-12.4881		#N/A	#N/A	#N/A	#N/A	5.17939e-08		DEC	#N/A	g2&3-cluster3
MSTRG.2733	Cg1g019670	AT2G36690		#N/A	#N/A	#N/A	#N/A	-8.86094		#N/A	#N/A	#N/A	#N/A	0.0100132		DEC	#N/A	g2&3-cluster3
MSTRG.2735	Cg1g019680	AT4G33565		#N/A	#N/A	-1.23526	-0.823719	-2.55274		#N/A	#N/A	0.813916	0.854318	0.0137814		DEC	#N/A	g2&3-cluster3
MSTRG.27415				#N/A	#N/A	#N/A	#N/A	-9.36321		#N/A	#N/A	#N/A	#N/A	0.00544361		DEC	#N/A	g2&3-cluster3
MSTRG.27444	Cg5g044060	AT1G02050		-0.306148	-0.0902171	0.594785	0.291545	-2.64304		0.470989	0.866772	0.784117	0.928646	0.0025713		DEC	#N/A	g2&3-cluster3
MSTRG.27444	Cg5g044050	AT2G44980		-0.306148	-0.0902171	0.594785	0.291545	-2.64304		0.470989	0.866772	0.784117	0.928646	0.0025713		DEC	#N/A	g2&3-cluster3
MSTRG.27540	Cg5g044930	AT1G32450		#N/A	#N/A	#N/A	#N/A	-2.14022		#N/A	#N/A	#N/A	#N/A	0.00335147		cluster4	#N/A	g2&3-cluster3
MSTRG.27544	Cg5g044950			0.836504	0.214308	-0.57225	-0.80512	-1.84216		0.27887	0.774319	0.826121	0.790981	0.00368645		DEC	#N/A	g2&3-cluster3
MSTRG.27665	Cg6g000350	AT1G13730		#N/A	#N/A	#N/A	2.92943	-1.7563		#N/A	#N/A	#N/A	0.376745	0.0204826		cluster4	#N/A	g2&3-cluster3
MSTRG.27665	Cg6g000360			#N/A	#N/A	#N/A	2.92943	-1.7563		#N/A	#N/A	#N/A	0.376745	0.0204826		cluster4	#N/A	g2&3-cluster3
MSTRG.27747				-0.0136116	-0.225319	#N/A	0.648968	-2.59821		0.998633	NA	#N/A	NA	0.00721355		cluster4	#N/A	g2&3-cluster3
MSTRG.27779	Cg6g000830	AT4G12910		#N/A	#N/A	#N/A	#N/A	-2.65376		#N/A	#N/A	#N/A	#N/A	0.0160511		cluster4	#N/A	g2&3-cluster3
MSTRG.27848	Cg6g001110	AT4G18530		0.304546	0.586933	#N/A	2.04773	-1.42843		0.815503	0.281644	#N/A	NA	0.00255724		cluster4	#N/A	g2&3-cluster3
MSTRG.2794	Cg1g020100	AT1G58190		#N/A	#N/A	1.21858	#N/A	-2.20001		#N/A	#N/A	NA	#N/A	0.0122487		cluster4	#N/A	g2&3-cluster3
MSTRG.27960		AT5G45060		#N/A	#N/A	#N/A	#N/A	-11.5639		#N/A	#N/A	#N/A	#N/A	1.85907e-07		DEC	#N/A	g2&3-cluster3
MSTRG.27977	Cg6g001910	AT4G30080		-0.294384	0.124383	-2.13696	-0.306807	-1.26641		0.673212	0.848308	0.497466	0.928646	0.0025708		cluster4	#N/A	g2&3-cluster3
MSTRG.28181		AT4G05050		-1.03631	0.589479	0.805411	1.39118	-1.38892		0.347475	0.234956	0.736264	0.494392	0.0302498		DEC	#N/A	g2&3-cluster3
MSTRG.28289	Cg6g003760			#N/A	#N/A	#N/A	#N/A	-5.30781		#N/A	#N/A	#N/A	#N/A	0.0146503		DEC	#N/A	g2&3-cluster3
MSTRG.28299		sp|Q99315|YG31B_YEAST Transposon Ty3-G Gag-Pol polyprotein OS=Saccharomyces cerevisiae		#N/A	#N/A	#N/A	0.941553	-1.99156		#N/A	#N/A	#N/A	NA	0.00122128		cluster4	#N/A	g2&3-cluster3
MSTRG.28570	Cg6g005270	AT3G11400		#N/A	#N/A	-1.64964	2.4259	-1.88449		#N/A	#N/A	NA	0.59317	0.00341768		cluster4	#N/A	g2&3-cluster3
MSTRG.28697				#N/A	#N/A	#N/A	-0.875782	-1.91266		#N/A	#N/A	#N/A	NA	0.0253748		cluster4	#N/A	g2&3-cluster3
MSTRG.28794	Cg6g006650	AT3G47570		0.135188	-0.836034	-4.63332	#N/A	-1.86748		0.907944	0.363327	0.0292716	#N/A	0.382937		DEC	#N/A	g2&3-cluster3
MSTRG.28797	Cg6g006680	AT3G47570		#N/A	#N/A	#N/A	#N/A	-11.1461		#N/A	#N/A	#N/A	#N/A	1.85907e-07		DEC	#N/A	g2&3-cluster3
MSTRG.28856		AT4G03500		0.0970787	-0.131329	#N/A	#N/A	-3.19351		0.935745	0.891993	#N/A	#N/A	7.57289e-06		cluster4	#N/A	g2&3-cluster3
MSTRG.28926				#N/A	#N/A	#N/A	#N/A	-2.42702		#N/A	#N/A	#N/A	#N/A	0.0373094		cluster4	#N/A	g2&3-cluster3
MSTRG.295				#N/A	#N/A	#N/A	#N/A	-8.83269		#N/A	#N/A	#N/A	#N/A	0.0144853		DEC	#N/A	g2&3-cluster3
MSTRG.29506		AT5G53840		0.251256	0.16588	0.584994	-2.35105	-2.14214		0.635298	0.779416	0.874268	0.60975	0.0306416		DEC	#N/A	g2&3-cluster3
MSTRG.29584				#N/A	#N/A	-3.08754	-1.12277	-1.6317		#N/A	#N/A	NA	NA	0.000552444		cluster4	#N/A	g2&3-cluster3
MSTRG.29738	Cg6g013350	AT3G11980		-0.499796	0.282555	-0.0161412	0.529099	-3.33664		0.544138	0.725343	0.995918	0.783204	1.43627e-09		cluster4	#N/A	g2&3-cluster3
MSTRG.29977	Cg6g014320	AT1G56010		#N/A	#N/A	#N/A	8.49785	-0.863062		#N/A	#N/A	#N/A	0.000651496	0.624758		cluster4	#N/A	g2&3-cluster3
MSTRG.30364	Cg6g017490	AT5G07050		#N/A	0.0915928	#N/A	-2.42332	-3.6635		#N/A	0.949057	#N/A	NA	1.02912e-05		cluster4	#N/A	g2&3-cluster3
MSTRG.30436	Cg6g018020	AT2G40320		0.448231	0.0445781	#N/A	#N/A	-3.17259		0.195698	0.930596	#N/A	#N/A	0.000196957		DEC	#N/A	g2&3-cluster3
MSTRG.30557	Cg6g018950	AT2G01275		-0.514857	-0.32211	-0.438307	1.80021	-3.67175		0.341308	0.714655	0.77732	0.302083	0.00053031		DEC	#N/A	g2&3-cluster3
MSTRG.30572	Cg6g019080	AT1G11260		#N/A	#N/A	2.24035	4.30077	-0.577276		#N/A	#N/A	0.637538	0.0148434	0.843975		cluster4	#N/A	g2&3-cluster3
MSTRG.30596	Cg6g019310	AT1G66920		#N/A	#N/A	#N/A	#N/A	-7.06244		#N/A	#N/A	#N/A	#N/A	0.00176732		cluster4	#N/A	g2&3-cluster3
MSTRG.30641	Cg6g019610	AT5G38450		#N/A	#N/A	#N/A	#N/A	-4.2717		#N/A	#N/A	#N/A	#N/A	5.44369e-06		cluster4	#N/A	g2&3-cluster3
MSTRG.30734	Cg6g020410	AT1G31770		#N/A	#N/A	#N/A	#N/A	-7.84958		#N/A	#N/A	#N/A	#N/A	0.000416198		DEC	#N/A	g2&3-cluster3
MSTRG.30805	Cg6g023290	AT4G39230		#N/A	#N/A	#N/A	#N/A	-10.2869		#N/A	#N/A	#N/A	#N/A	1.16116e-05		DEC	#N/A	g2&3-cluster3
MSTRG.30873				#N/A	#N/A	#N/A	-1.36252	-2.18487		#N/A	#N/A	#N/A	NA	0.0217086		cluster4	#N/A	g2&3-cluster3
MSTRG.31036				#N/A	#N/A	#N/A	#N/A	-2.83831		#N/A	#N/A	#N/A	#N/A	0.0199434		cluster4	#N/A	g2&3-cluster3
MSTRG.31131				#N/A	#N/A	#N/A	#N/A	-3.34863		#N/A	#N/A	#N/A	#N/A	0.0318152		cluster4	#N/A	g2&3-cluster3
MSTRG.31150	Cg7g000020	AT2G39650		0.0254847	0.0829187	1.61533	1.5719	-1.07834		0.982451	0.882571	0.767028	0.0819141	0.0415421		cluster4	#N/A	g2&3-cluster3
MSTRG.31238		AT5G03970		0.572358	0.093672	-1.38496	0.776542	-1.66658		0.737533	0.934969	0.847384	0.936398	0.0029227		cluster4	#N/A	g2&3-cluster3
MSTRG.31287	Cg7g001100	AT3G11260		#N/A	#N/A	#N/A	#N/A	-4.92325		#N/A	#N/A	#N/A	#N/A	0.0225428		cluster4	#N/A	g2&3-cluster3
MSTRG.31408	Cg7g001800	AT3G47570		0.113655	0.430081	1.0699	1.5783	-1.6946		0.959974	0.65916	0.914746	NA	0.026687		cluster4	#N/A	g2&3-cluster3
MSTRG.31408	Cg7g001790	AT5G20480		0.113655	0.430081	1.0699	1.5783	-1.6946		0.959974	0.65916	0.914746	NA	0.026687		cluster4	#N/A	g2&3-cluster3
MSTRG.31575		AT3G10960		#N/A	0.106183	#N/A	#N/A	-9.83645		#N/A	0.954487	#N/A	#N/A	0.000416198		DEC	#N/A	g2&3-cluster3
MSTRG.316	Cg1g003020	AT4G37190		-0.335803	-0.143209	-0.896439	0.278169	-2.36633		0.488669	0.776973	0.789979	0.970191	1.25833e-07		DEC	#N/A	g2&3-cluster3
MSTRG.31726	Cg7g004350	AT3G59000		#N/A	#N/A	#N/A	#N/A	-2.37229		#N/A	#N/A	#N/A	#N/A	0.00516992		cluster4	#N/A	g2&3-cluster3
MSTRG.31798	Cg7g004960	AT2G39490		#N/A	#N/A	1.77179	4.24173	-0.832052		#N/A	#N/A	0.708065	0.032008	0.35815		cluster4	#N/A	g2&3-cluster3
MSTRG.31802	Cg7g004980	AT1G74310		#N/A	#N/A	#N/A	2.69828	-1.77879		#N/A	#N/A	#N/A	NA	0.00637785		cluster4	#N/A	g2&3-cluster3
MSTRG.31820	Cg7g005310	AT1G20140		#N/A	#N/A	3.56246	6.04746	-0.748977		#N/A	#N/A	0.422992	0.000638218	0.162752		cluster4	#N/A	g2&3-cluster3
MSTRG.31821	Cg7g005320	AT5G43240		#N/A	#N/A	#N/A	#N/A	-2.97115		#N/A	#N/A	#N/A	#N/A	0.00670788		cluster4	#N/A	g2&3-cluster3
MSTRG.31949	Cg7g006150	AT1G17070		#N/A	#N/A	-0.496821	2.20716	-0.385171		#N/A	#N/A	0.905964	0.018742	0.686032		cluster4	#N/A	g2&3-cluster3
MSTRG.31949	Cg7g006160			#N/A	#N/A	-0.496821	2.20716	-0.385171		#N/A	#N/A	0.905964	0.018742	0.686032		cluster4	#N/A	g2&3-cluster3
MSTRG.32098	Cg7g007130	AT3G47570		#N/A	#N/A	#N/A	#N/A	-4.32073		#N/A	#N/A	#N/A	#N/A	8.86209e-05		cluster4	#N/A	g2&3-cluster3
MSTRG.32098	Cg7g007140	AT5G20480		#N/A	#N/A	#N/A	#N/A	-4.32073		#N/A	#N/A	#N/A	#N/A	8.86209e-05		cluster4	#N/A	g2&3-cluster3
MSTRG.3225	Cg1g022150	AT2G25940		#N/A	#N/A	#N/A	#N/A	-2.25922		#N/A	#N/A	#N/A	#N/A	0.0226778		cluster4	#N/A	g2&3-cluster3
MSTRG.324	Cg1g002990	AT5G66850		-0.343342	0.479353	-0.407775	-0.0181329	-1.11904		0.691175	0.505805	0.79867	0.996473	0.0189263		DEC	#N/A	g2&3-cluster3
MSTRG.33097	Cg7g012570			#N/A	#N/A	#N/A	2.02439	-0.560679		#N/A	#N/A	#N/A	0.0260523	0.657092		DEC	#N/A	g2&3-cluster3
MSTRG.33194	Cg7g012990			#N/A	#N/A	2.32723	5.14208	-1.33261		#N/A	#N/A	NA	0.00171371	0.312324		cluster4	#N/A	g2&3-cluster3
MSTRG.33416	Cg7g014710	AT1G25510		-0.639877	0.497233	0.513235	-0.292442	-2.34345		0.792168	0.242163	0.909663	0.983325	0.00520576		DEC	#N/A	g2&3-cluster3
MSTRG.33538	Cg7g015370	AT1G26190		-0.0346667	-0.0238107	0.22464	1.24865	-1.62727		0.966081	0.961799	0.93058	0.353688	0.00647499		cluster4	#N/A	g2&3-cluster3
MSTRG.33582	Cg7g015600	AT1G68920		0.121755	0.458078	0.0191656	-0.616398	-2.33578		0.833195	0.379858	0.994102	0.797188	0.0001213		DEC	#N/A	g2&3-cluster3
MSTRG.33731				#N/A	#N/A	0.619182	#N/A	-10.0839		#N/A	#N/A	NA	#N/A	3.86693e-05		DEC	#N/A	g2&3-cluster3
MSTRG.33943	Cg7g018270	AT1G24560		-0.0142701	0.06257	1.6164	0.35794	-1.94479		0.984953	0.895602	0.321097	0.924421	0.017776		cluster4	#N/A	g2&3-cluster3
MSTRG.33963	Cg7g018500	AT1G67840		-0.246871	0.512516	-1.6681	-0.4654	-1.58986		0.666173	0.295415	0.541836	0.938121	0.0300907		DEC	#N/A	g2&3-cluster3
MSTRG.34102	Cg7g019240	AT1G23530		0.68761	-0.36655	1.03188	2.57312	-1.45033		0.679569	0.648135	0.747742	NA	0.0338403		cluster4	#N/A	g2&3-cluster3
MSTRG.34108	Cg7g019320	AT1G70410		#N/A	#N/A	0.698461	0.352878	-2.56021		#N/A	#N/A	0.816102	0.97717	2.78176e-08		cluster4	#N/A	g2&3-cluster3
MSTRG.34108	Cg7g019320	AT5G14740		#N/A	#N/A	0.698461	0.352878	-2.56021		#N/A	#N/A	0.816102	0.97717	2.78176e-08		cluster4	#N/A	g2&3-cluster3
MSTRG.34113	Cg7g019390	AT1G70370		0.0791655	-0.0800504	1.04211	0.0718843	-3.0098		0.911842	0.869881	0.453766	0.989071	5.6346e-05		DEC	#N/A	g2&3-cluster3
MSTRG.34183	Cg7g020750	AT1G10840		#N/A	#N/A	#N/A	4.2035	-1.03777		#N/A	#N/A	#N/A	0.0354412	0.231792		cluster4	#N/A	g2&3-cluster3
MSTRG.34518	Cg7g023440	AT3G08020		-0.163412	0.111922	0.656504	0.412742	-1.68425		0.800037	0.805656	0.571851	0.81176	0.00900152		DEC	#N/A	g2&3-cluster3
MSTRG.34628	Cg8g000430	AT2G17220		-0.279334	0.471929	-0.53665	0.757796	-2.00376		0.643312	0.215002	0.909093	0.717024	0.0245856		DEC	#N/A	g2&3-cluster3
MSTRG.34726	Cg8g001150	AT1G53470		#N/A	#N/A	-0.676068	1.96219	-1.85923		#N/A	#N/A	NA	NA	0.00276151		cluster4	#N/A	g2&3-cluster3
MSTRG.34799	Cg8g001720	AT4G38620		-0.621367	0.380411	#N/A	0.351217	-2.9725		0.156141	0.419329	#N/A	0.942273	0.0395788		DEC	#N/A	g2&3-cluster3
MSTRG.34881	Cg8g002260	AT4G33690		0.10613	-0.178213	2.24546	2.05588	-0.590382		0.914232	0.685914	0.0376477	0.450604	0.395277		DEC	#N/A	g2&3-cluster3
MSTRG.34961				#N/A	#N/A	#N/A	-0.267034	-2.30596		#N/A	#N/A	#N/A	NA	0.00332167		cluster4	#N/A	g2&3-cluster3
MSTRG.34970	Cg8g003020	AT4G33840		#N/A	#N/A	#N/A	#N/A	-3.55683		#N/A	#N/A	#N/A	#N/A	7.07327e-06		cluster4	#N/A	g2&3-cluster3
MSTRG.34991				#N/A	#N/A	#N/A	#N/A	-7.11101		#N/A	#N/A	#N/A	#N/A	0.000328205		cluster4	#N/A	g2&3-cluster3
MSTRG.35104	Cg8g003780	AT2G15230		-0.453479	0.0808509	2.23067	1.46448	-0.356134		0.140985	0.872943	0.0426032	0.417362	0.882328		cluster4	#N/A	g2&3-cluster3
MSTRG.35425		AT5G42020		#N/A	-1.25883	1.58361	4.69135	-1.30554		#N/A	0.340971	0.704883	6.07655e-07	0.0709966		cluster4	#N/A	g2&3-cluster3
MSTRG.35444	Cg8g006300	AT4G36730		0.00505313	-0.486397	0.505073	-0.0449648	-1.97998		0.998633	0.484159	0.92713	0.994274	0.00490193		cluster4	#N/A	g2&3-cluster3
MSTRG.35618		AT3G50930		#N/A	#N/A	#N/A	#N/A	-4.04362		#N/A	#N/A	#N/A	#N/A	2.14999e-06		cluster4	#N/A	g2&3-cluster3
MSTRG.35634	Cg8g007630	AT3G50930		#N/A	#N/A	#N/A	2.45203	-1.35706		#N/A	#N/A	#N/A	NA	0.01342		cluster4	#N/A	g2&3-cluster3
MSTRG.35634	Cg8g007680	AT3G50930		#N/A	#N/A	#N/A	2.45203	-1.35706		#N/A	#N/A	#N/A	NA	0.01342		cluster4	#N/A	g2&3-cluster3
MSTRG.35710				#N/A	#N/A	#N/A	#N/A	-7.2715		#N/A	#N/A	#N/A	#N/A	0.00560368		DEC	#N/A	g2&3-cluster3
MSTRG.35776	Cg8g009490	AT4G27220		#N/A	#N/A	#N/A	#N/A	-5.64156		#N/A	#N/A	#N/A	#N/A	0.0235304		cluster4	#N/A	g2&3-cluster3
MSTRG.35784	Cg8g009510	AT2G16570		-0.581979	0.220717	#N/A	#N/A	-1.72374		0.311121	0.731696	#N/A	#N/A	0.0395788		cluster4	#N/A	g2&3-cluster3
MSTRG.35784	Cg8g009250	AT4G34740		-0.581979	0.220717	#N/A	#N/A	-1.72374		0.311121	0.731696	#N/A	#N/A	0.0395788		cluster4	#N/A	g2&3-cluster3
MSTRG.35784	Cg8g009380	AT4G34740		-0.581979	0.220717	#N/A	#N/A	-1.72374		0.311121	0.731696	#N/A	#N/A	0.0395788		cluster4	#N/A	g2&3-cluster3
MSTRG.35784	Cg8g009430	AT4G34740		-0.581979	0.220717	#N/A	#N/A	-1.72374		0.311121	0.731696	#N/A	#N/A	0.0395788		cluster4	#N/A	g2&3-cluster3
MSTRG.35784	Cg8g009480	AT4G34740		-0.581979	0.220717	#N/A	#N/A	-1.72374		0.311121	0.731696	#N/A	#N/A	0.0395788		cluster4	#N/A	g2&3-cluster3
MSTRG.35902		AT4G02180		#N/A	#N/A	#N/A	#N/A	-6.40501		#N/A	#N/A	#N/A	#N/A	0.00525355		cluster4	#N/A	g2&3-cluster3
MSTRG.36093	Cg8g011030	AT2G42730		#N/A	#N/A	0.0514561	2.25841	-0.07141		#N/A	#N/A	0.986183	0.0262442	0.978251		cluster4	#N/A	g2&3-cluster3
MSTRG.36157	Cg8g011950	AT3G43590		-0.185393	-0.36018	1.84152	1.12082	-0.573539		0.778139	0.436427	0.0271546	0.345387	0.693987		cluster4	#N/A	g2&3-cluster3
MSTRG.36399	Cg8g013090	AT2G27290		-0.28736	0.0960663	2.20167	1.68725	-1.62103		0.829441	0.901082	0.0278296	0.565209	0.313838		DEC	#N/A	g2&3-cluster3
MSTRG.36399	Cg8g013100			-0.28736	0.0960663	2.20167	1.68725	-1.62103		0.829441	0.901082	0.0278296	0.565209	0.313838		DEC	#N/A	g2&3-cluster3
MSTRG.36403				#N/A	#N/A	#N/A	#N/A	-10.3693		#N/A	#N/A	#N/A	#N/A	0.000277696		DEC	#N/A	g2&3-cluster3
MSTRG.36522	Cg8g014180	AT3G29590		-0.307364	-0.383102	#N/A	1.53876	-2.01089		0.590562	0.288555	#N/A	NA	0.0342007		DEC	#N/A	g2&3-cluster3
MSTRG.36630		AT5G49290		#N/A	#N/A	#N/A	#N/A	-2.89274		#N/A	#N/A	#N/A	#N/A	0.000112048		cluster4	#N/A	g2&3-cluster3
MSTRG.36790	Cg8g017540	AT1G08290		#N/A	#N/A	#N/A	#N/A	-3.82548		#N/A	#N/A	#N/A	#N/A	0.000174344		cluster4	#N/A	g2&3-cluster3
MSTRG.36817	Cg8g017640	AT1G20160		-0.466324	-1.10613	0.646404	-0.85011	-3.05526		0.655063	0.117069	0.853256	0.823298	5.17939e-08		cluster4	#N/A	g2&3-cluster3
MSTRG.36888	Cg8g018140	AT5G04560		-0.632522	-0.0578735	-0.213661	-0.704887	-1.37389		0.371188	0.912917	0.900175	0.638894	0.00952993		cluster4	#N/A	g2&3-cluster3
MSTRG.36960	Cg8g018620	AT3G24850		#N/A	#N/A	#N/A	0.684993	-1.35969		#N/A	#N/A	#N/A	0.908216	0.00945736		cluster4	#N/A	g2&3-cluster3
MSTRG.37099	Cg8g019810	AT3G27010		#N/A	#N/A	-3.17235	1.13264	-2.41531		#N/A	#N/A	NA	0.839607	0.0227825		cluster4	#N/A	g2&3-cluster3
MSTRG.37099	Cg8g019800			#N/A	#N/A	-3.17235	1.13264	-2.41531		#N/A	#N/A	NA	0.839607	0.0227825		cluster4	#N/A	g2&3-cluster3
MSTRG.3716		AT2G29420		#N/A	#N/A	0.135934	1.58719	-1.56032		#N/A	#N/A	NA	NA	0.0195989		cluster4	#N/A	g2&3-cluster3
MSTRG.37213	Cg8g020530	AT2G17570		0.552125	0.894807	0.178587	-0.335672	-3.12286		0.733357	0.325528	0.976643	0.963423	0.000595319		cluster4	#N/A	g2&3-cluster3
MSTRG.37214	Cg8g020540	AT5G03170		#N/A	#N/A	0.962984	4.84521	-0.757796		#N/A	#N/A	NA	0.0380654	0.921207		DEC	#N/A	g2&3-cluster3
MSTRG.37224	Cg8g020690	AT5G60410		0.0271584	0.332531	0.0172953	-1.95877	-0.692275		0.981333	0.382544	0.996991	0.00637841	0.706665		cluster4	#N/A	g2&3-cluster3
MSTRG.37238	Cg8g021100	AT2G24240		-0.414359	0.0505029	2.10028	0.755478	-1.70051		0.623938	0.951699	0.64122	0.91981	0.0340137		DEC	#N/A	g2&3-cluster3
MSTRG.37294	Cg8g020970	AT3G45200		#N/A	#N/A	3.33173	5.18727	-0.844541		#N/A	#N/A	0.517563	0.0159451	0.20134		cluster4	#N/A	g2&3-cluster3
MSTRG.37366				#N/A	#N/A	#N/A	#N/A	-1.65097		#N/A	#N/A	#N/A	#N/A	0.0293637		cluster4	#N/A	g2&3-cluster3
MSTRG.37481	Cg8g022670	AT2G29070		-0.0456578	0.0670021	1.80668	2.83507	-1.11354		0.975111	0.935446	0.768879	0.0819141	0.00464322		cluster4	#N/A	g2&3-cluster3
MSTRG.3800	Cg1g024480	AT3G52430		0.202905	0.80243	-0.490999	-1.19698	-2.22025		0.93497	0.390132	0.960546	NA	0.0340595		DEC	#N/A	g2&3-cluster3
MSTRG.38006		sp|Q94HW2|POLR1_ARATH Retrovirus-related Pol polyprotein from transposon RE1 OS=Arabidopsis		#N/A	#N/A	#N/A	#N/A	-3.30299		#N/A	#N/A	#N/A	#N/A	0.000100667		cluster4	#N/A	g2&3-cluster3
MSTRG.38035	Cg9g002000	AT1G06330		-0.311834	0.0446641	-1.08473	1.40991	-9.35187		0.728183	0.971662	NA	NA	1.71331e-05		DEC	#N/A	g2&3-cluster3
MSTRG.38056	Cg9g002180	AT4G18180		#N/A	#N/A	#N/A	#N/A	-3.70385		#N/A	#N/A	#N/A	#N/A	0.000100896		cluster4	#N/A	g2&3-cluster3
MSTRG.38230	Cg9g003660	AT3G06340		0.0862276	0.412788	-0.283678	0.163318	-1.84319		0.897717	0.136548	0.827039	0.93405	0.00118125		DEC	#N/A	g2&3-cluster3
MSTRG.38230	Cg9g003650	AT3G06350		0.0862276	0.412788	-0.283678	0.163318	-1.84319		0.897717	0.136548	0.827039	0.93405	0.00118125		DEC	#N/A	g2&3-cluster3
MSTRG.38293	Cg9g004060	AT4G13110		1.25942	-0.129476	0.680405	-0.247588	-1.06905		0.149625	0.800702	0.716358	0.959922	0.0305226		cluster4	#N/A	g2&3-cluster3
MSTRG.38347	Cg9g004540	AT1G03220		#N/A	-0.672782	-1.59468	#N/A	-5.57382		#N/A	0.353896	NA	#N/A	0.0489285		DEC	#N/A	g2&3-cluster3
MSTRG.38355	Cg9g004570	AT3G06150		0.291704	0.108189	-0.73913	3.50021	-1.15238		0.785779	0.906088	0.918954	0.112958	0.0029227		cluster4	#N/A	g2&3-cluster3
MSTRG.38392	Cg9g004830	AT3G06100		#N/A	#N/A	1.58217	1.22571	-2.85142		#N/A	#N/A	0.224198	0.223808	0.000601335		DEC	#N/A	g2&3-cluster3
MSTRG.3848	Cg1g024840	AT3G47570		#N/A	#N/A	#N/A	#N/A	-7.51109		#N/A	#N/A	#N/A	#N/A	0.00104085		DEC	#N/A	g2&3-cluster3
MSTRG.38618				#N/A	#N/A	#N/A	#N/A	-6.88526		#N/A	#N/A	#N/A	#N/A	0.00516674		DEC	#N/A	g2&3-cluster3
MSTRG.38639	Cg9g006530	AT1G04220		#N/A	#N/A	1.52072	#N/A	-1.78242		#N/A	#N/A	NA	#N/A	0.0162982		cluster4	#N/A	g2&3-cluster3
MSTRG.38639	Cg9g006520	AT5G28840		#N/A	#N/A	1.52072	#N/A	-1.78242		#N/A	#N/A	NA	#N/A	0.0162982		cluster4	#N/A	g2&3-cluster3
MSTRG.38766	Cg9g007200	AT5G43630		-0.53767	0.0964451	2.18675	-0.27749	-1.93642		0.163407	0.853677	0.657901	NA	0.0342271		cluster1	#N/A	g2&3-cluster3
MSTRG.38939	Cg9g008260	AT5G63790		#N/A	#N/A	#N/A	6.14595	-3.81497		#N/A	#N/A	#N/A	0.0158264	0.000118438		DEC	#N/A	g2&3-cluster3
MSTRG.38972	Cg9g008540	AT4G02570		#N/A	#N/A	#N/A	5.34532	-1.12234		#N/A	#N/A	#N/A	4.28427e-06	0.550502		cluster4	#N/A	g2&3-cluster3
MSTRG.38972	Cg9g008550	AT4G02570		#N/A	#N/A	#N/A	5.34532	-1.12234		#N/A	#N/A	#N/A	4.28427e-06	0.550502		cluster4	#N/A	g2&3-cluster3
MSTRG.39052		sp|Q94HW2|POLR1_ARATH Retrovirus-related Pol polyprotein from transposon RE1 OS=Arabidopsis		#N/A	#N/A	#N/A	#N/A	-11.8307		#N/A	#N/A	#N/A	#N/A	6.61689e-13		DEC	#N/A	g2&3-cluster3
MSTRG.3918	Cg1g025200	AT2G13690		-0.130451	0.0491561	1.34157	1.91792	-0.479217		0.925618	0.911703	0.0456393	0.358869	0.749714		DEC	#N/A	g2&3-cluster3
MSTRG.39349	Cg9g010630	AT2G37900		#N/A	#N/A	#N/A	#N/A	-7.79685		#N/A	#N/A	#N/A	#N/A	0.00747234		DEC	#N/A	g2&3-cluster3
MSTRG.39402		AT1G67020		#N/A	#N/A	#N/A	#N/A	-2.7582		#N/A	#N/A	#N/A	#N/A	6.17254e-07		cluster4	#N/A	g2&3-cluster3
MSTRG.39835				#N/A	#N/A	#N/A	#N/A	-8.83369		#N/A	#N/A	#N/A	#N/A	0.00941717		DEC	#N/A	g2&3-cluster3
MSTRG.39853		sp|P11369|LORF2_MOUSE LINE-1 retrotransposable element ORF2 protein OS=Mus musculus		#N/A	#N/A	#N/A	#N/A	-9.1392		#N/A	#N/A	#N/A	#N/A	4.93524e-05		DEC	#N/A	g2&3-cluster3
MSTRG.40131	Cg9g014810	AT1G32750		-0.326729	-0.0163287	0.564893	0.197346	-1.2297		0.445437	0.985801	0.683347	0.906099	0.030124		DEC	#N/A	g2&3-cluster3
MSTRG.40307				#N/A	#N/A	#N/A	#N/A	-3.51483		#N/A	#N/A	#N/A	#N/A	6.92511e-07		cluster4	#N/A	g2&3-cluster3
MSTRG.40308	Cg9g015330	AT1G50920		-0.185138	-0.294921	-3.31858	0.656112	-1.84645		0.739356	0.605168	1.06853e-10	0.797992	0.394502		DEC	#N/A	g2&3-cluster3
MSTRG.40317	Cg9g015420			#N/A	#N/A	#N/A	-1.22998	-4.20109		#N/A	#N/A	#N/A	NA	0.00122415		cluster4	#N/A	g2&3-cluster3
MSTRG.40400		AT4G08850		#N/A	#N/A	#N/A	#N/A	-12.0024		#N/A	#N/A	#N/A	#N/A	7.19918e-14		DEC	#N/A	g2&3-cluster3
MSTRG.40431		AT2G42820		#N/A	#N/A	#N/A	#N/A	-6.77293		#N/A	#N/A	#N/A	#N/A	0.000158365		DEC	#N/A	g2&3-cluster3
MSTRG.40489		AT4G29090		#N/A	#N/A	#N/A	#N/A	-3.53266		#N/A	#N/A	#N/A	#N/A	0.000159077		cluster4	#N/A	g2&3-cluster3
MSTRG.40716	Cg9g016890	AT2G41380		#N/A	#N/A	#N/A	#N/A	-2.25322		#N/A	#N/A	#N/A	#N/A	0.033364		cluster4	#N/A	g2&3-cluster3
MSTRG.40853		sp|Q8TGM5|ART3_YEAST Putative uncharacterized protein ART3 OS=Saccharomyces cerevisiae		#N/A	#N/A	2.43623	6.81429	-0.560286		#N/A	#N/A	0.514714	0.00242647	0.889318		DEC	#N/A	g2&3-cluster3
MSTRG.40921		sp|Q8TGM5|ART3_YEAST Putative uncharacterized protein ART3 OS=Saccharomyces cerevisiae;sp|Q8TGM5|ART3_YEAST Putative uncharacterized protein ART3 OS=Saccharomyces cerevisiae;sp|Q8TGM5|ART3_YEAST Putative uncharacterized protein ART3 OS=Saccharomyces cerevisiae		#N/A	2.9434	0.0843172	4.12248	-0.271435		#N/A	0.100062	0.98722	0.0354412	0.972631		DEC	#N/A	g2&3-cluster3
MSTRG.41025				#N/A	#N/A	#N/A	#N/A	-2.95045		#N/A	#N/A	#N/A	#N/A	0.0283811		cluster4	#N/A	g2&3-cluster3
MSTRG.41090	Cg9g018630	AT2G27410		#N/A	#N/A	-0.764255	4.2133	-0.517746		#N/A	#N/A	NA	0.0128101	0.907339		cluster4	#N/A	g2&3-cluster3
MSTRG.41142		AT1G78520		#N/A	#N/A	#N/A	#N/A	-4.84694		#N/A	#N/A	#N/A	#N/A	0.0225428		DEC	#N/A	g2&3-cluster3
MSTRG.41145		AT1G78520		#N/A	#N/A	#N/A	#N/A	-4.5315		#N/A	#N/A	#N/A	#N/A	0.0357094		DEC	#N/A	g2&3-cluster3
MSTRG.41179		AT4G10250		#N/A	#N/A	#N/A	#N/A	-7.50332		#N/A	#N/A	#N/A	#N/A	0.00576534		DEC	#N/A	g2&3-cluster3
MSTRG.41197				#N/A	#N/A	#N/A	#N/A	-2.89661		#N/A	#N/A	#N/A	#N/A	0.01342		cluster4	#N/A	g2&3-cluster3
MSTRG.41337	Cg9g019620	AT4G29000		-0.0908113	-0.116091	1.31533	-0.680434	-2.05833		0.895753	0.834919	0.266693	0.805508	0.00544361		DEC	#N/A	g2&3-cluster3
MSTRG.41410	Cg9g019970	AT3G10480		-0.0205678	0.0109337	0.793626	1.73671	-1.03017		0.984641	0.986588	0.77226	0.0441416	0.235672		DEC	#N/A	g2&3-cluster3
MSTRG.41410	Cg9g020010	AT3G10480		-0.0205678	0.0109337	0.793626	1.73671	-1.03017		0.984641	0.986588	0.77226	0.0441416	0.235672		DEC	#N/A	g2&3-cluster3
MSTRG.41732				#N/A	#N/A	#N/A	#N/A	-2.59811		#N/A	#N/A	#N/A	#N/A	0.0135996		cluster4	#N/A	g2&3-cluster3
MSTRG.41758	Cg9g021730	AT3G57550		0.292128	0.406892	0.689403	-0.303344	-1.21674		0.71079	0.234069	0.881667	0.92781	0.00814879		cluster4	#N/A	g2&3-cluster3
MSTRG.41886	Cg9g022590	AT2G22620		#N/A	#N/A	1.27217	4.7124	-0.165704		#N/A	#N/A	0.863895	0.000297998	0.969645		cluster4	#N/A	g2&3-cluster3
MSTRG.41886	Cg9g022600	AT2G22620		#N/A	#N/A	1.27217	4.7124	-0.165704		#N/A	#N/A	0.863895	0.000297998	0.969645		cluster4	#N/A	g2&3-cluster3
MSTRG.41886	Cg9g022610	AT2G22620		#N/A	#N/A	1.27217	4.7124	-0.165704		#N/A	#N/A	0.863895	0.000297998	0.969645		cluster4	#N/A	g2&3-cluster3
MSTRG.41891	Cg9g022440	AT5G06905		#N/A	#N/A	#N/A	#N/A	-8.887		#N/A	#N/A	#N/A	#N/A	0.0110753		DEC	#N/A	g2&3-cluster3
MSTRG.4195	Cg1g026830	AT3G26040		#N/A	#N/A	#N/A	#N/A	-1.84403		#N/A	#N/A	#N/A	#N/A	0.00553375		cluster4	#N/A	g2&3-cluster3
MSTRG.4195	Cg1g026850	AT3G26040		#N/A	#N/A	#N/A	#N/A	-1.84403		#N/A	#N/A	#N/A	#N/A	0.00553375		cluster4	#N/A	g2&3-cluster3
MSTRG.42143				#N/A	#N/A	#N/A	1.42055	-3.7336		#N/A	#N/A	#N/A	NA	0.0436736		cluster4	#N/A	g2&3-cluster3
MSTRG.42382	Cg9g025220	AT5G51520		#N/A	#N/A	#N/A	#N/A	-10.3652		#N/A	#N/A	#N/A	#N/A	1.351e-06		DEC	#N/A	g2&3-cluster3
MSTRG.42396	Cg9g025330	AT4G22680		#N/A	-0.51788	0.929751	0.250374	-3.27615		#N/A	0.659495	0.637538	0.965461	0.000339426		cluster4	#N/A	g2&3-cluster3
MSTRG.42438	Cg9g025710	AT5G62200		-8.49204e-05	-0.352841	-2.92916	#N/A	-2.52283		0.999908	0.520947	0.622393	#N/A	0.00150271		cluster2	#N/A	g2&3-cluster3
MSTRG.42442	Cg9g025620	AT3G22660		0.219137	-0.411896	1.10483	1.16781	-4.34076		0.908208	0.651845	0.7031	0.81176	0.00102416		DEC	#N/A	g2&3-cluster3
MSTRG.42449	Cg9g025630	AT1G12440		0.0731453	0.376955	-1.78172	0.0956153	-1.7705		0.914662	0.364098	0.451407	0.991933	0.0389905		DEC	#N/A	g2&3-cluster3
MSTRG.42449	Cg9g025640	AT5G51690		0.0731453	0.376955	-1.78172	0.0956153	-1.7705		0.914662	0.364098	0.451407	0.991933	0.0389905		DEC	#N/A	g2&3-cluster3
MSTRG.42520		AT5G51950		#N/A	0.00723222	#N/A	#N/A	-1.73421		#N/A	0.995827	#N/A	#N/A	0.000846028		cluster4	#N/A	g2&3-cluster3
MSTRG.42572	Cg9g026450	AT5G62070		0.300686	0.289818	-3.62056	-1.08792	-4.06178		0.526197	0.502809	NA	0.861532	0.0013558		DEC	#N/A	g2&3-cluster3
MSTRG.42593	Cg9g027280	AT2G33720		-0.89328	#N/A	-2.92863	-1.49732	-3.58302		0.632906	#N/A	0.364503	0.746618	0.000746843		DEC	#N/A	g2&3-cluster3
MSTRG.42593	Cg9g027270	AT4G23420		-0.89328	#N/A	-2.92863	-1.49732	-3.58302		0.632906	#N/A	0.364503	0.746618	0.000746843		DEC	#N/A	g2&3-cluster3
MSTRG.42593	Cg9g027290	AT5G02540		-0.89328	#N/A	-2.92863	-1.49732	-3.58302		0.632906	#N/A	0.364503	0.746618	0.000746843		DEC	#N/A	g2&3-cluster3
MSTRG.42620		AT5G52430		-0.471405	0.119537	-1.35083	#N/A	-4.67726		0.745575	0.958697	NA	#N/A	0.00203633		DEC	#N/A	g2&3-cluster3
MSTRG.42798	Cg9g028340	AT3G06240		#N/A	#N/A	-0.391443	2.27304	-1.46033		#N/A	#N/A	NA	NA	0.00430743		cluster4	#N/A	g2&3-cluster3
MSTRG.42867	Cg9g028810	AT1G31320		#N/A	#N/A	#N/A	1.50738	-1.90399		#N/A	#N/A	#N/A	NA	2.14999e-06		cluster4	#N/A	g2&3-cluster3
MSTRG.42918	Cg9g029160	AT3G12750		#N/A	#N/A	#N/A	#N/A	-1.88926		#N/A	#N/A	#N/A	#N/A	0.0308272		cluster4	#N/A	g2&3-cluster3
MSTRG.42940	Cg9g029340	AT1G56170		-0.185949	-0.414926	0.497714	-4.68742	-1.26561		0.682854	0.308034	0.920295	0.0202429	0.7283		cluster1	#N/A	g2&3-cluster3
MSTRG.43060		AT3G42170		#N/A	#N/A	#N/A	#N/A	-2.3748		#N/A	#N/A	#N/A	#N/A	0.0456969		cluster4	#N/A	g2&3-cluster3
MSTRG.43079		AT3G09510		#N/A	#N/A	#N/A	-2.71052	-2.66887		#N/A	#N/A	#N/A	NA	0.00203633		cluster4	#N/A	g2&3-cluster3
MSTRG.43695	CgUng002250	AT5G03340		#N/A	#N/A	0.892572	3.12533	-1.40004		#N/A	#N/A	0.829376	0.0329172	NA		cluster4	#N/A	g2&3-cluster3
MSTRG.43695	CgUng002240			#N/A	#N/A	0.892572	3.12533	-1.40004		#N/A	#N/A	0.829376	0.0329172	NA		cluster4	#N/A	g2&3-cluster3
MSTRG.43766				#N/A	#N/A	0.135756	0.0933008	-2.01921		#N/A	#N/A	0.964716	0.994762	0.00424011		cluster4	#N/A	g2&3-cluster3
MSTRG.43823	CgUng002660	AT4G34340		-0.376681	0.133467	0.786738	0.669569	-1.2676		0.364855	0.823767	0.626184	0.805001	0.000339426		DEC	#N/A	g2&3-cluster3
MSTRG.43976				#N/A	#N/A	#N/A	#N/A	-4.66792		#N/A	#N/A	#N/A	#N/A	0.0137814		cluster4	#N/A	g2&3-cluster3
MSTRG.44079				#N/A	#N/A	#N/A	#N/A	-9.79217		#N/A	#N/A	#N/A	#N/A	0.000112048		DEC	#N/A	g2&3-cluster3
MSTRG.44095	CgUng003630	AT1G32750		-0.3931	-0.0781241	0.375432	-0.44015	-1.13758		0.526764	0.911498	0.814906	0.854367	0.0184062		DEC	#N/A	g2&3-cluster3
MSTRG.44095	CgUng003650	AT1G32750		-0.3931	-0.0781241	0.375432	-0.44015	-1.13758		0.526764	0.911498	0.814906	0.854367	0.0184062		DEC	#N/A	g2&3-cluster3
MSTRG.44095	CgUng003660	AT1G32750		-0.3931	-0.0781241	0.375432	-0.44015	-1.13758		0.526764	0.911498	0.814906	0.854367	0.0184062		DEC	#N/A	g2&3-cluster3
MSTRG.44095	CgUng003640	AT3G19040		-0.3931	-0.0781241	0.375432	-0.44015	-1.13758		0.526764	0.911498	0.814906	0.854367	0.0184062		DEC	#N/A	g2&3-cluster3
MSTRG.4410	Cg1g028180	AT3G26300		#N/A	#N/A	#N/A	#N/A	-7.78967		#N/A	#N/A	#N/A	#N/A	0.000260853		DEC	#N/A	g2&3-cluster3
MSTRG.44142		AT2G45580		#N/A	#N/A	#N/A	-0.389161	-2.53994		#N/A	#N/A	#N/A	0.975328	0.00704705		cluster4	#N/A	g2&3-cluster3
MSTRG.4425	Cg1g028410	AT4G02870		#N/A	#N/A	#N/A	#N/A	-2.53279		#N/A	#N/A	#N/A	#N/A	0.00261676		cluster4	#N/A	g2&3-cluster3
MSTRG.44278	CgUng004330			#N/A	#N/A	#N/A	2.15089	-2.39118		#N/A	#N/A	#N/A	NA	1.16116e-05		cluster4	#N/A	g2&3-cluster3
MSTRG.44362		AT2G45560		#N/A	#N/A	#N/A	#N/A	-3.11455		#N/A	#N/A	#N/A	#N/A	1.78865e-07		cluster4	#N/A	g2&3-cluster3
MSTRG.44400	CgUng004110	AT3G54480		-0.229357	-0.161947	-0.418995	-0.8073	-1.74178		0.809559	0.83445	NA	NA	0.00368645		DEC	#N/A	g2&3-cluster3
MSTRG.44510				#N/A	#N/A	#N/A	#N/A	-5.99227		#N/A	#N/A	#N/A	#N/A	0.0235844		cluster4	#N/A	g2&3-cluster3
MSTRG.44814	CgUng006490			#N/A	#N/A	#N/A	#N/A	-8.66042		#N/A	#N/A	#N/A	#N/A	0.0219807		DEC	#N/A	g2&3-cluster3
MSTRG.44827		AT4G12240		#N/A	#N/A	#N/A	#N/A	-3.40257		#N/A	#N/A	#N/A	#N/A	1.10904e-05		cluster4	#N/A	g2&3-cluster3
MSTRG.44840		sp|Q8TGM5|ART3_YEAST Putative uncharacterized protein ART3 OS=Saccharomyces cerevisiae		#N/A	#N/A	3.27598	7.32349	-0.252564		#N/A	#N/A	0.27212	8.35663e-06	0.960069		DEC	#N/A	g2&3-cluster3
MSTRG.44855	CgUng006560	AT4G34740		-0.46605	0.746491	#N/A	#N/A	-3.53699		0.679569	0.248996	#N/A	#N/A	0.0113778		DEC	#N/A	g2&3-cluster3
MSTRG.4522	Cg1g028710	AT1G29940		-0.515576	-0.229232	1.92801	0.185395	-1.35356		0.34073	0.66055	0.464895	0.963423	0.00762829		cluster4	#N/A	g2&3-cluster3
MSTRG.4537	Cg1g028990	AT5G10180		#N/A	#N/A	#N/A	#N/A	-4.22898		#N/A	#N/A	#N/A	#N/A	0.0100034		cluster4	#N/A	g2&3-cluster3
MSTRG.45381				#N/A	#N/A	-2.37558	-4.49748	-6.62288		#N/A	#N/A	0.765114	NA	6.50742e-05		DEC	#N/A	g2&3-cluster3
MSTRG.45384				#N/A	#N/A	-3.56747	-3.86997	-4.08234		#N/A	#N/A	0.392918	NA	0.00561434		cluster4	#N/A	g2&3-cluster3
MSTRG.4571	Cg1g029580	AT2G22300		-0.212233	0.216823	0.251008	-0.257618	-2.04532		0.753579	0.44687	0.933603	0.974083	0.0140004		DEC	#N/A	g2&3-cluster3
MSTRG.45809				-0.87539	#N/A	-10.3534	#N/A	-2.12633		0.943619	#N/A	0.00017484	#N/A	NA		DEC	#N/A	g2&3-cluster3
MSTRG.47458		ATCG00070		1.39121	1.06572	-11.3159	0.335087	-0.948504		0.0626499	0.832451	7.89415e-08	0.97884	0.889318		DEC	#N/A	g2&3-cluster3
MSTRG.47751				#N/A	#N/A	#N/A	#N/A	-8.53825		#N/A	#N/A	#N/A	#N/A	0.0254979		DEC	#N/A	g2&3-cluster3
MSTRG.47770	CgUng020540	AT1G77180		#N/A	#N/A	#N/A	#N/A	-1.88243		#N/A	#N/A	#N/A	#N/A	0.0056029		cluster4	#N/A	g2&3-cluster3
MSTRG.47915	CgUng021570	AT3G02100		#N/A	-1.18622	#N/A	#N/A	-9.21562		#N/A	0.0608721	#N/A	#N/A	0.00464322		DEC	#N/A	g2&3-cluster3
MSTRG.4842	Cg2g001580	AT2G15740		#N/A	#N/A	#N/A	#N/A	-9.89287		#N/A	#N/A	#N/A	#N/A	0.000495682		DEC	#N/A	g2&3-cluster3
MSTRG.4855	Cg2g001690	AT5G19640		#N/A	#N/A	-0.741441	1.67975	-1.74616		#N/A	#N/A	NA	NA	0.000313886		cluster4	#N/A	g2&3-cluster3
MSTRG.5143	Cg2g003910	AT2G27410		#N/A	#N/A	#N/A	#N/A	-1.96821		#N/A	#N/A	#N/A	#N/A	0.00516116		cluster4	#N/A	g2&3-cluster3
MSTRG.5177		AT1G47890		#N/A	1.96221	#N/A	#N/A	-2.2275		#N/A	0.099667	#N/A	#N/A	0.0318152		cluster4	#N/A	g2&3-cluster3
MSTRG.5189				#N/A	#N/A	#N/A	#N/A	-8.75169		#N/A	#N/A	#N/A	#N/A	0.000260853		cluster4	#N/A	g2&3-cluster3
MSTRG.526		AT3G50910		-0.228604	-0.236918	1.17344	1.47564	-0.640114		0.645227	0.458311	0.443891	0.041719	0.423571		cluster4	#N/A	g2&3-cluster3
MSTRG.5410	Cg2g005940	AT1G05260		#N/A	#N/A	#N/A	#N/A	-8.89703		#N/A	#N/A	#N/A	#N/A	0.000424518		DEC	#N/A	g2&3-cluster3
MSTRG.5413				#N/A	#N/A	#N/A	0.145455	-2.51892		#N/A	#N/A	#N/A	NA	0.00102416		cluster4	#N/A	g2&3-cluster3
MSTRG.5414	Cg2g005970	AT3G47570		#N/A	#N/A	1.19773	#N/A	-1.93861		#N/A	#N/A	NA	#N/A	0.00239418		cluster4	#N/A	g2&3-cluster3
MSTRG.5414	Cg2g005960	AT5G20480		#N/A	#N/A	1.19773	#N/A	-1.93861		#N/A	#N/A	NA	#N/A	0.00239418		cluster4	#N/A	g2&3-cluster3
MSTRG.5505	Cg2g006600	AT3G27870		-0.609073	0.174196	-0.493264	-0.354665	-1.42192		0.244271	0.631939	0.865508	0.891968	0.0118371		cluster4	#N/A	g2&3-cluster3
MSTRG.5522	Cg2g006700	AT3G27810		#N/A	#N/A	#N/A	0.201792	-2.02793		#N/A	#N/A	#N/A	NA	0.0137157		cluster4	#N/A	g2&3-cluster3
MSTRG.5602	Cg2g007260	AT1G14570		-1.19467	#N/A	2.43724	5.65915	-1.17208		0.309681	#N/A	0.426376	9.47407e-19	0.00723824		cluster4	#N/A	g2&3-cluster3
MSTRG.58	Cg1g000960	AT2G17695		-0.448217	0.0621739	0.856964	-0.83979	-2.16158		0.56103	0.929729	0.835049	NA	0.0241823		DEC	#N/A	g2&3-cluster3
MSTRG.581				#N/A	#N/A	#N/A	#N/A	-5.68567		#N/A	#N/A	#N/A	#N/A	0.00372375		cluster4	#N/A	g2&3-cluster3
MSTRG.5865	Cg2g008870	AT2G30980		-0.133138	-0.0263385	-1.41081	-2.38561	-2.06577		0.80575	0.960272	0.713218	0.691381	0.042729		cluster1	#N/A	g2&3-cluster3
MSTRG.6005				#N/A	#N/A	#N/A	2.15065	-2.93588		#N/A	#N/A	#N/A	0.799207	0.0235844		DEC	#N/A	g2&3-cluster3
MSTRG.6067		AT2G18950		#N/A	#N/A	#N/A	#N/A	-11.5182		#N/A	#N/A	#N/A	#N/A	4.68126e-09		DEC	#N/A	g2&3-cluster3
MSTRG.6271				#N/A	#N/A	#N/A	#N/A	-8.40048		#N/A	#N/A	#N/A	#N/A	4.9553e-07		cluster4	#N/A	g2&3-cluster3
MSTRG.6395				#N/A	#N/A	-1.23574	1.10891	-1.78873		#N/A	#N/A	0.919195	NA	0.00793261		cluster4	#N/A	g2&3-cluster3
MSTRG.6692	Cg2g012940	AT5G40650		0.282567	-0.0125881	-3.60076	-2.95823	-1.43022		0.48138	0.978306	0.0249908	0.358937	0.637462		DEC	#N/A	g2&3-cluster3
MSTRG.6692	Cg2g012920			0.282567	-0.0125881	-3.60076	-2.95823	-1.43022		0.48138	0.978306	0.0249908	0.358937	0.637462		DEC	#N/A	g2&3-cluster3
MSTRG.6987	Cg2g014260	AT2G20880		#N/A	#N/A	#N/A	#N/A	-1.48026		#N/A	#N/A	#N/A	#N/A	0.0204442		cluster4	#N/A	g2&3-cluster3
MSTRG.741	Cg1g006260	AT5G67360		0.0194294	-0.167966	#N/A	-3.78272	-2.80726		0.983084	0.553964	#N/A	0.116036	0.000293517		DEC	#N/A	g2&3-cluster3
MSTRG.7495	Cg2g016800	AT3G06240		#N/A	#N/A	#N/A	#N/A	-2.37769		#N/A	#N/A	#N/A	#N/A	0.0258024		cluster4	#N/A	g2&3-cluster3
MSTRG.7617	Cg2g017640	AT3G22104		-0.242309	-0.375874	1.96736	-1.09625	-3.6042		0.771935	0.396517	0.636181	0.874239	0.00114244		DEC	#N/A	g2&3-cluster3
MSTRG.7864	Cg2g018300			#N/A	#N/A	0.0401101	4.1577	-0.575644		#N/A	#N/A	0.994511	0.0023092	0.805333		cluster4	#N/A	g2&3-cluster3
MSTRG.7880	Cg2g018750			#N/A	-0.959882	1.029	0.967483	-1.78409		#N/A	0.537076	0.896506	0.877759	0.00561434		cluster4	#N/A	g2&3-cluster3
MSTRG.7890	Cg2g018780	AT3G20800		#N/A	#N/A	0.2793	0.266485	-1.0654		#N/A	#N/A	0.906432	0.926666	0.017776		cluster4	#N/A	g2&3-cluster3
MSTRG.825	Cg1g006860			#N/A	#N/A	1.27596	1.88267	-3.48076		#N/A	#N/A	0.438402	0.646096	1.1971e-05		DEC	#N/A	g2&3-cluster3
MSTRG.8310	Cg2g021300	AT4G27420		#N/A	#N/A	#N/A	-0.0916044	-3.13141		#N/A	#N/A	#N/A	NA	5.17939e-08		cluster4	#N/A	g2&3-cluster3
MSTRG.8381	Cg2g021600	AT3G17530		0.13819	0.197458	2.07098	4.51056	-0.92055		0.950216	0.856632	NA	0.018499	0.319041		cluster4	#N/A	g2&3-cluster3
MSTRG.8393				#N/A	#N/A	#N/A	1.38731	-1.40264		#N/A	#N/A	#N/A	NA	0.0134444		cluster4	#N/A	g2&3-cluster3
MSTRG.8494	Cg2g022080	AT1G69630		#N/A	#N/A	-1.05692	1.84929	-1.07934		#N/A	#N/A	NA	0.7437	0.0136693		cluster4	#N/A	g2&3-cluster3
MSTRG.8495				#N/A	#N/A	#N/A	2.25577	-1.5703		#N/A	#N/A	#N/A	NA	0.0104348		cluster4	#N/A	g2&3-cluster3
MSTRG.8496				#N/A	#N/A	#N/A	2.21559	-1.74614		#N/A	#N/A	#N/A	NA	0.000494318		cluster4	#N/A	g2&3-cluster3
MSTRG.8912	Cg2g024150	AT1G50840		-0.2801	-0.106601	-0.118082	-0.0315785	-1.01658		0.470717	0.781753	0.958501	0.992876	0.033364		cluster4	#N/A	g2&3-cluster3
MSTRG.8912	Cg2g024230	AT1G50840		-0.2801	-0.106601	-0.118082	-0.0315785	-1.01658		0.470717	0.781753	0.958501	0.992876	0.033364		cluster4	#N/A	g2&3-cluster3
MSTRG.8912	Cg2g024180	AT3G20540		-0.2801	-0.106601	-0.118082	-0.0315785	-1.01658		0.470717	0.781753	0.958501	0.992876	0.033364		cluster4	#N/A	g2&3-cluster3
MSTRG.8912	Cg2g024240	AT3G20540		-0.2801	-0.106601	-0.118082	-0.0315785	-1.01658		0.470717	0.781753	0.958501	0.992876	0.033364		cluster4	#N/A	g2&3-cluster3
MSTRG.8912	Cg2g024160			-0.2801	-0.106601	-0.118082	-0.0315785	-1.01658		0.470717	0.781753	0.958501	0.992876	0.033364		cluster4	#N/A	g2&3-cluster3
MSTRG.8912	Cg2g024190			-0.2801	-0.106601	-0.118082	-0.0315785	-1.01658		0.470717	0.781753	0.958501	0.992876	0.033364		cluster4	#N/A	g2&3-cluster3
MSTRG.9629	Cg2g028300	AT2G30900		#N/A	#N/A	#N/A	0.0425146	-3.20058		#N/A	#N/A	#N/A	NA	0.00605138		cluster4	#N/A	g2&3-cluster3
MSTRG.9717	Cg2g028880	AT1G14710		0.0439909	0.424358	-1.60173	0.111965	-0.267147		0.978296	0.694533	0.0240246	0.974083	0.940927		DEC	#N/A	g2&3-cluster3
MSTRG.24349		AT4G12010		2.57363	1.0516	#N/A	#N/A	-4.98412		2.61106e-05	0.00346141	#N/A	#N/A	0.0136693		DEC	g1-cluster1	g2&3-cluster4
MSTRG.29890	Cg6g014210	AT4G13930		0.722332	0.623106	-1.4022	-1.87618	1.42366		0.137612	0.0177176	0.0441629	0.0350792	0.279694		DEC	g1-cluster1	g2&3-cluster4
MSTRG.31847	Cg7g005400	AT1G75270		1.35741	0.199761	-1.9267	-3.71105	0.629991		8.15924e-09	0.773505	0.269062	0.0360901	0.813406		cluster2	g1-cluster1	g2&3-cluster4
MSTRG.32200	Cg7g007750	AT1G78680		0.716083	0.507648	-1.6846	-2.12255	0.702823		0.023417	0.092606	0.323434	0.0113528	0.777456		DEC	g1-cluster1	g2&3-cluster4
MSTRG.33744	Cg7g016880	AT1G27340		0.483244	1.36133	-3.94433	-6.73407	2.78987		0.567225	0.00299407	4.79538e-06	NA	0.128722		DEC	g1-cluster1	g2&3-cluster4
MSTRG.44005	CgUng003370	AT1G79750		0.953081	1.22373	-0.872437	-1.43222	0.0288789		0.0138309	0.000458262	0.571655	0.0182416	0.993872		DEC	g1-cluster1	g2&3-cluster4
MSTRG.9206	Cg2g025620	AT1G80920		1.95348	0.098514	-2.60241	-4.73885	0.157725		0.000792467	0.934772	0.0100349	0.000201042	0.988739		DEC	g1-cluster1	g2&3-cluster4
MSTRG.13614	Cg3g007070	AT3G12490		-0.400834	-1.2232	-3.3482	-4.34939	0.849872		0.456145	0.0424733	0.0272559	0.00469549	0.784115		DEC	g1-cluster2	g2&3-cluster4
MSTRG.14117	Cg3g010620	AT3G63380		0.32417	-1.15754	-1.30202	-1.38148	-1.60145		0.865813	0.0287195	0.18557	0.219989	0.018947		cluster3	g1-cluster2	g2&3-cluster4
MSTRG.14117	Cg3g010610			0.32417	-1.15754	-1.30202	-1.38148	-1.60145		0.865813	0.0287195	0.18557	0.219989	0.018947		cluster3	g1-cluster2	g2&3-cluster4
MSTRG.16331	Cg4g000430	AT2G24490		-0.140848	-0.662419	-2.72354	-2.9666	-0.181353		0.820218	0.0413116	0.0356215	0.00803981	0.959389		DEC	g1-cluster2	g2&3-cluster4
MSTRG.17381				0.846136	-3.27076	-0.175766	-3.69643	-0.317597		0.271333	0.000123837	0.97285	0.000684871	0.949398		DEC	g1-cluster2	g2&3-cluster4
MSTRG.23979	Cg5g020510	AT4G22220		-0.343286	-1.1175	-2.73709	-3.18068	-0.113797		0.63898	0.033163	0.025945	0.0173637	0.973049		DEC	g1-cluster2	g2&3-cluster4
MSTRG.25955	Cg5g032470	AT5G48760		0.0875853	-1.04148	-1.20178	-1.57455	0.432976		0.897717	0.0407689	0.354621	0.0441416	0.684843		DEC	g1-cluster2	g2&3-cluster4
MSTRG.32834	Cg7g010850	AT5G50870		0.128598	-0.805523	-2.90475	-2.7849	0.240327		0.876637	0.0415268	0.0368738	0.0329172	0.921099		DEC	g1-cluster2	g2&3-cluster4
MSTRG.33067	Cg7g012300	AT3G16080		0.2947	-1.7296	-4.11252	#N/A	-0.588535		0.719842	0.0254281	0.0246236	#N/A	0.934205		DEC	g1-cluster2	g2&3-cluster4
MSTRG.35234	Cg8g004800	AT1G49620		0.182485	-1.18809	-1.1353	-2.63495	0.911622		0.859434	0.037246	0.192072	0.000415431	0.345594		DEC	g1-cluster2	g2&3-cluster4
MSTRG.37086		ATCG00740		#N/A	-2.98752	-0.0727131	-3.57996	-0.661291		#N/A	0.00903086	0.990085	0.000531198	0.936034		cluster3	g1-cluster2	g2&3-cluster4
MSTRG.43433	CgUng001250	AT5G35530		0.18262	-0.917734	-1.13805	-2.37925	0.177955		0.828179	0.015394	0.458077	0.0444625	0.939189		DEC	g1-cluster2	g2&3-cluster4
MSTRG.47879	CgUng021240			-0.527789	-1.53792	-1.02676	-1.499	-0.981059		0.536357	0.00520255	0.280893	0.0897555	0.0398529		DEC	g1-cluster2	g2&3-cluster4
MSTRG.12007	Cg2g045890	AT4G22330		-0.202692	-0.566696	-2.99414	-4.38601	0.0462736		0.713014	0.0242376	0.07241	0.00937117	0.9902		cluster1	g1-cluster3	g2&3-cluster4
MSTRG.21507	Cg5g008030	AT4G16720		0.18266	-0.731499	-0.902127	-1.96263	0.782247		0.754374	0.0285187	0.469589	0.0360901	0.383091		cluster1	g1-cluster3	g2&3-cluster4
MSTRG.22623		AT1G17370		-10.9036	-8.85252	-5.8896	-8.63318	-6.56353		5.71459e-22	8.03506e-05	6.99792e-06	3.11544e-10	0.00181496		DEC	g1-cluster3	g2&3-cluster4
MSTRG.29181	Cg6g008930	AT5G59240		-0.017951	-0.891413	-3.02788	-3.87691	-0.243377		0.979891	0.0224126	0.0175288	0.00118194	0.915639		cluster1	g1-cluster3	g2&3-cluster4
MSTRG.35166	Cg8g004300	AT2G09990		0.0105524	-1.17721	-2.10379	-2.86245	0.542508		0.990981	0.0438454	0.0432562	0.65515	0.446596		cluster1	g1-cluster3	g2&3-cluster4
MSTRG.40036	Cg9g013600	ATMG00310		-10.1868	-10.4395	-3.01107	-12.8936	-12.9167		9.02434e-14	6.41737e-12	NA	1.37294e-13	1.73619e-18		DEC	g1-cluster3	g2&3-cluster4
MSTRG.41842	Cg9g022250	AT1G51200		-0.919592	-1.34878	-0.062079	-1.97407	-1.89013		0.0454008	0.0051613	0.984808	0.0230542	0.000147289		cluster3	g1-cluster3	g2&3-cluster4
MSTRG.45275	CgUng009440			-2.672	-2.11126	-2.29231	-2.34832	-2.98886		4.80727e-25	0.000259868	0.00260434	0.0569301	1.02089e-15		cluster3	g1-cluster3	g2&3-cluster4
MSTRG.45275	CgUng009460			-2.672	-2.11126	-2.29231	-2.34832	-2.98886		4.80727e-25	0.000259868	0.00260434	0.0569301	1.02089e-15		cluster3	g1-cluster3	g2&3-cluster4
MSTRG.45345	CgUng007570	AT4G01310		-1.41916	-0.513265	-3.81481	-2.42683	-0.0449634		0.0248276	0.502809	0.0117061	0.0978663	0.988739		DEC	g1-cluster3	g2&3-cluster4
MSTRG.45345	CgUng007300			-1.41916	-0.513265	-3.81481	-2.42683	-0.0449634		0.0248276	0.502809	0.0117061	0.0978663	0.988739		DEC	g1-cluster3	g2&3-cluster4
MSTRG.45345	CgUng007420			-1.41916	-0.513265	-3.81481	-2.42683	-0.0449634		0.0248276	0.502809	0.0117061	0.0978663	0.988739		DEC	g1-cluster3	g2&3-cluster4
MSTRG.45377	CgUng007600			-1.91459	-0.712123	-1.007	-1.34671	-1.89258		2.29959e-06	0.141752	0.371623	0.235426	6.53475e-05		DEC	g1-cluster3	g2&3-cluster4
MSTRG.45432				-3.08972	-2.76956	-6.28949	#N/A	#N/A		2.04939e-10	0.0148918	1.86601e-05	#N/A	#N/A		DEC	g1-cluster3	g2&3-cluster4
MSTRG.45570				-1.19445	-1.2564	-2.68695	-3.29968	-0.881885		0.00874918	0.0624671	0.0100671	0.0182416	0.712727		cluster3	g1-cluster3	g2&3-cluster4
MSTRG.45788				-1.71304	-2.14918	-2.91037	-3.321	-1.33911		0.00332874	4.89073e-06	0.0227125	NA	0.614921		cluster3	g1-cluster3	g2&3-cluster4
MSTRG.46360	CgUng014080			-0.153788	-1.01586	-1.9414	-2.84703	-1.53857		0.885729	0.030985	0.0948329	0.0133384	0.00521663		DEC	g1-cluster3	g2&3-cluster4
MSTRG.46360	CgUng014100			-0.153788	-1.01586	-1.9414	-2.84703	-1.53857		0.885729	0.030985	0.0948329	0.0133384	0.00521663		DEC	g1-cluster3	g2&3-cluster4
MSTRG.46360	CgUng014110			-0.153788	-1.01586	-1.9414	-2.84703	-1.53857		0.885729	0.030985	0.0948329	0.0133384	0.00521663		DEC	g1-cluster3	g2&3-cluster4
MSTRG.46360	CgUng014120			-0.153788	-1.01586	-1.9414	-2.84703	-1.53857		0.885729	0.030985	0.0948329	0.0133384	0.00521663		DEC	g1-cluster3	g2&3-cluster4
MSTRG.46360	CgUng014130			-0.153788	-1.01586	-1.9414	-2.84703	-1.53857		0.885729	0.030985	0.0948329	0.0133384	0.00521663		DEC	g1-cluster3	g2&3-cluster4
MSTRG.46360	CgUng014140			-0.153788	-1.01586	-1.9414	-2.84703	-1.53857		0.885729	0.030985	0.0948329	0.0133384	0.00521663		DEC	g1-cluster3	g2&3-cluster4
MSTRG.46360	CgUng014150			-0.153788	-1.01586	-1.9414	-2.84703	-1.53857		0.885729	0.030985	0.0948329	0.0133384	0.00521663		DEC	g1-cluster3	g2&3-cluster4
MSTRG.46360	CgUng014160			-0.153788	-1.01586	-1.9414	-2.84703	-1.53857		0.885729	0.030985	0.0948329	0.0133384	0.00521663		DEC	g1-cluster3	g2&3-cluster4
MSTRG.46360	CgUng014170			-0.153788	-1.01586	-1.9414	-2.84703	-1.53857		0.885729	0.030985	0.0948329	0.0133384	0.00521663		DEC	g1-cluster3	g2&3-cluster4
MSTRG.46360	CgUng014340			-0.153788	-1.01586	-1.9414	-2.84703	-1.53857		0.885729	0.030985	0.0948329	0.0133384	0.00521663		DEC	g1-cluster3	g2&3-cluster4
MSTRG.46360	CgUng014350			-0.153788	-1.01586	-1.9414	-2.84703	-1.53857		0.885729	0.030985	0.0948329	0.0133384	0.00521663		DEC	g1-cluster3	g2&3-cluster4
MSTRG.46360	CgUng014360			-0.153788	-1.01586	-1.9414	-2.84703	-1.53857		0.885729	0.030985	0.0948329	0.0133384	0.00521663		DEC	g1-cluster3	g2&3-cluster4
MSTRG.47784	CgUng019480			-1.19962	-0.448302	-4.73102	-5.63905	0.873048		0.0256385	0.596833	NA	1.63024e-06	0.890466		DEC	g1-cluster3	g2&3-cluster4
MSTRG.47784	CgUng020220			-1.19962	-0.448302	-4.73102	-5.63905	0.873048		0.0256385	0.596833	NA	1.63024e-06	0.890466		DEC	g1-cluster3	g2&3-cluster4
MSTRG.5239		AT4G14590		-0.795022	-0.444984	0.793619	-3.4898	0.139299		0.042576	0.609039	0.910618	0.0116306	0.973489		DEC	g1-cluster3	g2&3-cluster4
MSTRG.559	Cg1g004800	AT5G44230		-1.68502	1.75405	-2.51169	-4.35316	-0.700938		NA	0.00694785	0.2503	9.53645e-07	0.880709		DEC	g1-cluster3	g2&3-cluster4
MSTRG.5908	Cg2g009340	AT3G02065		-0.403378	0.904271	-1.47537	-1.12098	2.27008		0.778008	0.0300196	0.184274	0.646096	0.0133764		cluster3	g1-cluster3	g2&3-cluster4
MSTRG.37070	Cg8g019560	AT4G05160		0.731466	0.873934	-3.07522	-2.80279	1.76214		0.0397537	0.0223534	0.000345052	0.00636505	0.678391		DEC	g1-cluster4	g2&3-cluster4
MSTRG.4530	Cg1g028950	AT4G39820		0.122746	2.79224	-5.95372	-8.58916	1.52565		0.974422	0.007243	0.000235923	7.90174e-20	0.803479		DEC	g1-cluster4	g2&3-cluster4
[truncated: 3,757 more rows]

## Sheet: DataS3
Supplemental Data Set S3. List of the whole transcriptome data derived from reanalysis of whole flower.
[truncated: 16,996 more rows]

[truncated: 4 more sheets: DataS4, DataS5, DataS6, DataS7]
