# Supplementary material for: Spatiotemporal profiles of gene activity in stamen delineate nucleo-cytoplasmic interaction in a male-sterile somatic cybrid citrus
Source: Hortic Res. 2023 May 12;10(7):uhad105. doi: 10.1093/hr/uhad105 (PMC10419853; doi:10.1093/hr/uhad105)
Supplement: Web_Material_uhad105 [file web_material_uhad105.zip › Supplemental Table S1-S3.xlsx]

## Sheet: list
Supplement Table S1. List of primer sequences
Supplement Table S2. Output statistic of samples by LMD system
Supplement Table S3. Output statistics of RNA-Seq data

## Sheet: TableS1
Supplement Table S1. List of primer sequences.
The primer for qRT-PCR
Primer names	Forward primer sequences(5'-3')	Reverse primer sequences(5'-3')
Cg5g005400 (TAR2)	CATTACCGATTGCGTCAAGTCT	TGCGATTCACCACAGATTGC
Cg4g003080 (YUC4)	ACTTGATGTCGGAGCACTGT	CACACCACCCACCACCTTA
Cg7g019540 (ALDH2B7)	AGATCCAATTACTCCGCCTGTT	CGTCTTCAGCCTCACCTTCA
Cg5g004770 (ALDH2B4)	CCACCTTGCTGTCTCGTTCT	TGCCTGATGCTGCGTCTAC
Cg1g024240 (ALDH3H1)	GGCGAATTGTTATGGCTGCT	CGGCTATGATCCTCCTTGTAGT
Cg1g010720 (ALDH7B4)	TGGTCCTACTGTCTCCTCTATC	TGCCTTCCTCATAATCCTCAAG
Cg2g030930 (AMI1)	GCCTGATGATGCAAGTCTGG	CATTCTCTACAATCTGACCACCAA
Cg2g030940 (AMI1)	CTCTTCGGCTCATCAACTTCC	GGCACCTCCACTTAACACAG
CgUng005610 (Amidase)	ATGCTGGCTGAGTTCAAGTTAG	CCGATTCCATCTGTTGCTTCA
CgUng005620 (Amidase)	GTCCGTCCAGTTCTAACTCAGT	CATAAGCAGCATCCGCTACAG
CgUng005630 (Amidase)	GGTGTCATTCCTGTATCTCCAA	GCAACGGCATCAAGAACATAA
Cg2g009100 (ARF8)	TGTTCTTCTCCTTGGTGATGAC	AGTTCCTGCCTGCTTACATAGT
Cg4g012860 (IAMT1)	TCCACTCCGCATTCTCCTTG	CTTTCCCTTTATTGTACGCCATTG
Cg1g003160 (MES1)	GCCGACAAATTCCCACACAA	CATCTTCTCAGAATACTGCTCCAA
Cg1g003180 (MES1)	GACGAGTCAAATCCATCTCACAT	ATCGCTGAACTTACTTGCCTTC
Cg7g006140 (MES1)	TTGGTCACAACTTCTTGACTCTC	TTACAGATCCGTATCCTTCATTGC
Cg5g033560 (MES17)	GTCTTCACTCTGGAGGAATACAAT	ATCTATTAATGGCGTCGGTCAC
Cg3g022060 (AOS)	CGACGAAGCCGAGAAGTTG	GCCTCCGAATGAATTGAAGCA
Cg3g002010 (AOC4)	ACTCGGTGATCTTGTCCCTTT	TTCATTGGCTTGTGCTGGAT
Cg6g019780 (AOC4)	CCACCAAGGTTCAAGAACTTCA	TTCTGGCTCAAGCGAAGATAAG
Cg6g019790 (AOC4)	ACTCGGTGATCTTGTCCCTTT	GCTGTAATTCCCACTCGCTTT
Cg5g025070 (OPR2)	ACCGATTGTAGATGCTGTTCAT	GGTGTCAATGGCTTGTCTGTA
Cg5g025080 (OPR2)	CAAGGCGGCTAAGGACAGAT	CGGCAACGGTTCTCTAAGGA
Cg5g025090 (OPR2)	GCGGCTAAGGACAGGTGAA	GGCAACGGTTCTCTAAGGATC
CgUng001290 (OPR3)	GCGTGGAAGAAGGTGGTAGA	GGCTTGTTCGTTGATGATATTGG
Cg3g023090 (JMT)	CACCGTTCAGAGCAAGATTATATC	CAGAGATCACAAGCAAGGAGTT
Cg5g041020 (JAR1)	TTTCATAGAACCCAAGCCAGTAG	CCATAACCTTCACCACATCTCC
CgUng000770 (MYC2)	CGGAGCAGGAGCATCGTAA	ACCTCTTCATCAACAGCATCATC
Cg2g006700 (MYB21)	CGAAGGCGTCTGGAACTCA	AAGCTGCTCCTCTGGTGTAAT
Cg9g000740 (MYB108)	GATGCGTCTGATAATCTGTGGAA	TGGTGTTGAATTGCTGCTGTAA
Cg1g009940 (MYB26)	TGGCTGCTGGAGTTCTGTTC	TCTGTTGCCTAGAATGCTATGGA
Cg1g001470 (MYB32)	GGCTGGTTCAAAGTGGACTAAT	AGAAGCAGAAGCAGATGATGAG
The primers for yeast two hybrid (Y2H)
Primer names	Forward primer sequences(5'-3')	Reverse primer sequences(5'-3')
pGADT7-CgAP1	GTACCAGATTACGCTCATATGATGGGAAGAGGTAGGGTTCAGC	ATGCCCACCCGGGTGGAATTCTCATCCAGCAAAGCATCCAAGG
pGADT7-CgAP2.1	GTACCAGATTACGCTCATATGATGTGGGATCTGAATGACTCGC	ATGCCCACCCGGGTGGAATTCTTAGGAGGGTCTAACAAGGGAGT
pGADT7-CgAP2.2	GTACCAGATTACGCTCATATGATGTTGGATCTTAACTTGAGCGTG	ATGCCCACCCGGGTGGAATTCTCAGCTTCTACAGCAGAAATGAGG
pGADT7-CgAP3.1	GTACCAGATTACGCTCATATGATGGGTAGGGGAAAGATCGAGA	ATGCCCACCCGGGTGGAATTCCTACTTGCTGGTTGCTGAATGC
pGADT7-CgAP3.2	GTACCAGATTACGCTCATATGATGAATATGGCTAGAGGAAAGATCCAG	ATGCCCACCCGGGTGGAATTCCTACTCGTGGATACTCATCCACTGT
pGADT7-CgAP3.3	GTACCAGATTACGCTCATATGATGGGTAGAGGAAAGATGGAGATGA	ATGCCCACCCGGGTGGAATTCTTAGTTAGGCTGCAAGCATAAAG
pGADT7-CgPI.1	GTACCAGATTACGCTCATATGATGGGGAGAGGAAAGATTGAGAT	ATGCCCACCCGGGTGGAATTCTCAGATCCTCTCCTGGAGATTTGG
pGADT7-CgPI.2	GTACCAGATTACGCTCATATGATGGGAAGAGGCAAGATTGAGAT	ATGCCCACCCGGGTGGAATTCTTAGATCCTTTCTTGAAGATTAGGCTG
pGADT7-CgAG	GTACCAGATTACGCTCATATGATGCAGGTGGTCAAGAAAAGAATG	ATGCCCACCCGGGTGGAATTCTTAAACTAACTGAAGGGCCATCTG
pGADT7-CgSEP1.1	GTACCAGATTACGCTCATATGATGGGGAGAGGAAGAGTTGAACTG	ATGCCCACCCGGGTGGAATTCTCAAAGCATCCAACCAGGGATGAA
pGADT7-CgSEP1.2	GTACCAGATTACGCTCATATGATGGGAAGGGGAAAAGTAGAGC	ATGCCCACCCGGGTGGAATTCTCAGAGCATCCAGCCTGGAATTA
pGADT7-CgSEP2	GTACCAGATTACGCTCATATGATGGGAAGAGGGAGGGTTGAGT	ATGCCCACCCGGGTGGAATTCTCACAGCATCCATCCTGGGATGAA
pGADT7-CgSEP3	GTACCAGATTACGCTCATATGATGGGAAGGGGTAGGGTTGA	ATGCCCACCCGGGTGGAATTCTTAGCATGGTAGCCATCCTTG
pGBKT7-CgAP3.1	TCAGAGGAGGACCTGCATATGATGGGTAGGGGAAAGATCGAGA	TCGACGGATCCCCGGGAATTCCTACTTGCTGGTTGCTGAATGC
pGBKT7-CgAP3.2	TCAGAGGAGGACCTGCATATGATGAATATGGCTAGAGGAAAGATCCAG	TCGACGGATCCCCGGGAATTCCTACTCGTGGATACTCATCCACTGT
pGBKT7-CgAP3.3	TCAGAGGAGGACCTGCATATGATGGGTAGAGGAAAGATGGAGATGA	TCGACGGATCCCCGGGAATTCTTAGTTAGGCTGCAAGCATAAAG

## Sheet: TableS2
Supplement Table S2. Output statistic of samples by LMD system
Samples	Number of slices	Area of collection (μm²)	Average area (μm²)
HBP-sp1.1	702	4783008	6813
HBP-sp1.2	673	3752075	5575
HBP-sp1.3	869	3265664	3758
HBP-sp2.1	209	8194451	39208
HBP-sp2.2	103	3914170	38002
HBP-sp2.3	161	6271184	38951
HBP-PMC.1	454	3497662	7704
HBP-PMC.2	551	3796197	6890
HBP-PMC.3	414	3285646	7936
HBP-TE.1	696	4368902	6277
HBP-TE.2	562	4020682	7154
HBP-TE.3	578	3749187	6486
HBP-MS.1	444	3736266	8415
HBP-MS.2	274	4305137	15712
HBP-MS.3	221	4068925	18411
G1+HBP-sp1.1	670	3735987	5576
G1+HBP-sp1.2	670	5073843	7573
G1+HBP-sp1.3	685	4973376	7260
G1+HBP-sp2.1	129	4749685	36819
G1+HBP-sp2.2	145	3683040	25400
G1+HBP-sp2.3	187	5096184	27252
G1+HBP-PMC.1	798	3961680	4965
G1+HBP-PMC.2	1097	3553945	3240
G1+HBP-PMC.3	778	4033895	5185
G1+HBP-TE.1	919	4651626	5062
G1+HBP-TE.2	871	3886045	4462
G1+HBP-TE.3	697	3764771	5401
G1+HBP-MS.1	498	4100413	8234
G1+HBP-MS.2	422	3932449	9319
G1+HBP-MS.3	473	3701731	7826

## Sheet: TableS3
Supplement Table S3. Output statistics of RNA-Seq data
Samples	Raw reads	Clean reads	%GC	Reads mapping rate
HBP-sp1.1	43082441	30842153	44	95.91
HBP-sp1.2	70964153	41477004	44	93.62
HBP-sp1.3	47541858	31509930	43	95.6
HBP-sp2.1	65927925	40698734	44	95.38
HBP-sp2.2	78379703	40441113	44	94.83
HBP-sp2.3	44434983	28485512	44	95.42
HBP-PMC.1	44874994	31609198	43	92.93
HBP-PMC.2	41652842	32433229	40	84.19
HBP-PMC.3	34805789	32882790	46	72.23
HBP-TE.1	38001818	35052093	43	90.89
HBP-TE.2	32760657	22164274	43	91.56
HBP-TE.3	42718905	29880219	40	80.93
HBP-MS.1	37250073	32100009	42	90.74
HBP-MS.2	36930960	35012729	44	81.87
HBP-MS.3	37021693	35072722	44	86.49
G1+HBP-sp1.1	38419543	24102509	44	94.98
G1+HBP-sp1.2	41293599	29578664	44	95.38
G1+HBP-sp1.3	41649451	23356736	44	93.88
G1+HBP-sp2.1	67014849	43128676	44	94.71
G1+HBP-sp2.2	69890990	47541945	45	95.04
G1+HBP-sp2.3	41666169	28246929	44	95.55
G1+HBP-PMC.1	39230446	37047128	44	85.45
G1+HBP-PMC.2	38255634	35193219	43	91.28
G1+HBP-PMC.3	37651520	35784102	44	85.16
G1+HBP-TE.1	36794790	34987082	44	85.09
G1+HBP-TE.2	38561514	36874738	44	84.88
G1+HBP-TE.3	35793172	32029171	43	92.46
G1+HBP-MS.1	31132789	29513611	45	79.74
G1+HBP-MS.2	37961879	34996165	43	93.66
G1+HBP-MS.3	35310430	30972917	44	81.16
